# Supplementary material for: Transcriptome profiling and weighted gene co-expression network analysis of early floral development in Aquilegia coerulea
Source: Sci Rep. 2020 Nov 12;10:19637. doi: 10.1038/s41598-020-76750-7 (PMC7665038; doi:10.1038/s41598-020-76750-7)
Supplement: Supplementary file 2 — Supplementary Data 1. [file 41598_2020_76750_MOESM2_ESM.xlsx]

## Sheet: s1s2
Title: Transcriptome profiling and weighted gene co-expression network analysis of early floral development in Aquilegia coerulea
Authors: Ya Min & Elena M. Kramer
gene	contrast	adj.pval	log2FC	up.down	best.hit.tair	gene.symbol	annotation
Aqcoe3G288100.1	stage1-stage2	0.000198973	-1.04487	down-regulated	AT1G60420.1		DC1 domain-containing protein
Aqcoe5G367500.1	stage1-stage2	0.000265665	-4.15694	down-regulated	AT5G51440.1		HSP20-like chaperones superfamily protein
Aqcoe3G106900.1	stage1-stage2	0.000434569	-1.13875	down-regulated	AT5G14920.1		Gibberellin-regulated family protein
Aqcoe4G010700.1	stage1-stage2	0.000638172	-1.54933	down-regulated	AT3G18080.1	BGLU44	B-S glucosidase 44
Aqcoe6G009900.1	stage1-stage2	0.00111854	-1.23686	down-regulated	AT1G72180.1		Leucine-rich receptor-like protein kinase family protein
Aqcoe3G065300.1	stage1-stage2	0.00136163	-2.39616	down-regulated	AT1G69180.1	AqCRC	Plant-specific transcription factor YABBY family protein
Aqcoe5G158800.1	stage1-stage2	0.00137884	-2.09776	down-regulated	AT5G53390.1		O-acyltransferase (WSD1-like) family protein
Aqcoe7G098000.1	stage1-stage2	0.00137884	-1.58461	down-regulated	AT1G31770.1	ABCG14	ATP-binding cassette 14
Aqcoe1G376900.1	stage1-stage2	0.0018075	-1.68236	down-regulated	AT3G50660.1	CLM,CYP90B1,DWF4,PSC1,SAV1,SNP2	Cytochrome P450 superfamily protein
Aqcoe7G162300.1	stage1-stage2	0.00313748	-1.23186	down-regulated	AT2G25810.1	TIP4;1	tonoplast intrinsic protein 4;1
Aqcoe7G117200.1	stage1-stage2	0.00337981	-1.78976	down-regulated
Aqcoe1G410100.1	stage1-stage2	0.00389177	-2.75721	down-regulated	AT5G01310.1	APTX	APRATAXIN-like
Aqcoe5G280000.1	stage1-stage2	0.0047545	-1.16725	down-regulated	AT1G37140.1	MCT1	MEI2 C-terminal RRM only like 1
Aqcoe1G456000.1	stage1-stage2	0.00539202	-1.78954	down-regulated
Aqcoe6G058300.1	stage1-stage2	0.00673419	-2.91958	down-regulated	AT4G39700.1		Heavy metal transport/detoxification superfamily protein
Aqcoe3G383300.1	stage1-stage2	0.00764925	-1.05091	down-regulated	AT5G38790.1
Aqcoe2G332800.1	stage1-stage2	0.00935506	-1.76663	down-regulated	AT3G06120.1	MUTE	basic helix-loop-helix (bHLH) DNA-binding superfamily protein
Aqcoe5G328500.1	stage1-stage2	0.00958157	-2.11379	down-regulated	AT1G01630.1		Sec14p-like phosphatidylinositol transfer family protein
Aqcoe7G355700.1	stage1-stage2	0.0112151	-1.22368	down-regulated	AT5G65730.1	XTH6	xyloglucan endotransglucosylase/hydrolase 6
Aqcoe1G251000.1	stage1-stage2	0.0114969	-3.16948	down-regulated	AT5G44160.1	NUC	C2H2-like zinc finger protein; highly expressed in roots
Aqcoe1G393200.1	stage1-stage2	0.0168627	-1.55037	down-regulated	AT2G40410.2		Staphylococcal nuclease homologue
Aqcoe3G375600.1	stage1-stage2	0.017412	-3.14285	down-regulated	AT1G11800.1		endonuclease/exonuclease/phosphatase family protein
Aqcoe1G319600.1	stage1-stage2	0.0218326	-1.52112	down-regulated	AT2G20875.1	EPF1	epidermal patterning factor 1
Aqcoe6G077800.1	stage1-stage2	0.0220814	-1.05236	down-regulated	AT1G22430.1		GroES-like zinc-binding dehydrogenase family protein
Aqcoe1G221000.1	stage1-stage2	0.023076	-3.18446	down-regulated	AT5G59070.1		UDP-Glycosyltransferase superfamily protein
Aqcoe3G342500.1	stage1-stage2	0.0247498	-1.46751	down-regulated
Aqcoe1G350200.1	stage1-stage2	0.0261685	-2.6955	down-regulated	AT3G26120.1	TEL1	terminal EAR1-like 1
Aqcoe5G278000.1	stage1-stage2	0.0262293	-2.60559	down-regulated	AT1G77700.1		Pathogenesis-related thaumatin superfamily protein
Aqcoe5G195900.1	stage1-stage2	0.0265202	-1.03118	down-regulated	AT1G49310.1
Aqcoe5G158700.1	stage1-stage2	0.0306762	-1.02091	down-regulated	AT5G53390.1		O-acyltransferase (WSD1-like) family protein
Aqcoe2G260300.1	stage1-stage2	0.031581	-1.23294	down-regulated	AT5G64250.2		Aldolase-type TIM barrel family protein
Aqcoe5G391100.1	stage1-stage2	0.031581	-2.24415	down-regulated	AT1G13130.1		Cellulase (glycosyl hydrolase family 5) protein
Aqcoe6G007700.1	stage1-stage2	0.031581	-3.50252	down-regulated	AT1G33811.1		GDSL-like Lipase/Acylhydrolase superfamily protein
Aqcoe7G131800.1	stage1-stage2	0.031581	-2.02986	down-regulated	AT5G56840.1		myb-like transcription factor family protein
Aqcoe5G467300.1	stage1-stage2	0.0318616	-2.00224	down-regulated	AT4G10850.1		Nodulin MtN3 family protein
Aqcoe1G221100.1	stage1-stage2	0.0324717	-2.51837	down-regulated	AT1G78780.2		pathogenesis-related family protein
Aqcoe5G146200.1	stage1-stage2	0.0377407	-1.53362	down-regulated	AT5G59845.1		Gibberellin-regulated family protein
Aqcoe2G035400.1	stage1-stage2	0.0387079	-1.3344	down-regulated	AT1G02335.1	GL22	germin-like protein subfamily 2 member 2 precursor
Aqcoe6G070900.1	stage1-stage2	0.0422128	-1.63616	down-regulated	AT1G09910.1		Rhamnogalacturonate lyase family protein
Aqcoe1G180700.1	stage1-stage2	0.0486318	-2.91419	down-regulated	AT3G14360.1		alpha/beta-Hydrolases superfamily protein
Aqcoe1G199600.1	stage1-stage2	0.0486318	-3.09787	down-regulated	AT4G18170.1	ATWRKY28,WRKY28	WRKY DNA-binding protein 28
Aqcoe5G171900.1	stage1-stage2	0.0486318	-1.10737	down-regulated	AT5G66940.1		Dof-type zinc finger DNA-binding family protein
Aqcoe5G293300.1	stage1-stage2	0.0486318	-1.36088	down-regulated	AT1G09460.1		Carbohydrate-binding X8 domain superfamily protein
Aqcoe7G234000.1	stage1-stage2	2.69009e-06	1.57708	up-regulated	AT1G80100.1	AHP6,HP6	histidine phosphotransfer protein 6
Aqcoe3G399500.1	stage1-stage2	3.44685e-06	1.2776	up-regulated	AT1G68640.1	PAN	bZIP transcription factor family protein
Aqcoe6G125400.1	stage1-stage2	8.02496e-06	1.52611	up-regulated	AT5G66440.1		tRNA-methyltransferase non-catalytic subunit trm6MTase subunit
Aqcoe1G384300.1	stage1-stage2	9.21781e-06	1.26338	up-regulated	AT5G35770.1	SAP	Transducin/WD40 repeat-like superfamily protein
Aqcoe5G398700.1	stage1-stage2	1.98052e-05	1.70644	up-regulated	AT1G67910.1
Aqcoe7G438600.1	stage1-stage2	1.98052e-05	1.79882	up-regulated	AT1G54050.1		HSP20-like chaperones superfamily protein
Aqcoe2G020100.1	stage1-stage2	4.28301e-05	1.13271	up-regulated	AT5G13750.1	ZIFL1	zinc induced facilitator-like 1
Aqcoe1G196000.1	stage1-stage2	0.000134476	1.77209	up-regulated	AT3G18990.1	REM39,VRN1	AP2/B3-like transcriptional factor family protein
Aqcoe6G165500.1	stage1-stage2	0.000265665	1.05374	up-regulated	AT1G76420.1	ANAC031,CUC3,NAC368	NAC (No Apical Meristem) domain transcriptional regulator superfamily protein
Aqcoe6G092100.1	stage1-stage2	0.000279111	1.0986	up-regulated	AT5G10510.2	AIL6,PLT3	AINTEGUMENTA-like 6
Aqcoe5G133100.1	stage1-stage2	0.0015552	1.39243	up-regulated
Aqcoe4G260600.1	stage1-stage2	0.00337981	1.31751	up-regulated	AT1G11260.1	ATSTP1,STP1	sugar transporter 1
Aqcoe5G190300.1	stage1-stage2	0.00354406	1.19155	up-regulated	AT3G50870.1	GATA18,HAN,MNP	GATA type zinc finger transcription factor family protein
Aqcoe7G365300.1	stage1-stage2	0.00850094	1.0139	up-regulated	AT4G22060.1		F-box family protein with a domain of unknown function (DUF295)
Aqcoe5G018800.1	stage1-stage2	0.0112151	1.04264	up-regulated	AT1G35710.1		Protein kinase family protein with leucine-rich repeat domain
Aqcoe2G305200.1	stage1-stage2	0.013856	1.06423	up-regulated	AT4G13420.1	ATHAK5,HAK5	high affinity K+ transporter 5
Aqcoe3G159700.1	stage1-stage2	0.0153156	1.15772	up-regulated	AT5G14070.1	ROXY2	Thioredoxin superfamily protein
Aqcoe5G448600.1	stage1-stage2	0.0247498	1.10724	up-regulated	AT5G51970.2		GroES-like zinc-binding alcohol dehydrogenase family protein
Aqcoe5G133000.1	stage1-stage2	0.0258416	1.12144	up-regulated	AT2G15020.1
Aqcoe1G439700.1	stage1-stage2	0.0265202	1.61349	up-regulated	AT3G52600.1	AtcwINV2,CWINV2	cell wall invertase 2
Aqcoe5G214900.1	stage1-stage2	0.0265202	1.41447	up-regulated	AT2G14960.1	GH3.1	Auxin-responsive GH3 family protein
Aqcoe5G166400.1	stage1-stage2	0.0306762	1.05154	up-regulated	AT4G24480.1		Protein kinase superfamily protein
Aqcoe1G101900.1	stage1-stage2	0.0338899	1.98338	up-regulated	AT3G55560.1	AGF2,AHL15	AT-hook protein of GA feedback 2
Aqcoe4G188300.1	stage1-stage2	0.048498	1.19658	up-regulated	AT1G61730.1		DNA-binding storekeeper protein-related transcriptional regulator

## Sheet: s1s3
Title: Transcriptome profiling and weighted gene co-expression network analysis of early floral development in Aquilegia coerulea
Authors: Ya Min & Elena M. Kramer
gene	contrast	adj.pval	log2FC	up.down	best.hit.tair	gene.symbol	annotation
Aqcoe0021s0001.1	stage1-stage3	0.000801823	-6.59216	down-regulated	AT2G44480.1	BGLU17	beta glucosidase 17
Aqcoe0161s0001.1	stage1-stage3	0.037944	-2.5987	down-regulated	AT5G17540.1		HXXXD-type acyl-transferase family protein
Aqcoe0412s0001.1	stage1-stage3	0.000490709	-3.68194	down-regulated
Aqcoe0757s0001.1	stage1-stage3	0.0184926	-3.70053	down-regulated
Aqcoe0978s0001.1	stage1-stage3	0.037858	-1.03703	down-regulated
Aqcoe1G004300.1	stage1-stage3	0.0370851	-1.12571	down-regulated	AT2G31940.1
Aqcoe1G024600.1	stage1-stage3	0.000457233	-1.21054	down-regulated	AT5G19440.1		NAD(P)-binding Rossmann-fold superfamily protein
Aqcoe1G027400.1	stage1-stage3	0.00114641	-1.25944	down-regulated	AT5G12950.1		Putative glycosyl hydrolase of unknown function (DUF1680)
Aqcoe1G030300.1	stage1-stage3	0.000114265	-1.90682	down-regulated	AT3G57600.1		Integrase-type DNA-binding superfamily protein
Aqcoe1G041200.1	stage1-stage3	0.00198388	-1.454	down-regulated	AT3G47090.1		Leucine-rich repeat protein kinase family protein
Aqcoe1G045700.1	stage1-stage3	0.0108024	-1.97823	down-regulated	AT5G46090.1		Protein of unknown function (DUF679)
Aqcoe1G047000.1	stage1-stage3	0.0465767	-1.59613	down-regulated	AT2G41180.1		VQ motif-containing protein
Aqcoe1G050800.1	stage1-stage3	0.0332208	-1.80508	down-regulated	AT1G12740.1	CYP87A2	cytochrome P450, family 87, subfamily A, polypeptide 2
Aqcoe1G060300.1	stage1-stage3	0.0331484	-1.38382	down-regulated	AT5G56510.1	APUM12,PUM12	pumilio 12
Aqcoe1G061600.1	stage1-stage3	0.0378911	-1.16258	down-regulated	AT3G03680.1		C2 calcium/lipid-binding plant phosphoribosyltransferase family protein
Aqcoe1G062200.1	stage1-stage3	0.00639815	-2.28247	down-regulated	AT5G17860.1	CAX7	calcium exchanger 7
Aqcoe1G066300.1	stage1-stage3	0.00960388	-3.57589	down-regulated	AT5G13530.1	KEG	protein kinases;ubiquitin-protein ligases
Aqcoe1G067500.1	stage1-stage3	0.0245794	-2.81459	down-regulated	AT2G27140.1		HSP20-like chaperones superfamily protein
Aqcoe1G076700.1	stage1-stage3	0.0010739	-1.07664	down-regulated	AT5G06510.2	NF-YA10	nuclear factor Y, subunit A10
Aqcoe1G079100.1	stage1-stage3	0.0052681	-3.33457	down-regulated	AT3G11680.1		Aluminium activated malate transporter family protein
Aqcoe1G079200.1	stage1-stage3	0.0147529	-2.54058	down-regulated	AT1G08440.1		Aluminium activated malate transporter family protein
Aqcoe1G082800.1	stage1-stage3	0.0261272	-1.20696	down-regulated	AT1G75660.1	AtXRN3,XRN3	5\'-3\' exoribonuclease 3
Aqcoe1G084600.1	stage1-stage3	0.00445528	-1.10237	down-regulated	AT3G55800.1	SBPASE	sedoheptulose-bisphosphatase
Aqcoe1G093600.1	stage1-stage3	0.00868213	-1.13646	down-regulated	AT2G27315.1		Protein of unknown function (DUF1278)
Aqcoe1G094100.1	stage1-stage3	0.0029711	-1.24625	down-regulated	AT3G53980.2		Bifunctional inhibitor/lipid-transfer protein/seed storage 2S albumin superfamily protein
Aqcoe1G096200.1	stage1-stage3	0.0444357	-4.40825	down-regulated
Aqcoe1G098400.1	stage1-stage3	0.000137521	-2.39529	down-regulated
Aqcoe1G100900.1	stage1-stage3	0.0261272	-1.20072	down-regulated
Aqcoe1G102400.1	stage1-stage3	0.000456348	-1.70105	down-regulated	AT5G20480.1	EFR	EF-TU receptor
Aqcoe1G103400.1	stage1-stage3	0.00306832	-1.8951	down-regulated
Aqcoe1G103500.1	stage1-stage3	0.00021423	-1.20124	down-regulated	AT2G38900.2		Serine protease inhibitor, potato inhibitor I-type family protein
Aqcoe1G108100.1	stage1-stage3	0.0385891	-1.56667	down-regulated	AT5G02230.2		Haloacid dehalogenase-like hydrolase (HAD) superfamily protein
Aqcoe1G115900.1	stage1-stage3	2.06534e-06	-2.75218	down-regulated	AT5G03790.1	ATHB51,HB51,LMI1	homeobox 51
Aqcoe1G118700.1	stage1-stage3	0.00057515	-1.55545	down-regulated	AT5G22860.1		Serine carboxypeptidase S28 family protein
Aqcoe1G122700.1	stage1-stage3	0.00884156	-1.84211	down-regulated	AT5G22870.1		Late embryogenesis abundant (LEA) hydroxyproline-rich glycoprotein family
Aqcoe1G130700.1	stage1-stage3	0.0214746	-1.6811	down-regulated	AT5G52640.1	ATHS83,AtHsp90-1,ATHSP90.1,HSP81-1,HSP81.1,HSP83,HSP90.1	heat shock protein 90.1
Aqcoe1G135400.1	stage1-stage3	0.00984447	-2.76896	down-regulated
Aqcoe1G142000.1	stage1-stage3	0.00901686	-1.83611	down-regulated	AT2G28315.1		Nucleotide/sugar transporter family protein
Aqcoe1G150400.1	stage1-stage3	0.00806387	-1.76718	down-regulated	AT2G38310.1	PYL4,RCAR10	PYR1-like 4
Aqcoe1G159000.1	stage1-stage3	0.00445528	-1.80854	down-regulated	AT1G79430.2	APL,WDY	Homeodomain-like superfamily protein
Aqcoe1G159600.1	stage1-stage3	0.00549212	-3.60709	down-regulated
Aqcoe1G171000.1	stage1-stage3	0.00337859	-1.35561	down-regulated	AT3G06880.2		Transducin/WD40 repeat-like superfamily protein
Aqcoe1G180700.1	stage1-stage3	7.75342e-05	-4.3076	down-regulated	AT3G14360.1		alpha/beta-Hydrolases superfamily protein
Aqcoe1G186300.1	stage1-stage3	0.000949547	-1.65776	down-regulated	AT5G53090.1		NAD(P)-binding Rossmann-fold superfamily protein
Aqcoe1G190700.1	stage1-stage3	0.00912018	-1.35001	down-regulated	AT1G09310.1		Protein of unknown function, DUF538
Aqcoe1G199600.1	stage1-stage3	5.17679e-05	-4.60287	down-regulated	AT4G18170.1	ATWRKY28,WRKY28	WRKY DNA-binding protein 28
Aqcoe1G205300.1	stage1-stage3	0.00655504	-1.31542	down-regulated
Aqcoe1G207600.1	stage1-stage3	0.00655504	-3.31943	down-regulated	AT5G46530.1		AWPM-19-like family protein
Aqcoe1G208700.1	stage1-stage3	0.00235742	-1.59587	down-regulated
Aqcoe1G210000.1	stage1-stage3	0.0367249	-2.60287	down-regulated	AT2G42820.1	HVA22F	HVA22-like protein F
Aqcoe1G210400.1	stage1-stage3	0.00895661	-2.89694	down-regulated	AT4G10250.1	ATHSP22.0	HSP20-like chaperones superfamily protein
Aqcoe1G211900.1	stage1-stage3	0.010595	-1.0003	down-regulated	AT3G28880.1		Ankyrin repeat family protein
Aqcoe1G212500.1	stage1-stage3	0.0279656	-1.56357	down-regulated	AT1G06650.2		2-oxoglutarate (2OG) and Fe(II)-dependent oxygenase superfamily protein
Aqcoe1G214800.1	stage1-stage3	0.0289364	-2.03569	down-regulated	AT4G18910.1	ATNLM2,NIP1;2,NLM2	NOD26-like intrinsic protein 1;2
Aqcoe1G219100.1	stage1-stage3	0.0135679	-1.98951	down-regulated	AT3G58720.2		RING/U-box superfamily protein
Aqcoe1G221000.1	stage1-stage3	0.000246547	-3.90735	down-regulated	AT5G59070.1		UDP-Glycosyltransferase superfamily protein
Aqcoe1G221100.1	stage1-stage3	6.12207e-06	-4.08393	down-regulated	AT1G78780.2		pathogenesis-related family protein
Aqcoe1G225300.1	stage1-stage3	0.00593714	-2.23724	down-regulated	AT1G29195.1
Aqcoe1G227500.1	stage1-stage3	0.0408091	-1.50185	down-regulated	AT2G34140.1		Dof-type zinc finger DNA-binding family protein
Aqcoe1G229700.1	stage1-stage3	0.0449725	-5.62827	down-regulated	AT1G09910.1		Rhamnogalacturonate lyase family protein
Aqcoe1G237100.1	stage1-stage3	0.000137669	-1.37264	down-regulated	AT1G11700.1		Protein of unknown function, DUF584
Aqcoe1G240500.1	stage1-stage3	0.0010739	-5.25504	down-regulated
Aqcoe1G248900.1	stage1-stage3	0.00537179	-1.37404	down-regulated	AT2G47000.1	ABCB4,ATPGP4,MDR4,PGP4	ATP binding cassette subfamily B4
Aqcoe1G249400.1	stage1-stage3	0.0286052	-1.7499	down-regulated	AT4G35160.1		O-methyltransferase family protein
Aqcoe1G251000.1	stage1-stage3	9.12503e-05	-3.91748	down-regulated	AT5G44160.1	NUC	C2H2-like zinc finger protein
Aqcoe1G253200.1	stage1-stage3	0.0374592	-1.1186	down-regulated	AT5G35450.1		Disease resistance protein (CC-NBS-LRR class) family
Aqcoe1G259700.1	stage1-stage3	0.000887499	-1.27386	down-regulated	AT5G53880.1
Aqcoe1G268900.1	stage1-stage3	0.00220064	-1.35112	down-regulated	AT1G54790.1		GDSL-like Lipase/Acylhydrolase superfamily protein
Aqcoe1G286700.1	stage1-stage3	0.00125559	-2.56492	down-regulated	AT1G55790.1		Domain of unknown function (DUF2431)
Aqcoe1G317200.1	stage1-stage3	0.00131749	-2.32706	down-regulated	AT4G38000.1	DOF4.7	DNA binding with one finger 4.7
Aqcoe1G319600.1	stage1-stage3	0.000433064	-1.78528	down-regulated	AT2G20875.1	EPF1	epidermal patterning factor 1
Aqcoe1G320100.1	stage1-stage3	0.00112578	-1.72928	down-regulated	AT1G53540.1		HSP20-like chaperones superfamily protein
Aqcoe1G340100.1	stage1-stage3	0.0463395	-2.42353	down-regulated	AT3G18670.1		Ankyrin repeat family protein
Aqcoe1G347800.1	stage1-stage3	0.0120328	-2.79657	down-regulated
Aqcoe1G350200.1	stage1-stage3	0.000482006	-3.21097	down-regulated	AT3G26120.1	TEL1	terminal EAR1-like 1
Aqcoe1G353300.1	stage1-stage3	0.0016714	-2.59063	down-regulated	AT3G20570.1	AtENODL9,ENODL9	early nodulin-like protein 9
Aqcoe1G355100.1	stage1-stage3	0.0100559	-6.12906	down-regulated	AT1G31812.1	ACBP,ACBP6	acyl-CoA-binding protein 6
Aqcoe1G365100.1	stage1-stage3	0.000474664	-2.12678	down-regulated	AT3G21870.1	CYCP2;1	cyclin p2;1
Aqcoe1G372200.1	stage1-stage3	0.00648038	-1.84161	down-regulated	AT5G54570.1	BGLU41	beta glucosidase 41
Aqcoe1G376600.1	stage1-stage3	0.00461947	-4.06048	down-regulated	AT5G59810.1	ATSBT5.4,SBT5.4	Subtilase family protein
Aqcoe1G376900.1	stage1-stage3	1.50636e-07	-2.64713	down-regulated	AT3G50660.1	CLM,CYP90B1,DWF4,PSC1,SAV1,SNP2	Cytochrome P450 superfamily protein
Aqcoe1G387500.1	stage1-stage3	0.0392971	-1.45661	down-regulated	AT5G35740.1		Carbohydrate-binding X8 domain superfamily protein
Aqcoe1G393000.1	stage1-stage3	0.0306913	-2.90132	down-regulated	AT5G05365.1		Heavy metal transport/detoxification superfamily protein
Aqcoe1G393200.1	stage1-stage3	3.33745e-05	-2.11705	down-regulated	AT2G40410.2		Staphylococcal nuclease homologue
Aqcoe1G393900.1	stage1-stage3	0.0290375	-1.98429	down-regulated	AT3G10985.1	ATWI-12,SAG20,WI12	senescence associated gene 20
Aqcoe1G396600.1	stage1-stage3	0.0225726	-1.84328	down-regulated	AT2G30300.1		Major facilitator superfamily protein
Aqcoe1G399800.1	stage1-stage3	0.00132443	-2.54779	down-regulated	AT2G30360.1	CIPK11,PKS5,SIP4,SNRK3.22	SOS3-interacting protein 4
Aqcoe1G400700.1	stage1-stage3	0.0140103	-1.30467	down-regulated	AT1G06920.1	ATOFP4,OFP4	ovate family protein 4
Aqcoe1G403300.1	stage1-stage3	0.000200174	-1.56103	down-regulated	AT5G59310.1	LTP4	lipid transfer protein 4
Aqcoe1G403600.1	stage1-stage3	0.0202372	-4.00735	down-regulated	AT5G59320.1	LTP3	lipid transfer protein 3
Aqcoe1G405800.1	stage1-stage3	0.0327459	-2.01671	down-regulated	AT5G36110.1	CYP716A1	cytochrome P450, family 716, subfamily A, polypeptide 1
Aqcoe1G410100.1	stage1-stage3	0.00043226	-2.80096	down-regulated	AT5G01310.1	APTX	APRATAXIN-like
Aqcoe1G428300.1	stage1-stage3	0.0393121	-1.35391	down-regulated	AT2G38100.1		proton-dependent oligopeptide transport (POT) family protein
Aqcoe1G429000.1	stage1-stage3	0.00575731	-1.14584	down-regulated	AT2G38110.1	ATGPAT6,GPAT6	glycerol-3-phosphate acyltransferase 6
Aqcoe1G431900.1	stage1-stage3	0.00338017	-1.2396	down-regulated	AT3G52490.1		Double Clp-N motif-containing P-loop nucleoside triphosphate hydrolases superfamily protein
Aqcoe1G434700.1	stage1-stage3	4.9973e-06	-1.44022	down-regulated	AT5G53550.2	ATYSL3,YSL3	YELLOW STRIPE like 3
Aqcoe1G435100.1	stage1-stage3	0.0142332	-1.38193	down-regulated	AT3G06240.1		F-box family protein
Aqcoe1G456000.1	stage1-stage3	1.32319e-06	-2.71455	down-regulated
Aqcoe1G456100.1	stage1-stage3	0.00642458	-1.1664	down-regulated	AT2G36430.1		Plant protein of unknown function (DUF247)
Aqcoe1G457000.1	stage1-stage3	5.1142e-05	-1.41532	down-regulated	AT2G39690.1		Protein of unknown function, DUF547
Aqcoe1G465800.1	stage1-stage3	0.00354318	-3.12307	down-regulated
Aqcoe1G474200.1	stage1-stage3	0.0407017	-2.12856	down-regulated	AT5G59750.1		DHBP synthase RibB-like alpha/beta domain;GTP cyclohydrolase II
Aqcoe1G481200.1	stage1-stage3	0.000274689	-1.75447	down-regulated	AT5G41380.1		CCT motif family protein
Aqcoe1G481800.1	stage1-stage3	0.00806387	-1.94298	down-regulated	AT2G41475.1		Embryo-specific protein 3, (ATS3)
Aqcoe1G491900.1	stage1-stage3	0.0237034	-2.37482	down-regulated	AT2G28490.1		RmlC-like cupins superfamily protein
Aqcoe1G492000.1	stage1-stage3	0.0370059	-2.17583	down-regulated	AT2G37090.1	IRX9	Nucleotide-diphospho-sugar transferases superfamily protein
Aqcoe1G495600.1	stage1-stage3	0.0232397	-1.35	down-regulated	AT1G61560.1	ATMLO6,MLO6	Seven transmembrane MLO family protein
Aqcoe1G495700.1	stage1-stage3	0.00738483	-3.65312	down-regulated	AT1G61560.1	ATMLO6,MLO6	Seven transmembrane MLO family protein
Aqcoe2G007800.1	stage1-stage3	0.000187318	-1.84684	down-regulated	AT5G06860.1	ATPGIP1,PGIP1	polygalacturonase inhibiting protein 1
Aqcoe2G011900.1	stage1-stage3	0.0210112	-1.035	down-regulated	AT5G48060.1		C2 calcium/lipid-binding plant phosphoribosyltransferase family protein
Aqcoe2G014200.1	stage1-stage3	0.00106155	-2.2389	down-regulated	AT3G08500.1	AtMYB83,MYB83	myb domain protein 83
Aqcoe2G018600.1	stage1-stage3	9.12503e-05	-1.61941	down-regulated	AT1G15950.1	ATCCR1,CCR1,IRX4	cinnamoyl coa reductase 1
Aqcoe2G033900.1	stage1-stage3	0.000198692	-4.56396	down-regulated
Aqcoe2G034100.1	stage1-stage3	0.0486146	-1.50291	down-regulated
Aqcoe2G035400.1	stage1-stage3	8.09694e-05	-1.89837	down-regulated	AT1G02335.1	GL22	germin-like protein subfamily 2 member 2 precursor
Aqcoe2G042300.1	stage1-stage3	9.05219e-06	-1.11416	down-regulated	AT3G54390.1		sequence-specific DNA binding transcription factors
Aqcoe2G043000.1	stage1-stage3	0.0390498	-2.53369	down-regulated	AT1G29930.1	AB140,CAB1,CAB140,LHCB1.3	chlorophyll A/B binding protein 1
Aqcoe2G052800.1	stage1-stage3	0.0029039	-2.73434	down-regulated	AT3G11980.1	FAR2,MS2	Jojoba acyl CoA reductase-related male sterility protein
Aqcoe2G059700.1	stage1-stage3	0.00149113	-3.40697	down-regulated	AT2G44260.1		Plant protein of unknown function (DUF946)
Aqcoe2G070100.1	stage1-stage3	1.09819e-05	-1.15668	down-regulated	AT5G06440.2
Aqcoe2G074600.1	stage1-stage3	0.00123048	-1.16802	down-regulated	AT3G10870.1	ATMES17,MES17	methyl esterase 17
Aqcoe2G076600.1	stage1-stage3	0.0271185	-1.69138	down-regulated	AT3G51630.1	ATWNK5,WNK5,ZIK1	with no lysine (K) kinase 5
Aqcoe2G080000.1	stage1-stage3	0.0018749	-1.94996	down-regulated	AT5G07080.1		HXXXD-type acyl-transferase family protein
Aqcoe2G085900.1	stage1-stage3	1.65085e-05	-1.17989	down-regulated	AT2G03430.1		Ankyrin repeat family protein
Aqcoe2G090700.1	stage1-stage3	0.017983	-1.52541	down-regulated	AT1G30080.1		Glycosyl hydrolase superfamily protein
Aqcoe2G096600.1	stage1-stage3	0.00104874	-1.99476	down-regulated	AT2G38170.1	ATCAX1,CAX1,RCI4	cation exchanger 1
Aqcoe2G101900.1	stage1-stage3	0.00357238	-2.13345	down-regulated	AT2G39980.1		HXXXD-type acyl-transferase family protein
Aqcoe2G111100.1	stage1-stage3	4.16853e-08	-2.56848	down-regulated	AT3G24500.1	ATMBF1C,MBF1C	multiprotein bridging factor 1C
Aqcoe2G116800.1	stage1-stage3	0.00937529	-3.07858	down-regulated	AT5G36110.1	CYP716A1	cytochrome P450, family 716, subfamily A, polypeptide 1
Aqcoe2G126400.1	stage1-stage3	2.16801e-05	-1.55043	down-regulated	AT3G44735.2	ATPSK3,PSK1,PSK3	PHYTOSULFOKINE 3 PRECURSOR
Aqcoe2G135400.1	stage1-stage3	0.00104197	-2.86815	down-regulated	AT4G33790.1	CER4,FAR3,G7	Jojoba acyl CoA reductase-related male sterility protein
Aqcoe2G136100.1	stage1-stage3	0.0220642	-2.82196	down-regulated	AT2G39200.1	ATMLO12,MLO12	Seven transmembrane MLO family protein
Aqcoe2G136700.1	stage1-stage3	0.0019104	-1.62391	down-regulated	AT1G53210.1		sodium/calcium exchanger family protein / calcium-binding EF hand family protein
Aqcoe2G148700.1	stage1-stage3	0.0174164	-1.23256	down-regulated	AT5G02420.1
Aqcoe2G161800.1	stage1-stage3	0.00125559	-1.17034	down-regulated	AT5G54190.1	PORA	protochlorophyllide oxidoreductase A
Aqcoe2G180800.1	stage1-stage3	0.0156692	-1.97512	down-regulated	AT4G16480.1	ATINT4,INT4	inositol transporter 4
Aqcoe2G204300.1	stage1-stage3	2.70914e-05	-1.26698	down-regulated	AT2G36950.1		Heavy metal transport/detoxification superfamily protein
Aqcoe2G206200.1	stage1-stage3	0.000329766	-1.73518	down-regulated	AT3G45010.1	scpl48	serine carboxypeptidase-like 48
Aqcoe2G225000.1	stage1-stage3	0.00296398	-1.69566	down-regulated	AT5G60020.1	ATLAC17,LAC17	laccase 17
Aqcoe2G226300.1	stage1-stage3	0.00961217	-2.77061	down-regulated	AT5G02140.1		Pathogenesis-related thaumatin superfamily protein
Aqcoe2G231000.1	stage1-stage3	0.0111205	-1.37699	down-regulated	AT2G37730.1		Protein of unknown function (DUF604)
Aqcoe2G231700.1	stage1-stage3	0.0236511	-2.06543	down-regulated	AT2G37750.1
Aqcoe2G234300.1	stage1-stage3	0.000977234	-4.3679	down-regulated	AT3G48280.1	CYP71A25	cytochrome P450, family 71, subfamily A, polypeptide 25
Aqcoe2G248400.1	stage1-stage3	0.0430877	-1.26855	down-regulated	AT3G62160.1		HXXXD-type acyl-transferase family protein
Aqcoe2G257800.1	stage1-stage3	0.00640461	-1.41025	down-regulated	AT1G09390.1		GDSL-like Lipase/Acylhydrolase superfamily protein
Aqcoe2G260300.1	stage1-stage3	4.4161e-05	-1.83637	down-regulated	AT5G64250.2		Aldolase-type TIM barrel family protein
Aqcoe2G263400.1	stage1-stage3	9.27297e-05	-3.32811	down-regulated	AT5G19730.1		Pectin lyase-like superfamily protein
Aqcoe2G272700.1	stage1-stage3	0.00667961	-1.01558	down-regulated	AT3G17020.1		Adenine nucleotide alpha hydrolases-like superfamily protein
Aqcoe2G280300.1	stage1-stage3	0.0271067	-3.33758	down-regulated	AT1G67030.1	ZFP6	zinc finger protein 6
Aqcoe2G281700.1	stage1-stage3	0.00481635	-2.39424	down-regulated	AT1G02700.1
Aqcoe2G289800.1	stage1-stage3	0.0349235	-1.80758	down-regulated	AT4G02340.1		alpha/beta-Hydrolases superfamily protein
Aqcoe2G303700.1	stage1-stage3	0.00706715	-1.3003	down-regulated	AT3G62760.1	ATGSTF13	Glutathione S-transferase family protein
Aqcoe2G304500.1	stage1-stage3	0.000600447	-1.99934	down-regulated	AT1G03840.1	MGP	C2H2 and C2HC zinc fingers superfamily protein
Aqcoe2G310900.1	stage1-stage3	0.000241371	-1.02411	down-regulated	AT2G47890.1		B-box type zinc finger protein with CCT domain
Aqcoe2G311700.1	stage1-stage3	0.0211614	-3.59987	down-regulated
Aqcoe2G315400.1	stage1-stage3	0.0476457	-1.55864	down-regulated	AT1G48910.1	YUC10	Flavin-containing monooxygenase family protein
Aqcoe2G320700.1	stage1-stage3	0.00045643	-1.34143	down-regulated	AT5G16570.1	GLN1;4	glutamine synthetase 1;4
Aqcoe2G321200.1	stage1-stage3	0.0153383	-1.2576	down-regulated	AT2G48020.2		Major facilitator superfamily protein
Aqcoe2G327400.1	stage1-stage3	0.0119322	-2.87701	down-regulated	AT5G18970.1		AWPM-19-like family protein
Aqcoe2G329400.1	stage1-stage3	0.00171678	-1.28941	down-regulated	AT4G39330.1	ATCAD9,CAD9	cinnamyl alcohol dehydrogenase 9
Aqcoe2G332800.1	stage1-stage3	6.91526e-05	-2.16943	down-regulated	AT3G06120.1	MUTE	basic helix-loop-helix (bHLH) DNA-binding superfamily protein
Aqcoe2G335800.1	stage1-stage3	0.00444618	-3.04191	down-regulated	AT1G54870.1		NAD(P)-binding Rossmann-fold superfamily protein
Aqcoe2G344700.1	stage1-stage3	0.00748414	-2.14232	down-regulated
Aqcoe2G350700.1	stage1-stage3	0.000312555	-1.09494	down-regulated	AT1G03080.1		kinase interacting (KIP1-like) family protein
Aqcoe2G354000.1	stage1-stage3	0.00227924	-4.47681	down-regulated	AT3G63380.1		ATPase E1-E2 type family protein / haloacid dehalogenase-like hydrolase family protein
Aqcoe2G356500.1	stage1-stage3	0.0113701	-1.36486	down-regulated	AT4G14580.1	CIPK4,SnRK3.3	CBL-interacting protein kinase 4
Aqcoe2G370400.1	stage1-stage3	0.000398638	-1.58629	down-regulated
Aqcoe2G390700.1	stage1-stage3	0.0261272	-1.48916	down-regulated	AT3G17380.1		TRAF-like family protein
Aqcoe2G397800.1	stage1-stage3	0.00253029	-1.57222	down-regulated	AT1G60500.1	DRP4C	Dynamin related protein 4C
Aqcoe2G399200.1	stage1-stage3	0.00116423	-4.12081	down-regulated	AT3G24140.1	FMA	basic helix-loop-helix (bHLH) DNA-binding superfamily protein
Aqcoe2G405800.1	stage1-stage3	0.000323064	-1.08119	down-regulated	AT3G23820.1	GAE6	UDP-D-glucuronate 4-epimerase 6
Aqcoe2G409200.1	stage1-stage3	0.00583442	-1.60789	down-regulated	AT4G12970.1	EPFL9,STOMAGEN	stomagen
Aqcoe2G409400.1	stage1-stage3	5.17056e-08	-1.46526	down-regulated	AT3G25400.1
Aqcoe2G422500.1	stage1-stage3	8.48907e-05	-1.04154	down-regulated	AT4G12910.1	scpl20	serine carboxypeptidase-like 20
Aqcoe2G422600.1	stage1-stage3	0.0019722	-3.48751	down-regulated
Aqcoe2G432300.1	stage1-stage3	0.0262064	-1.01454	down-regulated	AT1G65480.1	FT	PEBP (phosphatidylethanolamine-binding protein) family protein
Aqcoe2G435000.1	stage1-stage3	0.0125381	-1.36145	down-regulated	AT1G05710.3		basic helix-loop-helix (bHLH) DNA-binding superfamily protein
Aqcoe2G437500.1	stage1-stage3	0.016193	-1.91936	down-regulated	AT2G43840.2	UGT74F1	UDP-glycosyltransferase 74 F1
Aqcoe2G437800.1	stage1-stage3	0.000468042	-1.21668	down-regulated	AT3G03080.1		Zinc-binding dehydrogenase family protein
Aqcoe3G000700.1	stage1-stage3	0.0115736	-2.85129	down-regulated	AT5G12250.1	TUB6	beta-6 tubulin
Aqcoe3G005000.1	stage1-stage3	0.00189333	-1.68547	down-regulated	AT1G70760.1	CRR23	inorganic carbon transport protein-related
Aqcoe3G025100.1	stage1-stage3	0.0369555	-2.77558	down-regulated	AT3G18260.1		Reticulon family protein
Aqcoe3G025900.1	stage1-stage3	2.13051e-05	-1.99988	down-regulated	AT3G18280.1		Bifunctional inhibitor/lipid-transfer protein/seed storage 2S albumin superfamily protein
Aqcoe3G033400.1	stage1-stage3	0.0443662	-1.41817	down-regulated
Aqcoe3G035300.1	stage1-stage3	0.00571845	-1.86434	down-regulated	AT1G68290.1	ENDO 2	endonuclease 2
Aqcoe3G038900.1	stage1-stage3	5.82291e-05	-1.50793	down-regulated	AT5G38430.1		Ribulose bisphosphate carboxylase (small chain) family protein
Aqcoe3G039600.1	stage1-stage3	0.000736519	-2.9178	down-regulated	AT1G25440.1		B-box type zinc finger protein with CCT domain
Aqcoe3G044100.1	stage1-stage3	0.0476457	-2.04263	down-regulated	AT1G70830.1	MLP28	MLP-like protein 28
Aqcoe3G049600.1	stage1-stage3	0.001327	-1.25572	down-regulated	AT1G49010.1		Duplicated homeodomain-like superfamily protein
Aqcoe3G054200.1	stage1-stage3	0.0237034	-5.46357	down-regulated
Aqcoe3G057700.1	stage1-stage3	0.0462628	-1.4098	down-regulated	AT1G32780.1		GroES-like zinc-binding dehydrogenase family protein
Aqcoe3G063200.1	stage1-stage3	0.0358246	-1.20145	down-regulated	AT5G15630.1	COBL4,IRX6	COBRA-like extracellular glycosyl-phosphatidyl inositol-anchored protein family
Aqcoe3G065300.1	stage1-stage3	0.000579626	-2.17633	down-regulated	AT1G69180.1	CRC	Plant-specific transcription factor YABBY family protein
Aqcoe3G066200.1	stage1-stage3	0.013823	-2.61752	down-regulated	AT1G69080.1		Adenine nucleotide alpha hydrolases-like superfamily protein
Aqcoe3G076600.1	stage1-stage3	0.0145674	-1.57998	down-regulated	AT5G38710.1		Methylenetetrahydrofolate reductase family protein
Aqcoe3G089500.1	stage1-stage3	0.0114951	-2.77128	down-regulated	AT1G04960.1		Protein of unknown function (DUF1664)
Aqcoe3G106900.1	stage1-stage3	2.82752e-07	-1.53861	down-regulated	AT5G14920.1		Gibberellin-regulated family protein
Aqcoe3G110200.1	stage1-stage3	5.92987e-05	-1.42003	down-regulated	AT1G24020.2	MLP423	MLP-like protein 423
Aqcoe3G112800.1	stage1-stage3	0.00619535	-1.52121	down-regulated	AT2G29290.2		NAD(P)-binding Rossmann-fold superfamily protein
Aqcoe3G117200.1	stage1-stage3	0.0224884	-1.2893	down-regulated	AT3G48000.1	ALDH2,ALDH2A,ALDH2B4	aldehyde dehydrogenase 2B4
Aqcoe3G118300.1	stage1-stage3	0.0215512	-5.35186	down-regulated	AT3G12890.1	ASML2	activator of spomin::LUC2
Aqcoe3G119000.1	stage1-stage3	0.000200174	-6.70916	down-regulated	AT5G13700.1	APAO,ATPAO1,PAO1	polyamine oxidase 1
Aqcoe3G119200.1	stage1-stage3	0.000159565	-2.43853	down-regulated	AT5G13700.1	APAO,ATPAO1,PAO1	polyamine oxidase 1
Aqcoe3G122000.1	stage1-stage3	0.000939032	-5.04026	down-regulated	AT5G14740.1	BETA CA2,CA18,CA2	carbonic anhydrase 2
Aqcoe3G126300.1	stage1-stage3	0.0193062	-1.53721	down-regulated	AT5G50290.1
Aqcoe3G137400.1	stage1-stage3	0.00601481	-3.80486	down-regulated	AT3G01680.1
Aqcoe3G141100.1	stage1-stage3	0.00149035	-1.91855	down-regulated	AT5G14450.1		GDSL-like Lipase/Acylhydrolase superfamily protein
Aqcoe3G143300.1	stage1-stage3	0.000282216	-4.719	down-regulated	AT1G67910.2
Aqcoe3G158300.1	stage1-stage3	0.000626352	-1.78676	down-regulated	AT5G13180.1	ANAC083,NAC083,VNI2	NAC domain containing protein 83
Aqcoe3G182000.1	stage1-stage3	0.00716234	-5.23282	down-regulated	AT5G50710.1
Aqcoe3G187500.1	stage1-stage3	0.0218795	-1.00023	down-regulated	AT3G01750.1		Ankyrin repeat family protein
Aqcoe3G197900.1	stage1-stage3	0.0127563	-2.82661	down-regulated	AT3G27030.1
Aqcoe3G213900.1	stage1-stage3	0.0128904	-1.06327	down-regulated	AT1G50920.1		Nucleolar GTP-binding protein
Aqcoe3G229700.1	stage1-stage3	0.0179682	-2.70163	down-regulated	AT1G32560.1		Late embryogenesis abundant protein, group 1 protein
Aqcoe3G231100.1	stage1-stage3	0.000359139	-4.39213	down-regulated	AT4G17810.1		C2H2 and C2HC zinc fingers superfamily protein
Aqcoe3G237600.1	stage1-stage3	8.32832e-05	-1.90122	down-regulated	AT2G32440.2	ATKAO2,CYP88A4,KAO2	ent-kaurenoic acid hydroxylase 2
Aqcoe3G258900.1	stage1-stage3	0.0352965	-1.60695	down-regulated	AT1G32740.1		SBP (S-ribonuclease binding protein) family protein
Aqcoe3G260800.1	stage1-stage3	0.00171678	-1.80138	down-regulated	AT2G44740.1	CYCP4;1	cyclin p4;1
Aqcoe3G269600.1	stage1-stage3	0.00418395	-2.44237	down-regulated	AT4G37445.1
Aqcoe3G281400.1	stage1-stage3	0.000907992	-2.67108	down-regulated	AT1G23390.1		Kelch repeat-containing F-box family protein
Aqcoe3G283300.1	stage1-stage3	0.00912018	-1.49442	down-regulated	AT1G10657.2		Plant protein 1589 of unknown function
Aqcoe3G288100.1	stage1-stage3	9.56173e-08	-1.40035	down-regulated	AT1G60420.1		DC1 domain-containing protein
Aqcoe3G288200.1	stage1-stage3	0.000460218	-2.96206	down-regulated	AT1G60420.1		DC1 domain-containing protein
Aqcoe3G296500.1	stage1-stage3	0.00222749	-3.51035	down-regulated	AT4G24690.1		ubiquitin-associated (UBA)/TS-N domain-containing protein / octicosapeptide/Phox/Bemp1 (PB1) domain-containing protein
Aqcoe3G296600.1	stage1-stage3	3.7323e-05	-1.21461	down-regulated	AT2G25700.1	ASK3,SK3	SKP1-like 3
Aqcoe3G307400.1	stage1-stage3	0.039228	-1.77358	down-regulated	AT5G42020.1	BIP,BIP2	Heat shock protein 70 (Hsp 70) family protein
Aqcoe3G320600.1	stage1-stage3	0.000409587	-1.1852	down-regulated	AT1G10370.1	ATGSTU17,ERD9,GST30,GST30B	Glutathione S-transferase family protein
Aqcoe3G325300.1	stage1-stage3	0.0153368	-1.37163	down-regulated	AT2G47140.1		NAD(P)-binding Rossmann-fold superfamily protein
Aqcoe3G327500.1	stage1-stage3	0.0145128	-2.95806	down-regulated	AT5G20970.1		HSP20-like chaperones superfamily protein
Aqcoe3G330200.1	stage1-stage3	0.00174687	-1.04435	down-regulated	AT2G02780.1		Leucine-rich repeat protein kinase family protein
Aqcoe3G331500.1	stage1-stage3	0.000317129	-1.88394	down-regulated	AT3G47800.1		Galactose mutarotase-like superfamily protein
Aqcoe3G340000.1	stage1-stage3	3.29143e-05	-1.84547	down-regulated	AT2G02990.1	ATRNS1,RNS1	ribonuclease 1
Aqcoe3G342500.1	stage1-stage3	1.93889e-06	-2.43419	down-regulated
Aqcoe3G346800.1	stage1-stage3	5.20514e-05	-1.50395	down-regulated	AT3G01140.1	AtMYB106,MYB106,NOK	myb domain protein 106
Aqcoe3G370100.1	stage1-stage3	7.93286e-06	-1.18903	down-regulated	AT3G02150.2	PTF1,TCP13,TFPD	plastid transcription factor 1
Aqcoe3G372500.1	stage1-stage3	0.0128904	-2.25145	down-regulated	AT1G69160.1
Aqcoe3G375500.1	stage1-stage3	4.5504e-05	-1.08994	down-regulated
Aqcoe3G375600.1	stage1-stage3	1.75561e-05	-4.50491	down-regulated	AT1G11800.1		endonuclease/exonuclease/phosphatase family protein
Aqcoe3G376000.1	stage1-stage3	8.562e-05	-2.50142	down-regulated	AT5G15780.1		Pollen Ole e 1 allergen and extensin family protein
Aqcoe3G379800.1	stage1-stage3	0.000190334	-2.98197	down-regulated	AT1G71691.2		GDSL-like Lipase/Acylhydrolase superfamily protein
Aqcoe3G387800.1	stage1-stage3	0.0105916	-2.255	down-regulated	AT1G70990.1		proline-rich family protein
Aqcoe3G390700.1	stage1-stage3	0.00695347	-1.27008	down-regulated	AT3G25620.2		ABC-2 type transporter family protein
Aqcoe3G398400.1	stage1-stage3	0.0378138	-1.08566	down-regulated	AT1G68670.1		myb-like transcription factor family protein
Aqcoe3G399900.1	stage1-stage3	0.00824192	-1.6711	down-regulated	AT5G07990.1	CYP75B1,D501,TT7	Cytochrome P450 superfamily protein
Aqcoe3G417800.1	stage1-stage3	0.00401631	-1.97721	down-regulated	AT1G48590.2		Calcium-dependent lipid-binding (CaLB domain) family protein
Aqcoe3G419800.1	stage1-stage3	0.000286339	-1.91978	down-regulated	AT1G14730.1		Cytochrome b561/ferric reductase transmembrane protein family
Aqcoe3G423200.1	stage1-stage3	0.000102215	-1.27425	down-regulated	AT3G03270.2		Adenine nucleotide alpha hydrolases-like superfamily protein
Aqcoe3G426700.1	stage1-stage3	0.0277727	-2.45977	down-regulated	AT5G62420.1		NAD(P)-linked oxidoreductase superfamily protein
Aqcoe3G427100.1	stage1-stage3	0.027829	-2.3755	down-regulated	AT1G31050.1		basic helix-loop-helix (bHLH) DNA-binding superfamily protein
Aqcoe4G004700.1	stage1-stage3	0.014333	-1.28407	down-regulated	AT1G06690.1		NAD(P)-linked oxidoreductase superfamily protein
Aqcoe4G005900.1	stage1-stage3	0.0211382	-2.82508	down-regulated	AT5G39120.1		RmlC-like cupins superfamily protein
Aqcoe4G007000.1	stage1-stage3	0.0372456	-1.04093	down-regulated	AT1G30220.1	ATINT2,INT2	inositol transporter 2
Aqcoe4G008600.1	stage1-stage3	0.00458411	-3.36854	down-regulated	AT4G02050.1	STP7	sugar transporter protein 7
Aqcoe4G010700.1	stage1-stage3	5.26092e-07	-2.16861	down-regulated	AT3G18080.1	BGLU44	B-S glucosidase 44
Aqcoe4G011400.1	stage1-stage3	0.00147308	-2.13395	down-regulated	AT5G62100.2	ATBAG2,BAG2	BCL-2-associated athanogene 2
Aqcoe4G014200.1	stage1-stage3	0.0340161	-1.99843	down-regulated	AT2G30933.1		Carbohydrate-binding X8 domain superfamily protein
Aqcoe4G021200.1	stage1-stage3	0.000274689	-2.57284	down-regulated	AT3G14760.1
Aqcoe4G027000.1	stage1-stage3	0.00170986	-2.03868	down-regulated	AT4G19840.1	ATPP2-A1,ATPP2A-1,PP2-A1	phloem protein 2-A1
Aqcoe4G032300.1	stage1-stage3	0.0289831	-1.45709	down-regulated	AT4G18780.1	ATCESA8,CESA8,IRX1,LEW2	cellulose synthase family protein
Aqcoe4G032600.1	stage1-stage3	0.0426618	-1.2036	down-regulated	AT5G01750.2		Protein of unknown function (DUF567)
Aqcoe4G046900.1	stage1-stage3	0.0134851	-2.0324	down-regulated	AT1G12220.1	RPS5	Disease resistance protein (CC-NBS-LRR class) family
Aqcoe4G047100.1	stage1-stage3	0.00210212	-1.407	down-regulated	AT1G29930.1	AB140,CAB1,CAB140,LHCB1.3	chlorophyll A/B binding protein 1
Aqcoe4G047400.1	stage1-stage3	0.000964354	-1.96089	down-regulated	AT4G10780.1		LRR and NB-ARC domains-containing disease resistance protein
Aqcoe4G050700.1	stage1-stage3	0.00854486	-2.43634	down-regulated	AT3G09270.1	ATGSTU8,GSTU8	glutathione S-transferase TAU 8
Aqcoe4G054300.1	stage1-stage3	0.00210918	-2.88257	down-regulated	AT2G47730.1	ATGSTF5,ATGSTF8,GST6,GSTF8	glutathione S-transferase phi 8
Aqcoe4G068200.1	stage1-stage3	0.00235742	-3.48838	down-regulated	AT3G58120.1	ATBZIP61,BZIP61	Basic-leucine zipper (bZIP) transcription factor family protein
Aqcoe4G069100.1	stage1-stage3	0.000658815	-2.5189	down-regulated	AT5G45950.1		GDSL-like Lipase/Acylhydrolase superfamily protein
Aqcoe4G069200.1	stage1-stage3	0.0159173	-1.66915	down-regulated	AT5G45960.1		GDSL-like Lipase/Acylhydrolase superfamily protein
Aqcoe4G069400.1	stage1-stage3	0.0244493	-1.22468	down-regulated	AT1G12210.1	RFL1	RPS5-like 1
Aqcoe4G075200.1	stage1-stage3	0.0201068	-2.60547	down-regulated	AT1G12220.1	RPS5	Disease resistance protein (CC-NBS-LRR class) family
Aqcoe4G076500.1	stage1-stage3	0.00292543	-1.23171	down-regulated	AT1G28480.1	GRX480,roxy19	Thioredoxin superfamily protein
Aqcoe4G077400.1	stage1-stage3	0.000845491	-1.52687	down-regulated
Aqcoe4G079300.1	stage1-stage3	0.0028626	-3.81002	down-regulated	AT2G33850.1
Aqcoe4G095500.1	stage1-stage3	0.00243286	-1.00793	down-regulated	AT3G23560.1	ALF5	MATE efflux family protein
Aqcoe4G095900.1	stage1-stage3	0.0269662	-1.34453	down-regulated	AT4G28365.1	AtENODL3,ENODL3	early nodulin-like protein 3
Aqcoe4G099900.1	stage1-stage3	0.0469671	-1.45205	down-regulated	AT4G04960.1		Concanavalin A-like lectin protein kinase family protein
Aqcoe4G100200.1	stage1-stage3	0.0426618	-2.25488	down-regulated	AT1G10155.1	ATPP2-A10,PP2-A10	phloem protein 2-A10
Aqcoe4G108500.1	stage1-stage3	0.0244163	-3.31172	down-regulated	AT4G05200.1	CRK25	cysteine-rich RLK (RECEPTOR-like protein kinase) 25
Aqcoe4G120200.1	stage1-stage3	0.000629616	-1.7874	down-regulated	AT3G14660.1	CYP72A13	cytochrome P450, family 72, subfamily A, polypeptide 13
Aqcoe4G120600.1	stage1-stage3	0.000279265	-3.41764	down-regulated	AT3G50950.2	ZAR1	HOPZ-ACTIVATED RESISTANCE 1
Aqcoe4G120700.1	stage1-stage3	0.000600294	-2.41146	down-regulated	AT3G14690.1	CYP72A15	cytochrome P450, family 72, subfamily A, polypeptide 15
Aqcoe4G121400.1	stage1-stage3	0.03083	-2.35534	down-regulated	AT3G14660.1	CYP72A13	cytochrome P450, family 72, subfamily A, polypeptide 13
Aqcoe4G128000.1	stage1-stage3	0.00247965	-3.37068	down-regulated	AT5G47635.1		Pollen Ole e 1 allergen and extensin family protein
Aqcoe4G131500.1	stage1-stage3	0.00273538	-3.72653	down-regulated	AT1G22380.1	AtUGT85A3,UGT85A3	UDP-glucosyl transferase 85A3
Aqcoe4G135100.1	stage1-stage3	0.0487075	-1.11668	down-regulated	AT4G15280.1	UGT71B5	UDP-glucosyl transferase 71B5
Aqcoe4G136800.1	stage1-stage3	0.00159324	-2.90115	down-regulated	AT3G14690.1	CYP72A15	cytochrome P450, family 72, subfamily A, polypeptide 15
Aqcoe4G136900.1	stage1-stage3	0.00580954	-3.54707	down-regulated	AT3G14690.1	CYP72A15	cytochrome P450, family 72, subfamily A, polypeptide 15
Aqcoe4G137900.1	stage1-stage3	0.00486872	-3.33606	down-regulated	AT3G14690.1	CYP72A15	cytochrome P450, family 72, subfamily A, polypeptide 15
Aqcoe4G144000.1	stage1-stage3	0.000190334	-1.51354	down-regulated	AT1G51700.1	ADOF1,DOF1	DOF zinc finger protein 1
Aqcoe4G174500.1	stage1-stage3	0.0247074	-1.63227	down-regulated	AT3G47570.1		Leucine-rich repeat protein kinase family protein
Aqcoe4G229100.1	stage1-stage3	0.0147529	-1.98509	down-regulated	AT1G22340.1	AtUGT85A7,UGT85A7	UDP-glucosyl transferase 85A7
Aqcoe4G229300.1	stage1-stage3	0.0119367	-1.60976	down-regulated	AT3G20570.1	AtENODL9,ENODL9	early nodulin-like protein 9
Aqcoe4G234700.1	stage1-stage3	0.00213108	-1.66477	down-regulated	AT4G27190.1		NB-ARC domain-containing disease resistance protein
Aqcoe4G245900.1	stage1-stage3	1.90319e-05	-2.51455	down-regulated	AT1G53420.1		Leucine-rich repeat transmembrane protein kinase
Aqcoe4G246600.1	stage1-stage3	0.00388915	-2.57489	down-regulated	AT3G22060.1		Receptor-like protein kinase-related family protein
Aqcoe4G255400.1	stage1-stage3	0.000600447	-1.46381	down-regulated	AT5G12080.1	ATMSL10,MSL10	mechanosensitive channel of small conductance-like 10
Aqcoe4G255600.1	stage1-stage3	0.00545379	-2.40182	down-regulated	AT3G26300.1	CYP71B34	cytochrome P450, family 71, subfamily B, polypeptide 34
Aqcoe4G257000.1	stage1-stage3	0.020285	-1.69439	down-regulated	AT4G32295.1
Aqcoe4G259900.1	stage1-stage3	6.38352e-05	-1.1279	down-regulated	AT5G54250.2	ATCNGC4,CNGC4,DND2,HLM1	cyclic nucleotide-gated cation channel 4
Aqcoe4G266800.1	stage1-stage3	0.0123387	-2.11749	down-regulated	AT1G52340.1	ABA2,ATABA2,ATSDR1,GIN1,ISI4,SDR1,SIS4,SRE1	NAD(P)-binding Rossmann-fold superfamily protein
Aqcoe4G266900.1	stage1-stage3	0.0478272	-1.41407	down-regulated	AT1G52340.1	ABA2,ATABA2,ATSDR1,GIN1,ISI4,SDR1,SIS4,SRE1	NAD(P)-binding Rossmann-fold superfamily protein
Aqcoe4G277600.1	stage1-stage3	0.000801823	-1.36468	down-regulated	AT4G27190.1		NB-ARC domain-containing disease resistance protein
Aqcoe4G281800.1	stage1-stage3	7.7963e-07	-2.64577	down-regulated	AT5G55370.1		MBOAT (membrane bound O-acyl transferase) family protein
Aqcoe4G288000.1	stage1-stage3	0.0447835	-1.70796	down-regulated
Aqcoe4G289400.1	stage1-stage3	0.00848053	-1.38661	down-regulated	AT4G10780.1		LRR and NB-ARC domains-containing disease resistance protein
Aqcoe4G300100.1	stage1-stage3	0.0266572	-1.82568	down-regulated	AT5G45540.1		Protein of unknown function (DUF594)
Aqcoe4G302600.1	stage1-stage3	0.000629616	-1.93176	down-regulated	AT5G47800.1		Phototropic-responsive NPH3 family protein
Aqcoe4G305700.1	stage1-stage3	0.0416609	-1.78656	down-regulated	AT1G55850.1	ATCSLE1,CSLE1	cellulose synthase like E1
Aqcoe5G007800.1	stage1-stage3	0.00534811	-1.2541	down-regulated	AT3G07070.1		Protein kinase superfamily protein
Aqcoe5G031000.1	stage1-stage3	0.000282216	-1.34291	down-regulated	AT1G51440.1		alpha/beta-Hydrolases superfamily protein
Aqcoe5G038800.1	stage1-stage3	0.00124605	-1.00448	down-regulated	AT3G04710.2		ankyrin repeat family protein
Aqcoe5G058000.1	stage1-stage3	0.00355492	-3.28979	down-regulated	AT5G26330.1		Cupredoxin superfamily protein
Aqcoe5G060100.1	stage1-stage3	3.29143e-05	-2.48944	down-regulated	AT4G17970.1	ALMT12,ATALMT12	aluminum-activated, malate transporter 12
Aqcoe5G064800.1	stage1-stage3	0.0240714	-2.77127	down-regulated
Aqcoe5G070200.1	stage1-stage3	0.0193977	-1.34985	down-regulated	AT1G53540.1		HSP20-like chaperones superfamily protein
Aqcoe5G100900.1	stage1-stage3	0.000320164	-2.15439	down-regulated	AT3G19620.1		Glycosyl hydrolase family protein
Aqcoe5G113800.1	stage1-stage3	0.000370493	-1.32083	down-regulated	AT4G35350.1	XCP1	xylem cysteine peptidase 1
Aqcoe5G121700.1	stage1-stage3	0.00318581	-1.78787	down-regulated	AT3G61430.2	ATPIP1,PIP1,PIP1;1,PIP1A	plasma membrane intrinsic protein 1A
Aqcoe5G129500.1	stage1-stage3	0.0121969	-1.62128	down-regulated	AT3G09880.1	ATB\' BETA	Protein phosphatase 2A regulatory B subunit family protein
Aqcoe5G135200.1	stage1-stage3	5.73828e-06	-2.84253	down-regulated	AT5G10770.1		Eukaryotic aspartyl protease family protein
Aqcoe5G139100.1	stage1-stage3	0.00583442	-2.61786	down-regulated	AT3G53010.1		Domain of unknown function (DUF303)
Aqcoe5G140900.1	stage1-stage3	9.37948e-05	-2.9761	down-regulated	AT3G62290.2	ARFA1E,ATARFA1E	ADP-ribosylation factor A1E
Aqcoe5G141700.1	stage1-stage3	0.0159173	-1.29793	down-regulated	AT3G16150.1		N-terminal nucleophile aminohydrolases (Ntn hydrolases) superfamily protein
Aqcoe5G146200.1	stage1-stage3	0.000121911	-2.24327	down-regulated	AT5G59845.1		Gibberellin-regulated family protein
Aqcoe5G149100.1	stage1-stage3	0.00532524	-1.90969	down-regulated	AT5G67090.1		Subtilisin-like serine endopeptidase family protein
Aqcoe5G153700.1	stage1-stage3	0.0115736	-6.40317	down-regulated	AT1G24620.1		EF hand calcium-binding protein family
Aqcoe5G156500.1	stage1-stage3	0.000339599	-1.31176	down-regulated	AT1G47480.1		alpha/beta-Hydrolases superfamily protein
Aqcoe5G158600.1	stage1-stage3	0.000398638	-1.07158	down-regulated	AT5G53390.1		O-acyltransferase (WSD1-like) family protein
Aqcoe5G158700.1	stage1-stage3	0.00282194	-1.07343	down-regulated	AT5G53390.1		O-acyltransferase (WSD1-like) family protein
Aqcoe5G158800.1	stage1-stage3	5.72426e-07	-2.89743	down-regulated	AT5G53390.1		O-acyltransferase (WSD1-like) family protein
Aqcoe5G161300.1	stage1-stage3	0.00886508	-1.02742	down-regulated	AT4G12520.1		Bifunctional inhibitor/lipid-transfer protein/seed storage 2S albumin superfamily protein
Aqcoe5G171900.1	stage1-stage3	2.70914e-05	-1.77938	down-regulated	AT5G66940.1		Dof-type zinc finger DNA-binding family protein
Aqcoe5G179900.1	stage1-stage3	0.0183402	-1.72185	down-regulated	AT4G36220.1	CYP84A1,FAH1	ferulic acid 5-hydroxylase 1
Aqcoe5G182000.1	stage1-stage3	0.00113378	-2.03599	down-regulated	AT1G75500.2	WAT1	Walls Are Thin 1
Aqcoe5G182500.1	stage1-stage3	0.0201068	-3.94012	down-regulated	AT1G19715.3		Mannose-binding lectin superfamily protein
Aqcoe5G182600.1	stage1-stage3	0.00265135	-4.33068	down-regulated	AT1G75450.1	ATCKX5,ATCKX6,CKX5	cytokinin oxidase 5
Aqcoe5G195300.1	stage1-stage3	0.0478272	-1.80115	down-regulated	AT1G78780.2		pathogenesis-related family protein
Aqcoe5G195900.1	stage1-stage3	3.88216e-06	-1.7547	down-regulated	AT1G49310.1
Aqcoe5G196000.1	stage1-stage3	0.0090697	-1.46203	down-regulated
Aqcoe5G197400.1	stage1-stage3	0.0261272	-2.33656	down-regulated	AT2G18540.1		RmlC-like cupins superfamily protein
Aqcoe5G205500.1	stage1-stage3	0.013153	-2.87416	down-regulated	AT3G13690.1		Protein kinase protein with adenine nucleotide alpha hydrolases-like domain
Aqcoe5G210700.1	stage1-stage3	0.000435852	-4.39143	down-regulated	AT2G21140.1	ATPRP2,PRP2	proline-rich protein 2
Aqcoe5G237400.1	stage1-stage3	0.00825009	-2.56881	down-regulated	AT3G18670.1		Ankyrin repeat family protein
Aqcoe5G240300.1	stage1-stage3	0.000160162	-1.92558	down-regulated	AT1G43790.1	TED6	tracheary element differentiation-related 6
Aqcoe5G248900.1	stage1-stage3	0.00110078	-3.09524	down-regulated	AT1G43650.1		nodulin MtN21 /EamA-like transporter family protein
Aqcoe5G253500.1	stage1-stage3	4.7364e-05	-1.72854	down-regulated	AT1G71695.1		Peroxidase superfamily protein
Aqcoe5G254200.1	stage1-stage3	0.012858	-1.59999	down-regulated	AT1G71695.1		Peroxidase superfamily protein
Aqcoe5G254300.1	stage1-stage3	0.000485575	-1.24212	down-regulated	AT1G71695.1		Peroxidase superfamily protein
Aqcoe5G257000.1	stage1-stage3	0.0123632	-3.98385	down-regulated	AT3G24330.1		O-Glycosyl hydrolases family 17 protein
Aqcoe5G264200.1	stage1-stage3	0.0369555	-1.52718	down-regulated	AT1G77280.1		Protein kinase protein with adenine nucleotide alpha hydrolases-like domain
Aqcoe5G265300.1	stage1-stage3	0.0487701	-1.38437	down-regulated	AT2G02850.1	ARPN	plantacyanin
Aqcoe5G268500.1	stage1-stage3	2.82002e-07	-1.58055	down-regulated	AT3G17180.1	scpl33	serine carboxypeptidase-like 33
Aqcoe5G272500.1	stage1-stage3	0.0106275	-3.75022	down-regulated	AT4G22200.1	AKT2,AKT2/3,AKT3,KT2/3	potassium transport 2/3
Aqcoe5G278000.1	stage1-stage3	0.000348459	-3.1633	down-regulated	AT1G77700.1		Pathogenesis-related thaumatin superfamily protein
Aqcoe5G279900.1	stage1-stage3	0.00295769	-1.24703	down-regulated	AT1G37140.1	MCT1	MEI2 C-terminal RRM only like 1
Aqcoe5G280000.1	stage1-stage3	3.68912e-06	-1.67929	down-regulated	AT1G37140.1	MCT1	MEI2 C-terminal RRM only like 1
Aqcoe5G290900.1	stage1-stage3	0.0453439	-1.93355	down-regulated	AT1G02520.1	PGP11	P-glycoprotein 11
Aqcoe5G293300.1	stage1-stage3	0.000202983	-1.865	down-regulated	AT1G09460.1		Carbohydrate-binding X8 domain superfamily protein
Aqcoe5G314500.1	stage1-stage3	0.00167393	-3.00029	down-regulated	AT1G71380.1	ATCEL3,ATGH9B3,CEL3	cellulase 3
Aqcoe5G322300.1	stage1-stage3	0.000370493	-1.82468	down-regulated	AT1G52140.1
Aqcoe5G327100.1	stage1-stage3	0.0244163	-1.90492	down-regulated	AT5G61890.1		Integrase-type DNA-binding superfamily protein
Aqcoe5G327600.1	stage1-stage3	0.00758532	-2.70904	down-regulated	AT3G18670.1		Ankyrin repeat family protein
Aqcoe5G328500.1	stage1-stage3	1.11418e-06	-3.30632	down-regulated	AT1G01630.1		Sec14p-like phosphatidylinositol transfer family protein
Aqcoe5G328900.1	stage1-stage3	0.025385	-2.3232	down-regulated	AT1G01630.1		Sec14p-like phosphatidylinositol transfer family protein
Aqcoe5G329300.1	stage1-stage3	0.0471963	-1.01834	down-regulated	AT1G01630.1		Sec14p-like phosphatidylinositol transfer family protein
Aqcoe5G329900.1	stage1-stage3	0.0102788	-1.2754	down-regulated	AT3G14690.1	CYP72A15	cytochrome P450, family 72, subfamily A, polypeptide 15
Aqcoe5G346200.1	stage1-stage3	0.0379801	-1.19281	down-regulated	AT4G24972.1	TPD1	tapetum determinant 1
Aqcoe5G347100.1	stage1-stage3	0.00605919	-2.26143	down-regulated	AT5G25310.1		Exostosin family protein
Aqcoe5G349400.1	stage1-stage3	0.00599095	-4.43073	down-regulated	AT5G50610.1
Aqcoe5G352700.1	stage1-stage3	0.0351654	-2.33976	down-regulated	AT3G27027.1		Protein of unknown function (DUF 3339)
Aqcoe5G365400.1	stage1-stage3	4.27877e-07	-1.18149	down-regulated	AT5G14210.1		Leucine-rich repeat protein kinase family protein
Aqcoe5G367500.1	stage1-stage3	0.0119322	-2.64266	down-regulated	AT5G51440.1		HSP20-like chaperones superfamily protein
Aqcoe5G381700.1	stage1-stage3	0.0245122	-2.59102	down-regulated	AT1G24470.1	ATKCR2,KCR2	beta-ketoacyl reductase 2
Aqcoe5G382200.1	stage1-stage3	0.0138366	-1.1334	down-regulated	AT5G14360.1		Ubiquitin-like superfamily protein
Aqcoe5G382600.1	stage1-stage3	0.00605716	-1.56487	down-regulated	AT1G67740.1	PSBY,YCF32	photosystem II BY
Aqcoe5G388300.1	stage1-stage3	0.000277343	-1.97548	down-regulated	AT3G01680.1
Aqcoe5G388500.1	stage1-stage3	0.0002271	-1.9275	down-regulated	AT3G01680.1
Aqcoe5G389900.1	stage1-stage3	0.0318124	-2.20821	down-regulated	AT2G39890.2	ATPROT1,PROT1	proline transporter 1
Aqcoe5G391100.1	stage1-stage3	0.000196926	-2.90082	down-regulated	AT1G13130.1		Cellulase (glycosyl hydrolase family 5) protein
Aqcoe5G398100.1	stage1-stage3	0.0218229	-5.11094	down-regulated
Aqcoe5G402300.1	stage1-stage3	0.00795765	-1.63959	down-regulated	AT3G26590.1		MATE efflux family protein
Aqcoe5G406400.1	stage1-stage3	0.00218885	-1.51415	down-regulated	AT2G44940.1		Integrase-type DNA-binding superfamily protein
Aqcoe5G410200.1	stage1-stage3	0.044416	-1.60178	down-regulated	AT1G02850.2	BGLU11	beta glucosidase 11
Aqcoe5G416100.1	stage1-stage3	0.00628013	-3.96708	down-regulated	AT4G33420.1		Peroxidase superfamily protein
Aqcoe5G417500.1	stage1-stage3	0.00544625	-3.04289	down-regulated	AT3G62820.1		Plant invertase/pectin methylesterase inhibitor superfamily protein
Aqcoe5G427300.1	stage1-stage3	0.00399839	-3.81176	down-regulated	AT5G12250.1	TUB6	beta-6 tubulin
Aqcoe5G428100.1	stage1-stage3	0.00280744	-1.59186	down-regulated	AT5G51440.1		HSP20-like chaperones superfamily protein
Aqcoe5G438600.1	stage1-stage3	3.62314e-06	-1.92544	down-regulated	AT5G51440.1		HSP20-like chaperones superfamily protein
Aqcoe5G446400.1	stage1-stage3	0.0119378	-1.97347	down-regulated	AT5G17450.1		Heavy metal transport/detoxification superfamily protein
Aqcoe5G446900.1	stage1-stage3	0.000987021	-2.04329	down-regulated	AT5G41761.1
Aqcoe5G448000.1	stage1-stage3	0.00149113	-1.02999	down-regulated	AT3G13730.1	CYP90D1	cytochrome P450, family 90, subfamily D, polypeptide 1
Aqcoe5G450200.1	stage1-stage3	0.00379203	-2.1362	down-regulated	AT4G23990.1	ATCSLG3,CSLG3	cellulose synthase like G3
Aqcoe5G454100.1	stage1-stage3	0.0205973	-2.26788	down-regulated	AT1G20160.1	ATSBT5.2	Subtilisin-like serine endopeptidase family protein
Aqcoe5G462900.1	stage1-stage3	0.0454339	-2.59117	down-regulated	AT1G64500.1		Glutaredoxin family protein
Aqcoe5G465600.1	stage1-stage3	0.00580954	-3.53526	down-regulated	AT5G24318.1		O-Glycosyl hydrolases family 17 protein
Aqcoe5G467300.1	stage1-stage3	0.0137486	-1.80361	down-regulated	AT4G10850.1		Nodulin MtN3 family protein
Aqcoe5G469000.1	stage1-stage3	2.43142e-07	-1.05544	down-regulated	AT2G36170.1		Ubiquitin supergroup;Ribosomal protein L40e
Aqcoe5G471600.1	stage1-stage3	0.00365614	-1.02549	down-regulated	AT2G46820.2	PSAP,PSI-P,PTAC8,TMP14	photosystem I P subunit
Aqcoe5G471900.1	stage1-stage3	0.0418651	-2.43573	down-regulated	AT4G01410.1		Late embryogenesis abundant (LEA) hydroxyproline-rich glycoprotein family
Aqcoe5G473200.1	stage1-stage3	0.00824192	-2.652	down-regulated	AT2G18196.1		Heavy metal transport/detoxification superfamily protein
Aqcoe5G473800.1	stage1-stage3	0.0196742	-2.58145	down-regulated	AT4G27590.2		Heavy metal transport/detoxification superfamily protein
Aqcoe5G474200.1	stage1-stage3	0.00176942	-3.16924	down-regulated	AT1G63310.1
Aqcoe5G478400.1	stage1-stage3	0.000137521	-1.16895	down-regulated	AT1G76890.2	AT-GT2,GT2	Duplicated homeodomain-like superfamily protein
Aqcoe6G000100.1	stage1-stage3	0.000133802	-1.12681	down-regulated	AT1G22610.1		C2 calcium/lipid-binding plant phosphoribosyltransferase family protein
Aqcoe6G001700.1	stage1-stage3	0.000270579	-2.50872	down-regulated	AT2G02450.2	anac034,ANAC035,LOV1,NAC035	NAC domain containing protein 35
Aqcoe6G005200.1	stage1-stage3	8.43683e-05	-1.73698	down-regulated	AT5G23530.1	AtCXE18,CXE18	carboxyesterase 18
Aqcoe6G007500.1	stage1-stage3	0.0426216	-2.11217	down-regulated	AT1G71692.1	AGL12,XAL1	AGAMOUS-like 12
Aqcoe6G007600.1	stage1-stage3	0.000165624	-1.52265	down-regulated	AT1G71691.2		GDSL-like Lipase/Acylhydrolase superfamily protein
Aqcoe6G007700.1	stage1-stage3	7.79519e-06	-5.57376	down-regulated	AT1G33811.1		GDSL-like Lipase/Acylhydrolase superfamily protein
Aqcoe6G009700.1	stage1-stage3	0.00244611	-1.04924	down-regulated	AT3G49670.1	BAM2	Leucine-rich receptor-like protein kinase family protein
Aqcoe6G009900.1	stage1-stage3	8.74326e-09	-2.07539	down-regulated	AT1G72180.1		Leucine-rich receptor-like protein kinase family protein
Aqcoe6G016200.1	stage1-stage3	0.00167393	-1.60446	down-regulated	AT1G71960.1	ABCG25,ATABCG25	ATP-binding casette family G25
Aqcoe6G020100.1	stage1-stage3	0.00346014	-1.73168	down-regulated	AT2G03200.1		Eukaryotic aspartyl protease family protein
Aqcoe6G027500.1	stage1-stage3	0.0166361	-3.20756	down-regulated	AT1G15960.1	ATNRAMP6,NRAMP6	NRAMP metal ion transporter 6
Aqcoe6G030600.1	stage1-stage3	0.0326258	-1.67091	down-regulated	AT1G21550.1		Calcium-binding EF-hand family protein
Aqcoe6G032900.1	stage1-stage3	0.00968641	-1.38355	down-regulated	AT2G01170.1	BAT1	bidirectional amino acid transporter 1
Aqcoe6G036600.1	stage1-stage3	0.0279087	-1.9202	down-regulated	AT4G33280.1		AP2/B3-like transcriptional factor family protein
Aqcoe6G037000.1	stage1-stage3	0.000139475	-1.64508	down-regulated	AT1G21460.1		Nodulin MtN3 family protein
Aqcoe6G049500.1	stage1-stage3	0.0174164	-1.29995	down-regulated	AT4G39490.1	CYP96A10	cytochrome P450, family 96, subfamily A, polypeptide 10
Aqcoe6G054900.1	stage1-stage3	0.000421478	-3.10123	down-regulated	AT1G01580.1	ATFRO2,FRD1,FRO2	ferric reduction oxidase 2
Aqcoe6G055000.1	stage1-stage3	1.40748e-06	-3.13282	down-regulated	AT1G01580.1	ATFRO2,FRD1,FRO2	ferric reduction oxidase 2
Aqcoe6G058000.1	stage1-stage3	0.0179682	-2.81736	down-regulated
Aqcoe6G058100.1	stage1-stage3	0.0111879	-2.66198	down-regulated
Aqcoe6G058200.1	stage1-stage3	0.0016698	-2.00412	down-regulated	AT4G39700.1		Heavy metal transport/detoxification superfamily protein
Aqcoe6G058300.1	stage1-stage3	6.43853e-05	-3.50656	down-regulated	AT4G39700.1		Heavy metal transport/detoxification superfamily protein
Aqcoe6G070800.1	stage1-stage3	0.00290365	-2.46127	down-regulated	AT1G09910.1		Rhamnogalacturonate lyase family protein
Aqcoe6G070900.1	stage1-stage3	0.00022677	-2.18704	down-regulated	AT1G09910.1		Rhamnogalacturonate lyase family protein
Aqcoe6G072900.1	stage1-stage3	0.0107959	-2.80229	down-regulated	AT1G28220.1	ATPUP3,PUP3	purine permease 3
Aqcoe6G073100.1	stage1-stage3	0.0281668	-1.64896	down-regulated	AT1G28220.1	ATPUP3,PUP3	purine permease 3
Aqcoe6G074000.1	stage1-stage3	0.0257807	-1.03027	down-regulated	AT2G36690.1		2-oxoglutarate (2OG) and Fe(II)-dependent oxygenase superfamily protein
Aqcoe6G074100.1	stage1-stage3	0.00170791	-1.32646	down-regulated	AT2G44800.1		2-oxoglutarate (2OG) and Fe(II)-dependent oxygenase superfamily protein
Aqcoe6G076200.1	stage1-stage3	0.00712236	-2.1177	down-regulated	AT1G72230.1		Cupredoxin superfamily protein
Aqcoe6G077800.1	stage1-stage3	3.33745e-05	-1.4881	down-regulated	AT1G22430.1		GroES-like zinc-binding dehydrogenase family protein
Aqcoe6G081200.1	stage1-stage3	0.0237279	-2.12878	down-regulated	AT1G22380.1	AtUGT85A3,UGT85A3	UDP-glucosyl transferase 85A3
Aqcoe6G081600.1	stage1-stage3	0.00510304	-1.81623	down-regulated	AT5G04200.1	AtMC9,MC9	metacaspase 9
Aqcoe6G082800.1	stage1-stage3	0.0379216	-1.08686	down-regulated	AT1G10380.1		Putative membrane lipoprotein
Aqcoe6G096900.1	stage1-stage3	0.023061	-2.21852	down-regulated	AT2G23630.1	sks16	SKU5 similar 16
Aqcoe6G101900.1	stage1-stage3	0.00510304	-1.07299	down-regulated	AT4G31970.1	CYP82C2	cytochrome P450, family 82, subfamily C, polypeptide 2
Aqcoe6G104800.1	stage1-stage3	5.79736e-05	-5.0293	down-regulated	AT2G16050.1		Cysteine/Histidine-rich C1 domain family protein
Aqcoe6G108200.1	stage1-stage3	0.0209684	-1.11474	down-regulated	AT2G23770.1		protein kinase family protein / peptidoglycan-binding LysM domain-containing protein
Aqcoe6G115000.1	stage1-stage3	0.00647972	-1.08201	down-regulated	AT3G18830.1	ATPLT5,ATPMT5,PMT5	polyol/monosaccharide transporter 5
Aqcoe6G118500.1	stage1-stage3	0.0165068	-1.70841	down-regulated	AT4G34500.1		Protein kinase superfamily protein
Aqcoe6G122600.1	stage1-stage3	0.00655504	-2.01268	down-regulated	AT5G03260.1	LAC11	laccase 11
Aqcoe6G125500.1	stage1-stage3	0.0112643	-2.19653	down-regulated	AT1G19630.1	CYP722A1	cytochrome P450, family 722, subfamily A, polypeptide 1
Aqcoe6G125600.1	stage1-stage3	0.0159774	-1.00189	down-regulated	AT4G36470.1		S-adenosyl-L-methionine-dependent methyltransferases superfamily protein
Aqcoe6G141900.1	stage1-stage3	0.00163973	-1.36237	down-regulated	AT1G45474.1	LHCA5	photosystem I light harvesting complex gene 5
Aqcoe6G142700.1	stage1-stage3	0.0119437	-3.63891	down-regulated	AT4G33330.2	GUX2,PGSIP3	plant glycogenin-like starch initiation protein 3
Aqcoe6G143000.1	stage1-stage3	8.6087e-12	-2.73353	down-regulated	AT5G25250.1		SPFH/Band 7/PHB domain-containing membrane-associated protein family
Aqcoe6G150000.1	stage1-stage3	0.00127951	-4.15782	down-regulated	AT1G24020.1	MLP423	MLP-like protein 423
Aqcoe6G151600.1	stage1-stage3	8.25881e-05	-3.85115	down-regulated	AT5G42680.1		Protein of unknown function, DUF617
Aqcoe6G151900.1	stage1-stage3	0.00599095	-1.37925	down-regulated	AT1G53430.1		Leucine-rich repeat transmembrane protein kinase
Aqcoe6G154800.1	stage1-stage3	0.0193977	-2.02539	down-regulated	AT4G19950.1
Aqcoe6G155200.1	stage1-stage3	0.0231482	-2.02186	down-regulated	AT1G72050.2	TFIIIA	transcription factor IIIA
Aqcoe6G156500.1	stage1-stage3	0.00970797	-1.32157	down-regulated	AT5G64330.1	JK218,NPH3,RPT3	Phototropic-responsive NPH3 family protein
Aqcoe6G156800.1	stage1-stage3	0.00181504	-1.04155	down-regulated	AT3G60520.1
Aqcoe6G158500.1	stage1-stage3	4.32786e-06	-5.14702	down-regulated	AT5G49660.1		Leucine-rich repeat transmembrane protein kinase family protein
Aqcoe6G159400.1	stage1-stage3	6.73319e-05	-1.46933	down-regulated	AT5G49630.1	AAP6	amino acid permease 6
Aqcoe6G164200.1	stage1-stage3	7.04248e-05	-1.46828	down-regulated	AT4G35350.1	XCP1	xylem cysteine peptidase 1
Aqcoe6G185700.1	stage1-stage3	0.00567212	-1.4932	down-regulated	AT2G17650.1		AMP-dependent synthetase and ligase family protein
Aqcoe6G187400.1	stage1-stage3	0.00536409	-1.94361	down-regulated	AT5G45950.1		GDSL-like Lipase/Acylhydrolase superfamily protein
Aqcoe6G191700.1	stage1-stage3	0.00327182	-4.61169	down-regulated	AT2G17070.1		Arabidopsis protein of unknown function (DUF241)
Aqcoe6G192800.1	stage1-stage3	0.000209609	-1.41182	down-regulated	AT2G37410.2	ATTIM17-2,TIM17,TIM17-2	translocase inner membrane subunit 17-2
Aqcoe6G196500.1	stage1-stage3	0.0100107	-1.21739	down-regulated	AT1G76190.1		SAUR-like auxin-responsive protein family
Aqcoe6G209700.1	stage1-stage3	0.0237034	-1.01698	down-regulated	AT4G38690.1		PLC-like phosphodiesterases superfamily protein
Aqcoe6G221200.1	stage1-stage3	0.0313962	-1.44324	down-regulated	AT4G19420.1		Pectinacetylesterase family protein
Aqcoe6G222800.1	stage1-stage3	0.0466107	-2.1713	down-regulated	AT5G09220.1	AAP2	amino acid permease 2
Aqcoe6G226500.1	stage1-stage3	0.000243276	-4.42176	down-regulated	AT2G38290.1	AMT2,AMT2;1,ATAMT2	ammonium transporter 2
Aqcoe6G241300.1	stage1-stage3	0.000209016	-1.14317	down-regulated	AT2G16990.2		Major facilitator superfamily protein
Aqcoe6G253000.1	stage1-stage3	0.030543	-1.00483	down-regulated	AT2G21330.1	FBA1	fructose-bisphosphate aldolase 1
Aqcoe6G256700.1	stage1-stage3	0.0180764	-1.42754	down-regulated	AT1G68620.1		alpha/beta-Hydrolases superfamily protein
Aqcoe6G277200.1	stage1-stage3	8.36823e-05	-1.23343	down-regulated	AT1G10200.1	WLIM1	GATA type zinc finger transcription factor family protein
Aqcoe6G297000.1	stage1-stage3	0.00270865	-2.25921	down-regulated	AT5G59845.1		Gibberellin-regulated family protein
Aqcoe6G300100.1	stage1-stage3	0.014919	-1.83767	down-regulated	AT4G37370.1	CYP81D8	cytochrome P450, family 81, subfamily D, polypeptide 8
Aqcoe6G300400.1	stage1-stage3	9.62935e-06	-1.4015	down-regulated	AT4G37340.1	CYP81D3	cytochrome P450, family 81, subfamily D, polypeptide 3
Aqcoe6G315000.1	stage1-stage3	9.05219e-06	-1.70426	down-regulated	AT2G45180.1		Bifunctional inhibitor/lipid-transfer protein/seed storage 2S albumin superfamily protein
Aqcoe6G315100.1	stage1-stage3	0.00481635	-1.19549	down-regulated	AT2G10940.1		Bifunctional inhibitor/lipid-transfer protein/seed storage 2S albumin superfamily protein
Aqcoe6G324500.1	stage1-stage3	0.0037367	-1.32755	down-regulated	AT1G20925.1		Auxin efflux carrier family protein
Aqcoe7G007800.1	stage1-stage3	0.000370493	-1.65291	down-regulated	AT3G49260.3	iqd21	IQ-domain 21
Aqcoe7G009800.1	stage1-stage3	0.0010122	-1.39139	down-regulated	AT3G49220.1		Plant invertase/pectin methylesterase inhibitor superfamily
Aqcoe7G013900.1	stage1-stage3	0.0208461	-1.94764	down-regulated
Aqcoe7G015000.1	stage1-stage3	0.00247206	-1.89315	down-regulated	AT4G01070.1	GT72B1,UGT72B1	UDP-Glycosyltransferase superfamily protein
Aqcoe7G015200.1	stage1-stage3	0.00100381	-1.14449	down-regulated	AT4G01070.1	GT72B1,UGT72B1	UDP-Glycosyltransferase superfamily protein
Aqcoe7G016400.1	stage1-stage3	8.38546e-05	-3.45431	down-regulated	AT5G41761.1
Aqcoe7G026000.1	stage1-stage3	0.0193125	-3.78528	down-regulated	AT1G01580.1	ATFRO2,FRD1,FRO2	ferric reduction oxidase 2
Aqcoe7G035300.1	stage1-stage3	0.00283305	-1.06161	down-regulated	AT5G23870.3		Pectinacetylesterase family protein
Aqcoe7G037600.1	stage1-stage3	0.00428451	-3.30148	down-regulated	AT5G54160.1	ATOMT1,OMT1	O-methyltransferase 1
Aqcoe7G045600.1	stage1-stage3	0.00043226	-1.2599	down-regulated	AT4G00750.1		S-adenosyl-L-methionine-dependent methyltransferases superfamily protein
Aqcoe7G051100.1	stage1-stage3	3.59693e-05	-2.09562	down-regulated	AT1G12570.1		Glucose-methanol-choline (GMC) oxidoreductase family protein
Aqcoe7G057900.1	stage1-stage3	0.0224366	-1.48084	down-regulated	AT2G28100.1	ATFUC1,FUC1	alpha-L-fucosidase 1
Aqcoe7G061900.1	stage1-stage3	0.0422062	-1.27522	down-regulated	AT2G45510.1	CYP704A2	cytochrome P450, family 704, subfamily A, polypeptide 2
Aqcoe7G074600.1	stage1-stage3	0.00045643	-1.4495	down-regulated	AT4G12350.1	AtMYB42,MYB42	myb domain protein 42
Aqcoe7G085400.1	stage1-stage3	0.016193	-3.54343	down-regulated	AT1G21270.1	WAK2	wall-associated kinase 2
Aqcoe7G086600.1	stage1-stage3	0.0106214	-1.524	down-regulated	AT4G39490.1	CYP96A10	cytochrome P450, family 96, subfamily A, polypeptide 10
Aqcoe7G088000.1	stage1-stage3	0.00015901	-1.25978	down-regulated
Aqcoe7G088400.1	stage1-stage3	0.0113036	-6.68633	down-regulated	AT5G51330.1	DYAD,SWI1	SWITCH1
Aqcoe7G088600.1	stage1-stage3	0.00655504	-5.34914	down-regulated	AT5G47450.1	ATTIP2;3,DELTA-TIP3,TIP2;3	tonoplast intrinsic protein 2;3
Aqcoe7G090000.1	stage1-stage3	0.0200187	-2.38905	down-regulated	AT4G39810.1		Polynucleotidyl transferase, ribonuclease H-like superfamily protein
Aqcoe7G096000.1	stage1-stage3	0.0202522	-1.79856	down-regulated	AT1G32080.1		membrane protein, putative
Aqcoe7G098000.1	stage1-stage3	5.72426e-07	-2.21784	down-regulated	AT1G31770.1	ABCG14	ATP-binding cassette 14
Aqcoe7G100200.1	stage1-stage3	0.00950948	-2.60541	down-regulated	AT5G20885.1		RING/U-box superfamily protein
Aqcoe7G108500.1	stage1-stage3	0.0408091	-2.45338	down-regulated	AT5G20700.1		Protein of unknown function (DUF581)
Aqcoe7G117200.1	stage1-stage3	2.69495e-07	-2.77893	down-regulated
Aqcoe7G118900.1	stage1-stage3	0.00759728	-4.50678	down-regulated	AT3G11210.1		SGNH hydrolase-type esterase superfamily protein
Aqcoe7G125700.1	stage1-stage3	0.00301666	-1.842	down-regulated	AT4G33040.1		Thioredoxin superfamily protein
Aqcoe7G131800.1	stage1-stage3	2.90019e-05	-2.97681	down-regulated	AT5G56840.1		myb-like transcription factor family protein
Aqcoe7G134300.1	stage1-stage3	0.000570717	-5.51258	down-regulated
Aqcoe7G141400.1	stage1-stage3	4.21257e-05	-1.07796	down-regulated	AT1G52190.1		Major facilitator superfamily protein
Aqcoe7G145000.1	stage1-stage3	0.00121399	-1.51437	down-regulated	AT4G29230.1	anac075,NAC075	NAC domain containing protein 75
Aqcoe7G156700.1	stage1-stage3	0.000124547	-1.97209	down-regulated	AT1G52140.1
Aqcoe7G158200.1	stage1-stage3	0.0375814	-2.66579	down-regulated	AT5G11620.1		SWIM zinc finger family protein / mitogen-activated protein kinase kinase kinase (MAPKKK)-related
Aqcoe7G162300.1	stage1-stage3	3.3793e-08	-2.16314	down-regulated	AT2G25810.1	TIP4;1	tonoplast intrinsic protein 4;1
Aqcoe7G163800.1	stage1-stage3	0.0488229	-2.53493	down-regulated	AT4G28850.1	ATXTH26,XTH26	xyloglucan endotransglucosylase/hydrolase 26
Aqcoe7G166600.1	stage1-stage3	0.026144	-1.55863	down-regulated	AT1G52190.1		Major facilitator superfamily protein
Aqcoe7G167300.1	stage1-stage3	0.0400507	-2.93131	down-regulated	AT4G23150.1	CRK7	cysteine-rich RLK (RECEPTOR-like protein kinase) 7
Aqcoe7G173900.1	stage1-stage3	4.4876e-05	-2.53814	down-regulated	AT2G25810.1	TIP4;1	tonoplast intrinsic protein 4;1
Aqcoe7G179300.1	stage1-stage3	0.00357955	-3.36106	down-regulated	AT3G24520.1	AT-HSFC1,HSFC1	heat shock transcription factor C1
Aqcoe7G179400.1	stage1-stage3	0.000349184	-1.6663	down-regulated	AT5G25610.1	ATRD22,RD22	BURP domain-containing protein
Aqcoe7G180100.1	stage1-stage3	0.0045423	-1.17471	down-regulated	AT1G79900.1	ATMBAC2,BAC2	Mitochondrial substrate carrier family protein
Aqcoe7G199200.1	stage1-stage3	0.0135048	-1.86961	down-regulated	AT1G52820.1		2-oxoglutarate (2OG) and Fe(II)-dependent oxygenase superfamily protein
Aqcoe7G199900.1	stage1-stage3	0.0359419	-1.1463	down-regulated	AT1G15980.1	NDF1,NDH48	NDH-dependent cyclic electron flow 1
Aqcoe7G203800.1	stage1-stage3	0.0460792	-2.33502	down-regulated	AT2G03500.1		Homeodomain-like superfamily protein
Aqcoe7G207100.1	stage1-stage3	0.0400041	-4.02861	down-regulated
Aqcoe7G221000.1	stage1-stage3	0.00399839	-1.90302	down-regulated	AT5G17420.1	ATCESA7,CESA7,IRX3,MUR10	Cellulose synthase family protein
Aqcoe7G223000.1	stage1-stage3	0.000297973	-1.32859	down-regulated	AT2G45510.1	CYP704A2	cytochrome P450, family 704, subfamily A, polypeptide 2
Aqcoe7G223100.1	stage1-stage3	0.0018189	-2.11103	down-regulated	AT5G53390.1		O-acyltransferase (WSD1-like) family protein
Aqcoe7G236700.1	stage1-stage3	0.0276778	-3.30856	down-regulated	AT4G28640.2	IAA11	indole-3-acetic acid inducible 11
Aqcoe7G253300.1	stage1-stage3	6.52273e-05	-2.39177	down-regulated
Aqcoe7G264500.1	stage1-stage3	0.0241153	-3.04073	down-regulated	AT1G02630.1		Nucleoside transporter family protein
Aqcoe7G267100.1	stage1-stage3	0.0412415	-2.19521	down-regulated	AT2G41480.1		Peroxidase superfamily protein
Aqcoe7G287200.1	stage1-stage3	0.00274996	-2.94826	down-regulated	AT4G31330.1		Protein of unknown function, DUF599
Aqcoe7G288200.1	stage1-stage3	0.00084146	-1.15016	down-regulated	AT5G24800.1	ATBZIP9,BZIP9,BZO2H2	basic leucine zipper 9
Aqcoe7G300700.1	stage1-stage3	0.000457725	-6.95639	down-regulated	AT2G44480.1	BGLU17	beta glucosidase 17
Aqcoe7G325200.1	stage1-stage3	0.000307765	-1.44437	down-regulated	AT3G21240.1	4CL2,AT4CL2	4-coumarate:CoA ligase 2
Aqcoe7G331700.1	stage1-stage3	0.000476679	-1.61274	down-regulated	AT1G70000.2		myb-like transcription factor family protein
Aqcoe7G332900.1	stage1-stage3	0.0440109	-2.07261	down-regulated	AT5G57670.2		Protein kinase superfamily protein
Aqcoe7G337200.1	stage1-stage3	0.0078809	-1.5261	down-regulated
Aqcoe7G355700.1	stage1-stage3	5.72426e-07	-2.15684	down-regulated	AT5G65730.1	XTH6	xyloglucan endotransglucosylase/hydrolase 6
Aqcoe7G358900.1	stage1-stage3	0.0336611	-1.32275	down-regulated	AT1G72040.1		P-loop containing nucleoside triphosphate hydrolases superfamily protein
Aqcoe7G362300.1	stage1-stage3	4.32786e-06	-1.14475	down-regulated	AT5G58070.1	ATTIL,TIL	temperature-induced lipocalin
Aqcoe7G370700.1	stage1-stage3	0.00759728	-1.71924	down-regulated	AT2G15580.1		RING/U-box superfamily protein
Aqcoe7G372400.1	stage1-stage3	0.0458726	-2.5539	down-regulated	AT5G13210.1		Uncharacterised conserved protein UCP015417, vWA
Aqcoe7G373900.1	stage1-stage3	0.0208461	-1.13922	down-regulated	AT4G33280.1		AP2/B3-like transcriptional factor family protein
Aqcoe7G378700.1	stage1-stage3	0.00131749	-2.56136	down-regulated	AT5G20260.1		Exostosin family protein
Aqcoe7G393000.1	stage1-stage3	0.00458411	-4.05555	down-regulated	AT3G07040.1	RPM1,RPS3	NB-ARC domain-containing disease resistance protein
Aqcoe7G407200.1	stage1-stage3	0.0128449	-1.39365	down-regulated	AT5G11540.1		D-arabinono-1,4-lactone oxidase family protein
Aqcoe7G408000.1	stage1-stage3	0.0369244	-1.99906	down-regulated	AT3G60080.1		RING/U-box superfamily protein
Aqcoe7G413500.1	stage1-stage3	0.00755302	-1.08239	down-regulated	AT3G21250.1	ATMRP6,MRP6	multidrug resistance-associated protein 6
Aqcoe7G421900.1	stage1-stage3	0.0494163	-1.96924	down-regulated	AT3G22100.1		basic helix-loop-helix (bHLH) DNA-binding superfamily protein
Aqcoe7G431400.1	stage1-stage3	0.00153633	-1.2047	down-regulated	AT1G19150.1	LHCA2*1,LHCA6	photosystem I light harvesting complex gene 6
Aqcoe0095s0001.1	stage1-stage3	7.7132e-08	2.18789	up-regulated	AT1G30950.1	UFO	F-box family protein
Aqcoe1G038400.1	stage1-stage3	0.000338586	1.39124	up-regulated	AT2G41510.1	ATCKX1,CKX1	cytokinin oxidase/dehydrogenase 1
Aqcoe1G101900.1	stage1-stage3	0.00892999	1.79384	up-regulated	AT3G55560.1	AGF2,AHL15	AT-hook protein of GA feedback 2
Aqcoe1G106300.1	stage1-stage3	8.29802e-06	1.34205	up-regulated
Aqcoe1G108900.1	stage1-stage3	0.012467	1.65174	up-regulated
Aqcoe1G138800.1	stage1-stage3	7.45177e-09	1.19363	up-regulated	AT2G27990.1	BLH8,PNF	BEL1-like homeodomain 8
Aqcoe1G141100.1	stage1-stage3	0.00311241	1.17374	up-regulated	AT1G11112.1
Aqcoe1G145700.1	stage1-stage3	0.000519625	1.26463	up-regulated
Aqcoe1G161900.1	stage1-stage3	3.99717e-10	2.11254	up-regulated	AT1G30950.1	UFO	F-box family protein
Aqcoe1G189900.1	stage1-stage3	0.0466107	1.1096	up-regulated	AT1G30040.1	ATGA2OX2,GA2OX2	gibberellin 2-oxidase
Aqcoe1G196000.1	stage1-stage3	3.0671e-07	2.64321	up-regulated	AT3G18990.1	REM39,VRN1	AP2/B3-like transcriptional factor family protein
Aqcoe1G205900.1	stage1-stage3	3.0671e-07	1.20794	up-regulated	AT4G18130.1	PHYE	phytochrome E
Aqcoe1G245800.1	stage1-stage3	6.60355e-06	1.05232	up-regulated	AT2G33880.1	HB-3,STIP,WOX9	homeobox-3
Aqcoe1G309400.1	stage1-stage3	0.0426618	1.51075	up-regulated
Aqcoe1G341500.1	stage1-stage3	1.06533e-09	1.5991	up-regulated	AT1G62360.1	BUM,BUM1,SHL,STM,WAM,WAM1	KNOX/ELK homeobox transcription factor
Aqcoe1G384300.1	stage1-stage3	4.09359e-10	2.05787	up-regulated	AT5G35770.1	SAP	Transducin/WD40 repeat-like superfamily protein
Aqcoe1G406300.1	stage1-stage3	0.0184926	2.2798	up-regulated	AT4G36380.1	ROT3	Cytochrome P450 superfamily protein
Aqcoe1G406500.1	stage1-stage3	0.00213763	2.44734	up-regulated	AT5G36110.1	CYP716A1	cytochrome P450, family 716, subfamily A, polypeptide 1
Aqcoe1G411100.1	stage1-stage3	2.85519e-07	1.73965	up-regulated	AT1G55580.1	LAS,SCL18	GRAS family transcription factor
Aqcoe1G439700.1	stage1-stage3	0.00160344	1.8053	up-regulated	AT3G52600.1	AtcwINV2,CWINV2	cell wall invertase 2
Aqcoe1G459000.1	stage1-stage3	0.000259263	1.00082	up-regulated	AT2G37630.1	AS1,ATMYB91,ATPHAN,MYB91	myb-like HTH transcriptional regulator family protein
Aqcoe1G464700.1	stage1-stage3	0.00106758	3.79775	up-regulated	AT5G59340.1	WOX2	WUSCHEL related homeobox 2
Aqcoe2G020100.1	stage1-stage3	3.56133e-07	1.33197	up-regulated	AT5G13750.1	ZIFL1	zinc induced facilitator-like 1
Aqcoe2G040300.1	stage1-stage3	9.90524e-10	1.35166	up-regulated	AT5G12330.4	LRP1	Lateral root primordium (LRP) protein-related
Aqcoe2G043100.1	stage1-stage3	0.0261272	1.0202	up-regulated	AT3G56710.1	SIB1	sigma factor binding protein 1
Aqcoe2G058700.1	stage1-stage3	1.95685e-06	1.18276	up-regulated	AT1G08760.1		Plant protein of unknown function (DUF936)
Aqcoe2G078600.1	stage1-stage3	0.0195494	1.62914	up-regulated
Aqcoe2G083100.1	stage1-stage3	0.0289874	1.69919	up-regulated	AT2G38310.1	PYL4,RCAR10	PYR1-like 4
Aqcoe2G103100.1	stage1-stage3	0.00153053	3.5947	up-regulated
Aqcoe2G107800.1	stage1-stage3	7.82206e-11	1.28463	up-regulated	AT3G18990.1	REM39,VRN1	AP2/B3-like transcriptional factor family protein
Aqcoe2G139400.1	stage1-stage3	1.82683e-07	1.31966	up-regulated	AT3G52770.1	ZPR3	protein binding
Aqcoe2G151000.1	stage1-stage3	0.0301506	1.27635	up-regulated
Aqcoe2G161400.1	stage1-stage3	0.0233612	2.33316	up-regulated	AT5G22810.1		GDSL-like Lipase/Acylhydrolase superfamily protein
Aqcoe2G057900.1	stage1-stage3	0.017071	1.55677	up-regulated	AT2G17950.1	PGA6,WUS,WUS1	Homeodomain-like superfamily protein
Aqcoe2G178000.1	stage1-stage3	0.0448054	1.02802	up-regulated	AT5G59790.1		Domain of unknown function (DUF966)
Aqcoe2G185800.1	stage1-stage3	0.00281698	1.69983	up-regulated	AT5G24910.1	CYP714A1	cytochrome P450, family 714, subfamily A, polypeptide 1
Aqcoe2G233200.1	stage1-stage3	0.000209016	1.05558	up-regulated	AT5G02030.1	BLH9,BLR,HB-6,LSN,PNY,RPL,VAN	POX (plant homeobox) family protein
Aqcoe2G257100.1	stage1-stage3	0.00487974	3.45077	up-regulated	AT2G47180.1	AtGolS1,GolS1	galactinol synthase 1
Aqcoe2G264500.1	stage1-stage3	0.028899	1.09925	up-regulated	AT3G62300.2	ATDUF7,DUF7	DOMAIN OF UNKNOWN FUNCTION 724 7
Aqcoe2G271400.1	stage1-stage3	8.91751e-06	1.19659	up-regulated	AT4G37580.1	COP3,HLS1,UNS2	Acyl-CoA N-acyltransferases (NAT) superfamily protein
Aqcoe2G305200.1	stage1-stage3	1.18306e-06	2.18712	up-regulated	AT4G13420.1	ATHAK5,HAK5	high affinity K+ transporter 5
Aqcoe2G315500.1	stage1-stage3	3.33745e-05	1.12036	up-regulated	AT1G08830.1	CSD1	copper/zinc superoxide dismutase 1
Aqcoe2G360500.1	stage1-stage3	0.016193	1.45851	up-regulated	AT1G04240.1	IAA3,SHY2	AUX/IAA transcriptional regulator family protein
Aqcoe2G368300.1	stage1-stage3	0.00057515	1.41529	up-regulated	AT3G23130.1	FLO10,FON1,SUP	C2H2 and C2HC zinc fingers superfamily protein
Aqcoe2G397100.1	stage1-stage3	9.62988e-05	1.3464	up-regulated	AT1G04880.1		HMG (high mobility group) box protein with ARID/BRIGHT DNA-binding domain
Aqcoe2G407600.1	stage1-stage3	0.0278568	1.46595	up-regulated
Aqcoe2G414600.1	stage1-stage3	3.64623e-07	1.0968	up-regulated	AT4G13600.1		Carbohydrate-binding X8 domain superfamily protein
Aqcoe2G418900.1	stage1-stage3	6.38352e-05	1.649	up-regulated	AT2G38430.1
Aqcoe3G013000.1	stage1-stage3	0.00481635	1.06098	up-regulated
Aqcoe3G018100.1	stage1-stage3	0.000216475	1.23482	up-regulated
Aqcoe3G039100.1	stage1-stage3	0.00010814	1.80168	up-regulated	AT3G25905.1	CLE27	CLAVATA3/ESR-RELATED 27
Aqcoe3G065400.1	stage1-stage3	1.50636e-07	1.30737	up-regulated	AT5G15800.1	AGL2,SEP1	K-box region and MADS-box transcription factor family protein
Aqcoe3G073400.1	stage1-stage3	0.0340058	1.47571	up-regulated	AT2G24762.1	AtGDU4,GDU4	glutamine dumper 4
Aqcoe3G127200.1	stage1-stage3	0.00444618	1.5156	up-regulated	AT5G40390.1	SIP1	Raffinose synthase family protein
Aqcoe3G136200.1	stage1-stage3	2.97505e-07	1.03913	up-regulated	AT1G67770.1	TEL2	terminal EAR1-like 2
Aqcoe3G159700.1	stage1-stage3	8.09694e-05	1.6188	up-regulated	AT5G14070.1	ROXY2	Thioredoxin superfamily protein
Aqcoe3G161000.1	stage1-stage3	0.0225726	2.54252	up-regulated	AT1G32583.1
Aqcoe3G167000.1	stage1-stage3	1.30704e-06	1.13039	up-regulated	AT4G33280.1		AP2/B3-like transcriptional factor family protein
Aqcoe3G217600.1	stage1-stage3	5.04755e-06	1.46807	up-regulated	AT5G50915.2		basic helix-loop-helix (bHLH) DNA-binding superfamily protein
Aqcoe3G230700.1	stage1-stage3	0.00979297	1.36862	up-regulated	AT4G17800.1		Predicted AT-hook DNA-binding family protein
Aqcoe3G235700.1	stage1-stage3	0.00617458	1.29915	up-regulated	AT4G17970.1	ALMT12,ATALMT12	aluminum-activated, malate transporter 12
Aqcoe3G367800.1	stage1-stage3	2.79928e-07	1.24437	up-regulated	AT1G74110.1	CYP78A10	cytochrome P450, family 78, subfamily A, polypeptide 10
Aqcoe3G386800.1	stage1-stage3	5.8306e-10	1.20367	up-regulated	AT3G25590.1
Aqcoe3G399500.1	stage1-stage3	3.27214e-11	2.11391	up-regulated	AT1G68640.1	PAN	bZIP transcription factor family protein
Aqcoe3G422300.1	stage1-stage3	3.88216e-06	1.48882	up-regulated	AT1G57820.1	ORTH2,VIM1	Zinc finger (C3HC4-type RING finger) family protein
Aqcoe3G436300.1	stage1-stage3	3.3161e-05	1.33924	up-regulated	AT3G05320.1		O-fucosyltransferase family protein
Aqcoe4G009200.1	stage1-stage3	0.00575195	1.09649	up-regulated	AT2G34500.1	CYP710A1	cytochrome P450, family 710, subfamily A, polypeptide 1
Aqcoe4G024600.1	stage1-stage3	0.000801823	1.07987	up-regulated	AT2G42790.1	CSY3	citrate synthase 3
Aqcoe4G041300.1	stage1-stage3	0.00192368	1.14476	up-regulated	AT5G17540.1		HXXXD-type acyl-transferase family protein
Aqcoe4G061800.1	stage1-stage3	0.00234915	1.57529	up-regulated	AT5G15380.1	DRM1	domains rearranged methylase 1
Aqcoe4G156300.1	stage1-stage3	0.00443646	1.74338	up-regulated
Aqcoe4G185000.1	stage1-stage3	0.00111808	1.89153	up-regulated	AT1G61730.1		DNA-binding storekeeper protein-related transcriptional regulator
Aqcoe4G185300.1	stage1-stage3	3.3185e-07	1.3545	up-regulated
Aqcoe4G185400.1	stage1-stage3	0.0225501	1.43313	up-regulated	AT3G56870.1
Aqcoe4G188100.1	stage1-stage3	0.00806387	2.27426	up-regulated	AT3G56870.1
Aqcoe4G188200.1	stage1-stage3	2.75149e-11	1.78973	up-regulated	AT3G12340.1		FKBP-like peptidyl-prolyl cis-trans isomerase family protein
Aqcoe4G188300.1	stage1-stage3	0.00474858	1.29291	up-regulated	AT1G61730.1		DNA-binding storekeeper protein-related transcriptional regulator
Aqcoe4G192200.1	stage1-stage3	0.00898725	1.24474	up-regulated	AT5G15380.1	DRM1	domains rearranged methylase 1
Aqcoe4G224800.1	stage1-stage3	3.08933e-08	1.18165	up-regulated	AT1G62360.1	BUM,BUM1,SHL,STM,WAM,WAM1	KNOX/ELK homeobox transcription factor
Aqcoe4G238900.1	stage1-stage3	0.00912253	1.5342	up-regulated	AT4G25470.1	ATCBF2,CBF2,DREB1C,FTQ4	C-repeat/DRE binding factor 2
Aqcoe4G260600.1	stage1-stage3	4.22244e-06	2.00523	up-regulated	AT1G11260.1	ATSTP1,STP1	sugar transporter 1
Aqcoe4G268200.1	stage1-stage3	0.0092187	2.75233	up-regulated	AT4G27290.1		S-locus lectin protein kinase family protein
Aqcoe4G299200.1	stage1-stage3	0.0333144	1.29441	up-regulated	AT3G48280.1	CYP71A25	cytochrome P450, family 71, subfamily A, polypeptide 25
Aqcoe4G314200.1	stage1-stage3	0.0140454	2.46152	up-regulated	AT3G58880.1		F-box/RNI-like superfamily protein
Aqcoe5G018800.1	stage1-stage3	2.99736e-05	1.51917	up-regulated	AT1G35710.1		Protein kinase family protein with leucine-rich repeat domain
Aqcoe5G031800.1	stage1-stage3	0.00043226	2.84973	up-regulated	AT2G42430.1	ASL18,LBD16	lateral organ boundaries-domain 16
Aqcoe5G084000.1	stage1-stage3	1.14326e-06	1.45542	up-regulated	AT5G27690.1		Heavy metal transport/detoxification superfamily protein
Aqcoe5G104000.1	stage1-stage3	4.7499e-07	1.90136	up-regulated	AT2G23060.1		Acyl-CoA N-acyltransferases (NAT) superfamily protein
Aqcoe5G113900.1	stage1-stage3	5.26092e-07	1.30777	up-regulated	AT1G76420.1	ANAC031,CUC3,NAC368	NAC (No Apical Meristem) domain transcriptional regulator superfamily protein
Aqcoe5G125200.1	stage1-stage3	0.00240515	2.26706	up-regulated	AT1G20450.1	ERD10,LTI29,LTI45	Dehydrin family protein
Aqcoe5G133000.1	stage1-stage3	0.00137762	1.26739	up-regulated	AT2G15020.1
Aqcoe5G133100.1	stage1-stage3	3.31691e-07	2.68069	up-regulated
Aqcoe5G153500.1	stage1-stage3	0.00413396	1.30536	up-regulated
Aqcoe5G163700.1	stage1-stage3	0.0250984	1.79191	up-regulated
Aqcoe5G166400.1	stage1-stage3	6.38352e-05	1.71232	up-regulated	AT4G24480.1		Protein kinase superfamily protein
Aqcoe5G172800.1	stage1-stage3	0.00230004	1.03081	up-regulated	AT5G65590.1		Dof-type zinc finger DNA-binding family protein
Aqcoe5G181200.1	stage1-stage3	3.62314e-06	1.02126	up-regulated	AT3G51060.1	SRS1,STY1	Lateral root primordium (LRP) protein-related
Aqcoe5G190300.1	stage1-stage3	3.28356e-07	2.14771	up-regulated	AT3G50870.1	GATA18,HAN,MNP	GATA type zinc finger transcription factor family protein
Aqcoe5G214900.1	stage1-stage3	4.00369e-05	2.42449	up-regulated	AT2G14960.1	GH3.1	Auxin-responsive GH3 family protein
Aqcoe5G236600.1	stage1-stage3	0.00880754	1.61047	up-regulated	AT1G17950.1	ATMYB52,BW52,MYB52	myb domain protein 52
Aqcoe5G307600.1	stage1-stage3	0.0416609	2.56549	up-regulated	AT4G01950.1	ATGPAT3,GPAT3	glycerol-3-phosphate acyltransferase 3
Aqcoe5G326300.1	stage1-stage3	0.00666117	1.82921	up-regulated
Aqcoe5G340300.1	stage1-stage3	1.11495e-05	1.73125	up-regulated	AT5G50915.1		basic helix-loop-helix (bHLH) DNA-binding superfamily protein
Aqcoe5G398700.1	stage1-stage3	1.41597e-09	3.13107	up-regulated	AT1G67910.1
Aqcoe5G405600.1	stage1-stage3	5.17056e-08	1.12157	up-regulated	AT5G63090.2	LOB	Lateral organ boundaries (LOB) domain family protein
Aqcoe5G408000.1	stage1-stage3	0.0124165	1.06421	up-regulated	AT5G36110.1	CYP716A1	cytochrome P450, family 716, subfamily A, polypeptide 1
Aqcoe5G423800.1	stage1-stage3	3.62314e-06	1.25398	up-regulated	AT2G45660.1	AGL20,ATSOC1,SOC1	AGAMOUS-like 20
Aqcoe5G442200.1	stage1-stage3	0.00057515	1.2576	up-regulated
Aqcoe6G028800.1	stage1-stage3	0.0365585	1.05947	up-regulated	AT4G31690.1		Transcriptional factor B3 family protein
Aqcoe6G039300.1	stage1-stage3	0.000334501	1.84031	up-regulated	AT3G19380.1	PUB25	plant U-box 25
Aqcoe6G092100.1	stage1-stage3	1.28631e-06	1.39133	up-regulated	AT5G10510.2	AIL6,PLT3	AINTEGUMENTA-like 6
Aqcoe6G102600.1	stage1-stage3	0.0405854	2.38739	up-regulated
Aqcoe6G114900.1	stage1-stage3	0.0159173	1.71185	up-regulated	AT3G18830.1	ATPLT5,ATPMT5,PMT5	polyol/monosaccharide transporter 5
Aqcoe6G125400.1	stage1-stage3	3.36973e-10	2.51115	up-regulated	AT5G66440.1
Aqcoe6G162300.1	stage1-stage3	0.000297973	3.01358	up-regulated	AT3G54700.1	PHT1;7	phosphate transporter 1;7
Aqcoe6G165500.1	stage1-stage3	3.08933e-08	1.69982	up-regulated	AT1G76420.1	ANAC031,CUC3,NAC368	NAC (No Apical Meristem) domain transcriptional regulator superfamily protein
Aqcoe6G207000.1	stage1-stage3	0.032463	1.0277	up-regulated	AT4G34760.1		SAUR-like auxin-responsive protein family
Aqcoe6G207100.1	stage1-stage3	0.000523669	1.56967	up-regulated
Aqcoe6G217300.1	stage1-stage3	0.0116167	1.96307	up-regulated	AT4G35900.1	atbzip14,FD,FD-1	Basic-leucine zipper (bZIP) transcription factor family protein
Aqcoe6G220200.1	stage1-stage3	0.00200589	2.38021	up-regulated	AT2G31980.1	AtCYS2,CYS2	PHYTOCYSTATIN 2
Aqcoe6G252700.1	stage1-stage3	0.0320668	1.03642	up-regulated
Aqcoe6G255400.1	stage1-stage3	0.0165565	2.74077	up-regulated	AT5G18020.1		SAUR-like auxin-responsive protein family
Aqcoe6G287900.1	stage1-stage3	0.00276374	3.64843	up-regulated	AT3G49950.1		GRAS family transcription factor
Aqcoe6G308500.1	stage1-stage3	0.0068958	1.19957	up-regulated	AT1G25270.1		nodulin MtN21 /EamA-like transporter family protein
Aqcoe7G028200.1	stage1-stage3	6.79053e-10	1.9774	up-regulated	AT1G49480.1	RTV1	related to vernalization1 1
Aqcoe7G055500.1	stage1-stage3	2.45364e-09	2.00695	up-regulated	AT5G51800.1		Protein kinase superfamily protein
Aqcoe7G055600.1	stage1-stage3	5.1142e-05	1.85444	up-regulated	AT1G52540.1		Protein kinase superfamily protein
Aqcoe7G065300.1	stage1-stage3	2.2802e-06	1.14651	up-regulated	AT4G00210.1	LBD31	LOB domain-containing protein 31
Aqcoe7G077700.1	stage1-stage3	0.00385788	1.0909	up-regulated	AT1G62710.1	BETA-VPE,BETAVPE	beta vacuolar processing enzyme
Aqcoe7G079300.1	stage1-stage3	0.000147537	1.09918	up-regulated	AT3G60670.1		PLATZ transcription factor family protein
Aqcoe7G125000.1	stage1-stage3	2.78507e-09	1.60064	up-regulated	AT3G13898.1
Aqcoe7G128800.1	stage1-stage3	0.00084146	1.32614	up-regulated	AT2G19580.1	TET2	tetraspanin2
Aqcoe7G131100.1	stage1-stage3	1.74545e-05	2.17696	up-regulated	AT2G19580.1	TET2	tetraspanin2
Aqcoe7G168000.1	stage1-stage3	0.0434996	1.18924	up-regulated
Aqcoe7G195500.1	stage1-stage3	1.67701e-06	1.46916	up-regulated	AT5G38280.1	PR5K	PR5-like receptor kinase
Aqcoe7G234000.1	stage1-stage3	2.75149e-11	3.42805	up-regulated	AT1G80100.1	AHP6,HP6	histidine phosphotransfer protein 6
Aqcoe7G253900.1	stage1-stage3	0.0426486	1.0157	up-regulated
Aqcoe7G314700.1	stage1-stage3	0.0416609	1.3722	up-regulated	AT2G24270.4	ALDH11A3	aldehyde dehydrogenase 11A3
Aqcoe7G354200.1	stage1-stage3	9.44832e-10	1.89469	up-regulated	AT5G48930.1	HCT	hydroxycinnamoyl-CoA shikimate/quinate hydroxycinnamoyl transferase
Aqcoe7G363500.1	stage1-stage3	0.0258583	2.42571	up-regulated	AT5G10970.1		C2H2 and C2HC zinc fingers superfamily protein
Aqcoe7G365300.1	stage1-stage3	9.03311e-06	1.59164	up-regulated	AT4G22060.1		F-box family protein with a domain of unknown function (DUF295)
Aqcoe7G367500.1	stage1-stage3	0.00283599	1.34647	up-regulated
Aqcoe7G438600.1	stage1-stage3	2.38062e-08	2.8125	up-regulated	AT1G54050.1		HSP20-like chaperones superfamily protein

## Sheet: s1s4
Title: Transcriptome profiling and weighted gene co-expression network analysis of early floral development in Aquilegia coerulea
Authors: Ya Min & Elena M. Kramer
gene	contrast	adj.pval	log2FC	up.down	best.hit.tair	gene.symbol	annotation
Aqcoe0009s0010.1	stage1-stage4	0.0233131	-1.16047	down-regulated	AT1G55850.1	ATCSLE1,CSLE1	cellulose synthase like E1
Aqcoe0021s0001.1	stage1-stage4	5.99842e-05	-7.33676	down-regulated	AT2G44480.1	BGLU17	beta glucosidase 17
Aqcoe0077s0002.1	stage1-stage4	0.00402129	-1.67546	down-regulated	AT2G47260.1	ATWRKY23,WRKY23	WRKY DNA-binding protein 23
Aqcoe0161s0001.1	stage1-stage4	0.00123109	-3.37209	down-regulated	AT5G17540.1		HXXXD-type acyl-transferase family protein
Aqcoe0412s0001.1	stage1-stage4	3.67663e-05	-4.03618	down-regulated
Aqcoe0508s0001.1	stage1-stage4	5.26628e-07	-1.75305	down-regulated	AT4G19840.1	ATPP2-A1,ATPP2A-1,PP2-A1	phloem protein 2-A1
Aqcoe0757s0001.1	stage1-stage4	6.24593e-05	-5.43984	down-regulated
Aqcoe0908s0001.1	stage1-stage4	0.0169177	-1.73883	down-regulated	AT1G22400.1	ATUGT85A1,UGT85A1	UDP-Glycosyltransferase superfamily protein
Aqcoe1G004300.1	stage1-stage4	0.000200056	-1.70388	down-regulated	AT2G31940.1
Aqcoe1G005100.1	stage1-stage4	0.0290822	-2.16469	down-regulated	AT4G19420.1		Pectinacetylesterase family protein
Aqcoe1G006800.1	stage1-stage4	4.92936e-06	-5.82416	down-regulated	AT5G07050.1		nodulin MtN21 /EamA-like transporter family protein
Aqcoe1G010100.1	stage1-stage4	0.0464178	-1.24493	down-regulated	AT3G54320.1	ASML1,ATWRI1,WRI,WRI1	Integrase-type DNA-binding superfamily protein
Aqcoe1G013200.1	stage1-stage4	0.000654081	-1.37483	down-regulated	AT2G42110.1
Aqcoe1G014200.1	stage1-stage4	0.00791837	-3.38764	down-regulated	AT2G31510.1	ARI7,ATARI7	IBR domain-containing protein
Aqcoe1G017700.1	stage1-stage4	0.00540711	-1.24221	down-regulated	AT5G06800.1		myb-like HTH transcriptional regulator family protein
Aqcoe1G018500.1	stage1-stage4	0.00261503	-4.10658	down-regulated	AT5G06839.3	bZIP65,TGA10	bZIP transcription factor family protein
Aqcoe1G023400.1	stage1-stage4	2.49239e-06	-1.2384	down-regulated	AT3G12650.1
Aqcoe1G023700.1	stage1-stage4	2.97051e-08	-1.25403	down-regulated	AT3G20820.1		Leucine-rich repeat (LRR) family protein
Aqcoe1G024600.1	stage1-stage4	1.52524e-05	-1.42354	down-regulated	AT5G19440.1		NAD(P)-binding Rossmann-fold superfamily protein
Aqcoe1G027400.1	stage1-stage4	8.07504e-09	-2.50244	down-regulated	AT5G12950.1		Putative glycosyl hydrolase of unknown function (DUF1680)
Aqcoe1G029100.1	stage1-stage4	0.000349905	-4.20806	down-regulated	AT4G14300.1		RNA-binding (RRM/RBD/RNP motifs) family protein
Aqcoe1G029800.1	stage1-stage4	0.0198627	-2.36793	down-regulated	AT3G08490.1
Aqcoe1G030300.1	stage1-stage4	1.94114e-06	-2.24247	down-regulated	AT3G57600.1		Integrase-type DNA-binding superfamily protein
Aqcoe1G035600.1	stage1-stage4	2.15323e-05	-1.15475	down-regulated	AT2G43120.1		RmlC-like cupins superfamily protein
Aqcoe1G039300.1	stage1-stage4	0.0387807	-2.59955	down-regulated	AT2G38750.1	ANNAT4	annexin 4
Aqcoe1G041200.1	stage1-stage4	0.00188423	-1.31853	down-regulated	AT3G47090.1		Leucine-rich repeat protein kinase family protein
Aqcoe1G041400.1	stage1-stage4	0.000396491	-2.11659	down-regulated	AT2G41310.1	ARR8,ATRR3,RR3	response regulator 3
Aqcoe1G045400.1	stage1-stage4	9.705e-07	-1.62448	down-regulated	AT1G53540.1		HSP20-like chaperones superfamily protein
Aqcoe1G045700.1	stage1-stage4	0.00989549	-1.782	down-regulated	AT5G46090.1		Protein of unknown function (DUF679)
Aqcoe1G047000.1	stage1-stage4	0.0358151	-1.43492	down-regulated	AT2G41180.1		VQ motif-containing protein
Aqcoe1G049900.1	stage1-stage4	6.4283e-05	-1.17294	down-regulated	AT5G06150.1	CYC1BAT,CYCB1;2	Cyclin family protein
Aqcoe1G050800.1	stage1-stage4	3.63747e-05	-2.96699	down-regulated	AT1G12740.1	CYP87A2	cytochrome P450, family 87, subfamily A, polypeptide 2
Aqcoe1G056900.1	stage1-stage4	0.0026862	-2.04223	down-regulated	AT5G18130.1
Aqcoe1G057000.1	stage1-stage4	0.00758469	-1.34428	down-regulated	AT5G56540.1	AGP14,ATAGP14	arabinogalactan protein 14
Aqcoe1G060300.1	stage1-stage4	0.00309658	-1.62295	down-regulated	AT5G56510.1	APUM12,PUM12	pumilio 12
Aqcoe1G061600.1	stage1-stage4	0.0003648	-1.70452	down-regulated	AT3G03680.1		C2 calcium/lipid-binding plant phosphoribosyltransferase family protein
Aqcoe1G062200.1	stage1-stage4	0.000628855	-2.54223	down-regulated	AT5G17860.1	CAX7	calcium exchanger 7
Aqcoe1G066300.1	stage1-stage4	0.000159598	-4.60182	down-regulated	AT5G13530.1	KEG	protein kinases;ubiquitin-protein ligases
Aqcoe1G067500.1	stage1-stage4	0.00069412	-3.6113	down-regulated	AT2G27140.1		HSP20-like chaperones superfamily protein
Aqcoe1G068800.1	stage1-stage4	0.000617057	-1.87939	down-regulated	AT5G20950.2		Glycosyl hydrolase family protein
Aqcoe1G069200.1	stage1-stage4	0.0374336	-1.13076	down-regulated	AT5G20950.1		Glycosyl hydrolase family protein
Aqcoe1G071300.1	stage1-stage4	0.0190867	-2.84653	down-regulated	AT5G06570.1		alpha/beta-Hydrolases superfamily protein
Aqcoe1G077400.1	stage1-stage4	0.00430809	-4.56045	down-regulated	AT5G22090.2		Protein of unknown function (DUF3049)
Aqcoe1G079100.1	stage1-stage4	0.00602802	-2.93994	down-regulated	AT3G11680.1		Aluminium activated malate transporter family protein
Aqcoe1G079200.1	stage1-stage4	0.034762	-1.97842	down-regulated	AT1G08440.1		Aluminium activated malate transporter family protein
Aqcoe1G082800.1	stage1-stage4	0.00106251	-1.5155	down-regulated	AT1G75660.1	AtXRN3,XRN3	5\'-3\' exoribonuclease 3
Aqcoe1G084600.1	stage1-stage4	0.000124928	-1.35445	down-regulated	AT3G55800.1	SBPASE	sedoheptulose-bisphosphatase
Aqcoe1G084700.1	stage1-stage4	0.00132265	-1.39642	down-regulated	AT2G29590.1		Thioesterase superfamily protein
Aqcoe1G090700.1	stage1-stage4	0.0144922	-1.19868	down-regulated	AT3G54050.1	HCEF1	high cyclic electron flow 1
Aqcoe1G092500.1	stage1-stage4	0.0208776	-1.29324	down-regulated	AT1G22400.1	ATUGT85A1,UGT85A1	UDP-Glycosyltransferase superfamily protein
Aqcoe1G095400.1	stage1-stage4	0.0205356	-3.62728	down-regulated	AT2G37900.1		Major facilitator superfamily protein
Aqcoe1G095600.1	stage1-stage4	0.0259927	-1.60566	down-regulated	AT3G53950.1		glyoxal oxidase-related protein
Aqcoe1G096200.1	stage1-stage4	0.0372312	-3.91932	down-regulated
Aqcoe1G098400.1	stage1-stage4	1.9155e-08	-3.70402	down-regulated
Aqcoe1G099400.1	stage1-stage4	0.0405028	-1.00847	down-regulated	AT3G07320.1		O-Glycosyl hydrolases family 17 protein
Aqcoe1G100900.1	stage1-stage4	0.00274229	-1.38634	down-regulated
Aqcoe1G101600.1	stage1-stage4	0.01116	-1.20236	down-regulated	AT3G09290.1	TAC1	telomerase activator1
Aqcoe1G102400.1	stage1-stage4	1.01195e-05	-2.01067	down-regulated	AT5G20480.1	EFR	EF-TU receptor
Aqcoe1G103500.1	stage1-stage4	0.000141806	-1.13038	down-regulated	AT2G38900.2		Serine protease inhibitor, potato inhibitor I-type family protein
Aqcoe1G108100.1	stage1-stage4	6.31321e-07	-3.35393	down-regulated	AT5G02230.2		Haloacid dehalogenase-like hydrolase (HAD) superfamily protein
Aqcoe1G109700.1	stage1-stage4	0.0160226	-1.57603	down-regulated	AT3G06240.1		F-box family protein
Aqcoe1G111500.1	stage1-stage4	0.00336993	-2.65572	down-regulated	AT2G27830.1
Aqcoe1G115900.1	stage1-stage4	2.67068e-07	-2.84556	down-regulated	AT5G03790.1	ATHB51,HB51,LMI1	homeobox 51
Aqcoe1G118000.1	stage1-stage4	2.6211e-07	-1.25351	down-regulated	AT2G36630.1		Sulfite exporter TauE/SafE family protein
Aqcoe1G118700.1	stage1-stage4	5.43018e-06	-1.95052	down-regulated	AT5G22860.1		Serine carboxypeptidase S28 family protein
Aqcoe1G122700.1	stage1-stage4	2.69542e-05	-2.65474	down-regulated	AT5G22870.1		Late embryogenesis abundant (LEA) hydroxyproline-rich glycoprotein family
Aqcoe1G127700.1	stage1-stage4	2.71227e-05	-1.20781	down-regulated	AT2G36830.1	GAMMA-TIP,GAMMA-TIP1,TIP1;1	gamma tonoplast intrinsic protein
Aqcoe1G130700.1	stage1-stage4	7.82808e-06	-2.89727	down-regulated	AT5G52640.1	ATHS83,AtHsp90-1,ATHSP90.1,HSP81-1,HSP81.1,HSP83,HSP90.1	heat shock protein 90.1
Aqcoe1G131200.1	stage1-stage4	0.0240677	-1.91732	down-regulated	AT2G36870.1	XTH32	xyloglucan endotransglucosylase/hydrolase 32
Aqcoe1G133900.1	stage1-stage4	0.0107117	-3.72611	down-regulated	AT1G20030.2		Pathogenesis-related thaumatin superfamily protein
Aqcoe1G135400.1	stage1-stage4	6.61899e-06	-4.34545	down-regulated
Aqcoe1G139700.1	stage1-stage4	0.00255714	-5.31472	down-regulated	AT4G16730.1	TPS02	terpene synthase 02
Aqcoe1G142000.1	stage1-stage4	0.000557254	-2.13719	down-regulated	AT2G28315.1		Nucleotide/sugar transporter family protein
Aqcoe1G149300.1	stage1-stage4	0.000891867	-1.06622	down-regulated	AT3G51740.1	IMK2	inflorescence meristem receptor-like kinase 2
Aqcoe1G149400.1	stage1-stage4	0.000305825	-1.06759	down-regulated	AT3G51740.1	IMK2	inflorescence meristem receptor-like kinase 2
Aqcoe1G150400.1	stage1-stage4	0.00251947	-1.78458	down-regulated	AT2G38310.1	PYL4,RCAR10	PYR1-like 4
Aqcoe1G153600.1	stage1-stage4	0.0327692	-1.05957	down-regulated	AT3G42725.1		Putative membrane lipoprotein
Aqcoe1G155300.1	stage1-stage4	0.0106172	-1.85471	down-regulated	AT1G68470.1		Exostosin family protein
Aqcoe1G156000.1	stage1-stage4	0.00188221	-1.89566	down-regulated
Aqcoe1G157000.1	stage1-stage4	0.000393916	-1.2893	down-regulated	AT3G12700.1		Eukaryotic aspartyl protease family protein
Aqcoe1G158100.1	stage1-stage4	0.00143806	-1.06862	down-regulated	AT5G44680.1		DNA glycosylase superfamily protein
Aqcoe1G159000.1	stage1-stage4	0.000185068	-2.13957	down-regulated	AT1G79430.2	APL,WDY	Homeodomain-like superfamily protein
Aqcoe1G159400.1	stage1-stage4	0.000590801	-1.41876	down-regulated	AT1G30900.1	BP80-3;3,VSR3;3,VSR6	VACUOLAR SORTING RECEPTOR 6
Aqcoe1G159600.1	stage1-stage4	0.00179143	-3.62115	down-regulated
Aqcoe1G161100.1	stage1-stage4	0.00369838	-1.01242	down-regulated	AT1G79480.1		Carbohydrate-binding X8 domain superfamily protein
Aqcoe1G163100.1	stage1-stage4	2.7576e-07	-3.30854	down-regulated	AT1G31040.1		PLATZ transcription factor family protein
Aqcoe1G168400.1	stage1-stage4	0.0145268	-1.04075	down-regulated	AT3G12870.1
Aqcoe1G168700.1	stage1-stage4	0.00769069	-1.79208	down-regulated	AT2G32210.1
Aqcoe1G171000.1	stage1-stage4	3.75279e-05	-1.74204	down-regulated	AT3G06880.2		Transducin/WD40 repeat-like superfamily protein
Aqcoe1G171300.1	stage1-stage4	0.00122263	-1.06857	down-regulated	AT1G30690.1		Sec14p-like phosphatidylinositol transfer family protein
Aqcoe1G174000.1	stage1-stage4	0.0239845	-1.87784	down-regulated	AT3G12900.1		2-oxoglutarate (2OG) and Fe(II)-dependent oxygenase superfamily protein
Aqcoe1G176800.1	stage1-stage4	1.00243e-08	-1.1935	down-regulated	AT3G59060.3	PIF5,PIL6	phytochrome interacting factor 3-like 6
Aqcoe1G177100.1	stage1-stage4	0.000498156	-1.09831	down-regulated	AT5G11720.1		Glycosyl hydrolases family 31 protein
Aqcoe1G178100.1	stage1-stage4	0.00335476	-1.14017	down-regulated	AT1G06660.1
Aqcoe1G180500.1	stage1-stage4	0.0276724	-3.48121	down-regulated	AT2G17750.1	NIP1	NEP-interacting protein 1
Aqcoe1G180700.1	stage1-stage4	9.16091e-06	-4.54172	down-regulated	AT3G14360.1		alpha/beta-Hydrolases superfamily protein
Aqcoe1G184000.1	stage1-stage4	2.63185e-05	-1.66127	down-regulated	AT1G33240.1	AT-GTL1,AT-GTL2,GTL1	GT-2-like 1
Aqcoe1G186300.1	stage1-stage4	1.82206e-06	-2.28156	down-regulated	AT5G53090.1		NAD(P)-binding Rossmann-fold superfamily protein
Aqcoe1G186500.1	stage1-stage4	0.00583196	-1.261	down-regulated	AT4G27760.1	FEY,FEY3	NAD(P)-binding Rossmann-fold superfamily protein
Aqcoe1G190700.1	stage1-stage4	0.000189721	-1.75869	down-regulated	AT1G09310.1		Protein of unknown function, DUF538
Aqcoe1G192100.1	stage1-stage4	0.0463988	-1.15919	down-regulated	AT3G50120.1		Plant protein of unknown function (DUF247)
Aqcoe1G199600.1	stage1-stage4	1.78675e-07	-5.83102	down-regulated	AT4G18170.1	ATWRKY28,WRKY28	WRKY DNA-binding protein 28
Aqcoe1G201000.1	stage1-stage4	0.000949126	-1.21417	down-regulated	AT4G36020.1	CSDP1	cold shock domain protein 1
Aqcoe1G205300.1	stage1-stage4	0.000526552	-1.49482	down-regulated
Aqcoe1G207600.1	stage1-stage4	0.000350905	-3.9093	down-regulated	AT5G46530.1		AWPM-19-like family protein
Aqcoe1G208000.1	stage1-stage4	0.0152722	-3.58814	down-regulated	AT3G23730.1	XTH16	xyloglucan endotransglucosylase/hydrolase 16
Aqcoe1G208700.1	stage1-stage4	0.0129878	-1.18257	down-regulated
Aqcoe1G209700.1	stage1-stage4	1.31121e-09	-1.79346	down-regulated	AT1G29670.1		GDSL-like Lipase/Acylhydrolase superfamily protein
Aqcoe1G209900.1	stage1-stage4	8.48045e-05	-1.92926	down-regulated	AT2G42830.1	AGL5,SHP2	K-box region and MADS-box transcription factor family protein
Aqcoe1G210000.1	stage1-stage4	0.00309418	-3.07927	down-regulated	AT2G42820.1	HVA22F	HVA22-like protein F
Aqcoe1G210400.1	stage1-stage4	0.0280235	-2.2068	down-regulated	AT4G10250.1	ATHSP22.0	HSP20-like chaperones superfamily protein
Aqcoe1G211900.1	stage1-stage4	0.000134966	-1.34223	down-regulated	AT3G28880.1		Ankyrin repeat family protein
Aqcoe1G212500.1	stage1-stage4	0.00131222	-1.97058	down-regulated	AT1G06650.2		2-oxoglutarate (2OG) and Fe(II)-dependent oxygenase superfamily protein
Aqcoe1G214000.1	stage1-stage4	0.0003224	-1.73437	down-regulated	AT2G30900.1	TBL43	TRICHOME BIREFRINGENCE-LIKE 43
Aqcoe1G214800.1	stage1-stage4	2.64566e-05	-3.32235	down-regulated	AT4G18910.1	ATNLM2,NIP1;2,NLM2	NOD26-like intrinsic protein 1;2
Aqcoe1G214900.1	stage1-stage4	0.00161686	-1.45512	down-regulated	AT5G45700.1		Haloacid dehalogenase-like hydrolase (HAD) superfamily protein
Aqcoe1G215100.1	stage1-stage4	0.0248032	-4.03308	down-regulated	AT1G70820.1		phosphoglucomutase, putative / glucose phosphomutase, putative
Aqcoe1G215300.1	stage1-stage4	0.00501762	-1.03712	down-regulated	AT5G63850.1	AAP4	amino acid permease 4
Aqcoe1G215900.1	stage1-stage4	2.65827e-07	-1.13706	down-regulated	AT1G78700.1	BEH4	BES1/BZR1 homolog 4
Aqcoe1G216400.1	stage1-stage4	0.0065304	-1.24158	down-regulated	AT4G18830.1	ATOFP5,OFP5	ovate family protein 5
Aqcoe1G219100.1	stage1-stage4	0.000305825	-2.54019	down-regulated	AT3G58720.2		RING/U-box superfamily protein
Aqcoe1G219400.1	stage1-stage4	0.00676166	-1.53544	down-regulated	AT1G17030.1
Aqcoe1G221000.1	stage1-stage4	1.97988e-05	-4.2211	down-regulated	AT5G59070.1		UDP-Glycosyltransferase superfamily protein
Aqcoe1G221100.1	stage1-stage4	5.14643e-06	-3.82917	down-regulated	AT1G78780.2		pathogenesis-related family protein
Aqcoe1G225300.1	stage1-stage4	0.000954185	-2.38056	down-regulated	AT1G29195.1
Aqcoe1G227500.1	stage1-stage4	0.00411912	-1.75653	down-regulated	AT2G34140.1		Dof-type zinc finger DNA-binding family protein
Aqcoe1G229700.1	stage1-stage4	0.0124236	-5.9134	down-regulated	AT1G09910.1		Rhamnogalacturonate lyase family protein
Aqcoe1G231400.1	stage1-stage4	0.00618748	-1.105	down-regulated	AT2G32460.1	ATM1,ATMYB101,MYB101	myb domain protein 101
Aqcoe1G231800.1	stage1-stage4	0.000361474	-4.4835	down-regulated	AT1G11740.1		ankyrin repeat family protein
Aqcoe1G232600.1	stage1-stage4	0.000988402	-1.17052	down-regulated	AT3G14550.1	GGPS3	geranylgeranyl pyrophosphate synthase 3
Aqcoe1G233000.1	stage1-stage4	1.88685e-06	-1.22818	down-regulated	AT1G16630.1
Aqcoe1G236500.1	stage1-stage4	2.36573e-06	-1.04309	down-regulated	AT4G21960.1	PRXR1	Peroxidase superfamily protein
Aqcoe1G237100.1	stage1-stage4	2.69856e-07	-1.82133	down-regulated	AT1G11700.1		Protein of unknown function, DUF584
Aqcoe1G237800.1	stage1-stage4	0.000105824	-1.16884	down-regulated	AT3G20340.1
Aqcoe1G238700.1	stage1-stage4	9.38912e-06	-1.13602	down-regulated	AT3G21690.1		MATE efflux family protein
Aqcoe1G239900.1	stage1-stage4	0.0224768	-1.82612	down-regulated	AT5G48930.1	HCT	hydroxycinnamoyl-CoA shikimate/quinate hydroxycinnamoyl transferase
Aqcoe1G240500.1	stage1-stage4	7.86797e-05	-5.86735	down-regulated
Aqcoe1G249400.1	stage1-stage4	0.0353439	-1.46815	down-regulated	AT4G35160.1		O-methyltransferase family protein
Aqcoe1G250800.1	stage1-stage4	0.0129328	-1.36497	down-regulated	AT1G28480.1	GRX480,roxy19	Thioredoxin superfamily protein
Aqcoe1G251000.1	stage1-stage4	2.8795e-06	-4.45768	down-regulated	AT5G44160.1	NUC	C2H2-like zinc finger protein
Aqcoe1G251800.1	stage1-stage4	0.00559774	-2.53634	down-regulated	AT4G28500.1	ANAC073,NAC073,SND2	NAC domain containing protein 73
Aqcoe1G253100.1	stage1-stage4	3.60441e-05	-1.41475	down-regulated	AT2G20590.1		Reticulon family protein
Aqcoe1G253200.1	stage1-stage4	0.00136132	-1.4496	down-regulated	AT5G35450.1		Disease resistance protein (CC-NBS-LRR class) family
Aqcoe1G257100.1	stage1-stage4	0.000310356	-1.28113	down-regulated	AT1G03780.3	TPX2	targeting protein for XKLP2
Aqcoe1G259700.1	stage1-stage4	1.80312e-09	-2.46463	down-regulated	AT5G53880.1
Aqcoe1G268900.1	stage1-stage4	1.63727e-05	-1.76242	down-regulated	AT1G54790.1		GDSL-like Lipase/Acylhydrolase superfamily protein
Aqcoe1G271400.1	stage1-stage4	0.0165589	-1.13623	down-regulated	AT5G05340.1		Peroxidase superfamily protein
Aqcoe1G274000.1	stage1-stage4	4.08418e-05	-1.41388	down-regulated	AT5G15380.1	DRM1	domains rearranged methylase 1
Aqcoe1G281200.1	stage1-stage4	0.0326009	-1.14274	down-regulated	AT5G13460.1	IQD11	IQ-domain 11
Aqcoe1G283800.1	stage1-stage4	0.004195	-3.12394	down-regulated	AT4G18550.1		alpha/beta-Hydrolases superfamily protein
Aqcoe1G284000.1	stage1-stage4	0.00038122	-1.95622	down-regulated	AT2G42570.1	TBL39	TRICHOME BIREFRINGENCE-LIKE 39
Aqcoe1G284100.1	stage1-stage4	0.000163313	-3.93599	down-regulated	AT1G73140.1	TBL31	Plant protein of unknown function (DUF828)
Aqcoe1G286700.1	stage1-stage4	9.44104e-05	-2.83707	down-regulated	AT1G55790.1		Domain of unknown function (DUF2431)
Aqcoe1G287000.1	stage1-stage4	0.00161266	-3.59772	down-regulated	AT1G55790.1		Domain of unknown function (DUF2431)
Aqcoe1G288100.1	stage1-stage4	0.0464178	-2.98267	down-regulated	AT2G22170.1		Lipase/lipooxygenase, PLAT/LH2 family protein
Aqcoe1G290800.1	stage1-stage4	0.000544561	-5.34557	down-regulated	AT3G11480.1	ATBSMT1,BSMT1	S-adenosyl-L-methionine-dependent methyltransferases superfamily protein
Aqcoe1G297200.1	stage1-stage4	0.0359532	-1.20537	down-regulated	AT1G11915.1
Aqcoe1G298600.1	stage1-stage4	0.000523402	-1.1287	down-regulated	AT3G20800.1		Cell differentiation, Rcd1-like protein
Aqcoe1G309600.1	stage1-stage4	0.0285573	-1.95068	down-regulated
Aqcoe1G315600.1	stage1-stage4	0.00674943	-3.11372	down-regulated	AT5G55380.1		MBOAT (membrane bound O-acyl transferase) family protein
Aqcoe1G317200.1	stage1-stage4	0.000130399	-2.52231	down-regulated	AT4G38000.1	DOF4.7	DNA binding with one finger 4.7
Aqcoe1G318000.1	stage1-stage4	0.000117309	-3.80876	down-regulated	AT2G14830.1		Regulator of Vps4 activity in the MVB pathway protein
Aqcoe1G319200.1	stage1-stage4	0.00346154	-3.19903	down-regulated
Aqcoe1G319600.1	stage1-stage4	6.3552e-06	-2.15805	down-regulated	AT2G20875.1	EPF1	epidermal patterning factor 1
Aqcoe1G320100.1	stage1-stage4	2.8452e-06	-2.35832	down-regulated	AT1G53540.1		HSP20-like chaperones superfamily protein
Aqcoe1G329100.1	stage1-stage4	0.0293905	-1.47979	down-regulated	AT1G27760.3	ATSAT32,SAT32	interferon-related developmental regulator family protein / IFRD protein family
Aqcoe1G330400.1	stage1-stage4	0.00221433	-1.11457	down-regulated	AT1G07180.1	ATNDI1,NDA1	alternative NAD(P)H dehydrogenase 1
Aqcoe1G333500.1	stage1-stage4	2.50459e-08	-1.29304	down-regulated	AT2G20830.1		transferases;folic acid binding
Aqcoe1G340100.1	stage1-stage4	0.038694	-2.15455	down-regulated	AT3G18670.1		Ankyrin repeat family protein
Aqcoe1G340800.1	stage1-stage4	0.00196113	-1.82372	down-regulated	AT2G32990.1	AtGH9B8,GH9B8	glycosyl hydrolase 9B8
Aqcoe1G340900.1	stage1-stage4	9.69548e-06	-1.25364	down-regulated	AT3G21670.1		Major facilitator superfamily protein
Aqcoe1G344800.1	stage1-stage4	0.00367099	-1.2386	down-regulated	AT4G31840.1	AtENODL15,ENODL15	early nodulin-like protein 15
Aqcoe1G347800.1	stage1-stage4	2.21837e-06	-4.74735	down-regulated
Aqcoe1G350200.1	stage1-stage4	0.0352521	-1.81668	down-regulated	AT3G26120.1	TEL1	terminal EAR1-like 1
Aqcoe1G353300.1	stage1-stage4	3.42251e-05	-3.15046	down-regulated	AT3G20570.1	AtENODL9,ENODL9	early nodulin-like protein 9
Aqcoe1G355100.1	stage1-stage4	0.000435373	-7.46599	down-regulated	AT1G31812.1	ACBP,ACBP6	acyl-CoA-binding protein 6
Aqcoe1G365100.1	stage1-stage4	1.96968e-05	-2.42048	down-regulated	AT3G21870.1	CYCP2;1	cyclin p2;1
Aqcoe1G365400.1	stage1-stage4	0.00197992	-3.28897	down-regulated	AT5G54690.1	GAUT12,IRX8,LGT6	galacturonosyltransferase 12
Aqcoe1G367700.1	stage1-stage4	7.04715e-07	-1.57558	down-regulated	AT2G32290.1	BAM6,BMY5	beta-amylase 6
Aqcoe1G367800.1	stage1-stage4	0.0111573	-1.38795	down-regulated	AT3G01440.1	PQL1,PQL2	PsbQ-like 1
Aqcoe1G369400.1	stage1-stage4	0.0117576	-2.83897	down-regulated	AT1G61720.1	BAN	NAD(P)-binding Rossmann-fold superfamily protein
Aqcoe1G372200.1	stage1-stage4	0.00132265	-1.92209	down-regulated	AT5G54570.1	BGLU41	beta glucosidase 41
Aqcoe1G376600.1	stage1-stage4	2.88474e-05	-5.48152	down-regulated	AT5G59810.1	ATSBT5.4,SBT5.4	Subtilase family protein
Aqcoe1G376900.1	stage1-stage4	2.1387e-08	-2.6893	down-regulated	AT3G50660.1	CLM,CYP90B1,DWF4,PSC1,SAV1,SNP2	Cytochrome P450 superfamily protein
Aqcoe1G377100.1	stage1-stage4	0.00436934	-2.51376	down-regulated	AT4G26490.1		Late embryogenesis abundant (LEA) hydroxyproline-rich glycoprotein family
Aqcoe1G377600.1	stage1-stage4	0.0465469	-1.09185	down-regulated	AT5G56040.2		Leucine-rich receptor-like protein kinase family protein
Aqcoe1G378900.1	stage1-stage4	0.00456568	-1.84035	down-regulated	AT5G55830.1		Concanavalin A-like lectin protein kinase family protein
Aqcoe1G379800.1	stage1-stage4	0.0151416	-1.03218	down-regulated	AT4G12730.1	FLA2	FASCICLIN-like arabinogalactan 2
Aqcoe1G380200.1	stage1-stage4	6.4156e-05	-1.2426	down-regulated	AT5G48310.1
Aqcoe1G381000.1	stage1-stage4	0.0229104	-1.89628	down-regulated	AT4G18690.1
Aqcoe1G382900.1	stage1-stage4	0.000116472	-1.05783	down-regulated	AT1G55670.1	PSAG	photosystem I subunit G
Aqcoe1G385200.1	stage1-stage4	0.00125159	-3.42988	down-regulated	AT5G55970.2		RING/U-box superfamily protein
Aqcoe1G386500.1	stage1-stage4	0.0125591	-1.06416	down-regulated	AT5G25120.1	CYP71B11	ytochrome p450, family 71, subfamily B, polypeptide 11
Aqcoe1G387500.1	stage1-stage4	0.00917041	-1.55071	down-regulated	AT5G35740.1		Carbohydrate-binding X8 domain superfamily protein
Aqcoe1G391900.1	stage1-stage4	0.000404377	-1.18727	down-regulated	AT3G20150.1		Kinesin motor family protein
Aqcoe1G392400.1	stage1-stage4	0.0201813	-2.02514	down-regulated	AT5G47560.1	ATSDAT,ATTDT,TDT	tonoplast dicarboxylate transporter
Aqcoe1G393000.1	stage1-stage4	6.4283e-05	-4.53331	down-regulated	AT5G05365.1		Heavy metal transport/detoxification superfamily protein
Aqcoe1G393200.1	stage1-stage4	3.13434e-08	-2.81678	down-regulated	AT2G40410.2		Staphylococcal nuclease homologue
Aqcoe1G393800.1	stage1-stage4	0.00433222	-3.88271	down-regulated	AT5G01740.1		Nuclear transport factor 2 (NTF2) family protein
Aqcoe1G394200.1	stage1-stage4	0.0400393	-1.43928	down-regulated	AT3G56200.1		Transmembrane amino acid transporter family protein
Aqcoe1G396600.1	stage1-stage4	0.0130241	-1.73823	down-regulated	AT2G30300.1		Major facilitator superfamily protein
Aqcoe1G396900.1	stage1-stage4	0.0353706	-2.52645	down-regulated	AT3G05550.1		Hypoxia-responsive family protein
Aqcoe1G397500.1	stage1-stage4	0.000842601	-1.84278	down-regulated	AT2G40460.1		Major facilitator superfamily protein
Aqcoe1G399800.1	stage1-stage4	3.26047e-05	-3.02064	down-regulated	AT2G30360.1	CIPK11,PKS5,SIP4,SNRK3.22	SOS3-interacting protein 4
Aqcoe1G400700.1	stage1-stage4	8.99021e-05	-1.83455	down-regulated	AT1G06920.1	ATOFP4,OFP4	ovate family protein 4
Aqcoe1G402700.1	stage1-stage4	0.0157074	-2.51954	down-regulated	AT2G40610.1	ATEXP8,ATEXPA8,ATHEXP ALPHA 1.11,EXP8,EXPA8	expansin A8
Aqcoe1G403300.1	stage1-stage4	2.34583e-05	-1.67228	down-regulated	AT5G59310.1	LTP4	lipid transfer protein 4
Aqcoe1G403600.1	stage1-stage4	0.00383255	-4.31694	down-regulated	AT5G59320.1	LTP3	lipid transfer protein 3
Aqcoe1G403700.1	stage1-stage4	6.73433e-08	-1.1362	down-regulated	AT2G38540.1	ATLTP1,LP1,LTP1	lipid transfer protein 1
Aqcoe1G405800.1	stage1-stage4	1.67957e-05	-3.52542	down-regulated	AT5G36110.1	CYP716A1	cytochrome P450, family 716, subfamily A, polypeptide 1
Aqcoe1G410100.1	stage1-stage4	0.0306597	-1.61707	down-regulated	AT5G01310.1	APTX	APRATAXIN-like
Aqcoe1G410400.1	stage1-stage4	0.044379	-1.82655	down-regulated	AT3G16720.1	ATL2,TL2	TOXICOS EN LEVADURA 2
Aqcoe1G410600.1	stage1-stage4	0.00125322	-1.935	down-regulated	AT1G07120.1
Aqcoe1G415300.1	stage1-stage4	0.00241482	-1.99819	down-regulated	AT5G01360.1	TBL3	Plant protein of unknown function (DUF828)
Aqcoe1G416200.1	stage1-stage4	8.06927e-07	-1.54462	down-regulated	AT4G04690.1		F-box and associated interaction domains-containing protein
Aqcoe1G419900.1	stage1-stage4	0.0165891	-1.27331	down-regulated	AT3G55950.1	ATCRR3,CCR3	CRINKLY4 related 3
Aqcoe1G424300.1	stage1-stage4	0.00529399	-3.70442	down-regulated	AT1G64780.1	AMT1;2,ATAMT1;2	ammonium transporter 1;2
Aqcoe1G428300.1	stage1-stage4	0.0021277	-1.68244	down-regulated	AT2G38100.1		proton-dependent oligopeptide transport (POT) family protein
Aqcoe1G428600.1	stage1-stage4	1.79251e-05	-1.09764	down-regulated	AT1G07280.1		Tetratricopeptide repeat (TPR)-like superfamily protein
Aqcoe1G429000.1	stage1-stage4	2.82828e-07	-2.04165	down-regulated	AT2G38110.1	ATGPAT6,GPAT6	glycerol-3-phosphate acyltransferase 6
Aqcoe1G431900.1	stage1-stage4	0.000657983	-1.29414	down-regulated	AT3G52490.1		Double Clp-N motif-containing P-loop nucleoside triphosphate hydrolases superfamily protein
Aqcoe1G434700.1	stage1-stage4	2.4666e-08	-1.74651	down-regulated	AT5G53550.2	ATYSL3,YSL3	YELLOW STRIPE like 3
Aqcoe1G435100.1	stage1-stage4	0.00223971	-1.5011	down-regulated	AT3G06240.1		F-box family protein
Aqcoe1G437100.1	stage1-stage4	2.48155e-05	-1.00022	down-regulated	AT1G08380.1	PSAO	photosystem I subunit O
Aqcoe1G442700.1	stage1-stage4	0.00445311	-4.19488	down-regulated	AT5G22390.1		Protein of unknown function (DUF3049)
Aqcoe1G444600.1	stage1-stage4	0.000656904	-4.68334	down-regulated	AT3G52720.1	ACA1,ATACA1,CAH1	alpha carbonic anhydrase 1
Aqcoe1G446200.1	stage1-stage4	2.27863e-08	-4.87902	down-regulated	AT1G08320.1	bZIP21,TGA9	bZIP transcription factor family protein
Aqcoe1G447300.1	stage1-stage4	0.01934	-2.15417	down-regulated	AT2G35795.1		Chaperone DnaJ-domain superfamily protein
Aqcoe1G449200.1	stage1-stage4	0.0106172	-1.06018	down-regulated	AT1G75720.2		Plant protein of unknown function (DUF827)
Aqcoe1G453700.1	stage1-stage4	0.0225952	-1.89242	down-regulated	AT3G48880.2		RNI-like superfamily protein
Aqcoe1G456000.1	stage1-stage4	2.92278e-09	-3.48208	down-regulated
Aqcoe1G456100.1	stage1-stage4	0.00322088	-1.11631	down-regulated	AT2G36430.1		Plant protein of unknown function (DUF247)
Aqcoe1G456600.1	stage1-stage4	0.00057228	-2.14251	down-regulated	AT5G22580.1		Stress responsive A/B Barrel Domain
Aqcoe1G457000.1	stage1-stage4	2.18602e-07	-1.77219	down-regulated	AT2G39690.1		Protein of unknown function, DUF547
Aqcoe1G460800.1	stage1-stage4	0.000408266	-5.03505	down-regulated
Aqcoe1G460900.1	stage1-stage4	0.0177686	-2.34281	down-regulated
Aqcoe1G461200.1	stage1-stage4	0.000313832	-1.26739	down-regulated	AT5G02370.1		ATP binding microtubule motor family protein
Aqcoe1G462300.1	stage1-stage4	0.00155149	-1.40399	down-regulated	AT5G02420.1
Aqcoe1G465800.1	stage1-stage4	2.41963e-06	-4.67217	down-regulated
Aqcoe1G468600.1	stage1-stage4	0.000150036	-2.34118	down-regulated	AT3G30180.1	BR6OX2,CYP85A2	brassinosteroid-6-oxidase 2
Aqcoe1G475900.1	stage1-stage4	0.00291875	-4.12615	down-regulated	AT3G55240.1		Plant protein 1589 of unknown function
Aqcoe1G476800.1	stage1-stage4	0.00169075	-1.34795	down-regulated	AT5G02600.2		Heavy metal transport/detoxification superfamily protein
Aqcoe1G479700.1	stage1-stage4	0.00999685	-1.36432	down-regulated	AT5G02640.1
Aqcoe1G481200.1	stage1-stage4	5.93417e-06	-2.05995	down-regulated	AT5G41380.1		CCT motif family protein
Aqcoe1G481400.1	stage1-stage4	0.00613791	-1.84897	down-regulated
Aqcoe1G481800.1	stage1-stage4	3.69043e-05	-2.68993	down-regulated	AT2G41475.1		Embryo-specific protein 3, (ATS3)
Aqcoe1G487700.1	stage1-stage4	6.37653e-10	-1.41687	down-regulated	AT2G28550.3	RAP2.7,TOE1	related to AP2.7
Aqcoe1G490200.1	stage1-stage4	0.000379279	-1.21218	down-regulated	AT2G28500.1	LBD11	LOB domain-containing protein 11
Aqcoe1G491900.1	stage1-stage4	0.00226951	-2.73114	down-regulated	AT2G28490.1		RmlC-like cupins superfamily protein
Aqcoe1G492000.1	stage1-stage4	0.000537837	-3.00173	down-regulated	AT2G37090.1	IRX9	Nucleotide-diphospho-sugar transferases superfamily protein
Aqcoe1G493300.1	stage1-stage4	6.4283e-05	-4.51024	down-regulated	AT5G03120.1
Aqcoe1G495600.1	stage1-stage4	0.00676486	-1.38391	down-regulated	AT1G61560.1	ATMLO6,MLO6	Seven transmembrane MLO family protein
Aqcoe1G495700.1	stage1-stage4	0.000789956	-4.04595	down-regulated	AT1G61560.1	ATMLO6,MLO6	Seven transmembrane MLO family protein
Aqcoe1G497200.1	stage1-stage4	0.00246069	-1.71686	down-regulated	AT5G03170.1	ATFLA11,FLA11	FASCICLIN-like arabinogalactan-protein 11
Aqcoe1G498500.1	stage1-stage4	1.23257e-05	-1.14429	down-regulated	AT3G19184.1		AP2/B3-like transcriptional factor family protein
Aqcoe1G502400.1	stage1-stage4	0.0127929	-1.80617	down-regulated	AT1G71400.1	AtRLP12,RLP12	receptor like protein 12
Aqcoe2G000500.1	stage1-stage4	1.26821e-06	-2.23213	down-regulated	AT2G27080.1		Late embryogenesis abundant (LEA) hydroxyproline-rich glycoprotein family
Aqcoe2G007800.1	stage1-stage4	2.82828e-07	-2.48056	down-regulated	AT5G06860.1	ATPGIP1,PGIP1	polygalacturonase inhibiting protein 1
Aqcoe2G008400.1	stage1-stage4	0.000265233	-4.47215	down-regulated	AT2G42140.1		VQ motif-containing protein
Aqcoe2G011700.1	stage1-stage4	0.000155521	-4.90146	down-regulated
Aqcoe2G011900.1	stage1-stage4	0.000379731	-1.38339	down-regulated	AT5G48060.1		C2 calcium/lipid-binding plant phosphoribosyltransferase family protein
Aqcoe2G012600.1	stage1-stage4	0.000195975	-1.03564	down-regulated	AT3G43720.2		Bifunctional inhibitor/lipid-transfer protein/seed storage 2S albumin superfamily protein
Aqcoe2G014200.1	stage1-stage4	0.000371784	-2.21899	down-regulated	AT3G08500.1	AtMYB83,MYB83	myb domain protein 83
Aqcoe2G014900.1	stage1-stage4	0.00787408	-1.45751	down-regulated	AT1G06020.1		pfkB-like carbohydrate kinase family protein
Aqcoe2G018200.1	stage1-stage4	0.000195609	-1.93449	down-regulated	AT1G51405.1		myosin-related
Aqcoe2G018600.1	stage1-stage4	5.70735e-06	-1.7729	down-regulated	AT1G15950.1	ATCCR1,CCR1,IRX4	cinnamoyl coa reductase 1
Aqcoe2G023400.1	stage1-stage4	0.00163701	-1.04304	down-regulated	AT3G10310.1		P-loop nucleoside triphosphate hydrolases superfamily protein with CH (Calponin Homology) domain
Aqcoe2G026000.1	stage1-stage4	0.00156718	-1.28769	down-regulated	AT4G20990.1	ACA4,ATACA4	alpha carbonic anhydrase 4
Aqcoe2G027600.1	stage1-stage4	0.0124236	-3.59106	down-regulated	AT4G16260.1		Glycosyl hydrolase superfamily protein
Aqcoe2G029000.1	stage1-stage4	0.00378732	-2.14385	down-regulated	AT3G51930.1		Transducin/WD40 repeat-like superfamily protein
Aqcoe2G029500.1	stage1-stage4	0.000833201	-1.16769	down-regulated	AT3G20060.1	UBC19	ubiquitin-conjugating enzyme19
Aqcoe2G031400.1	stage1-stage4	0.00044625	-2.44675	down-regulated	AT3G17380.1		TRAF-like family protein
Aqcoe2G031900.1	stage1-stage4	0.0108387	-1.2573	down-regulated	AT5G42500.1		Disease resistance-responsive (dirigent-like protein) family protein
Aqcoe2G033600.1	stage1-stage4	0.000368505	-4.19299	down-regulated	AT5G04080.1
Aqcoe2G033900.1	stage1-stage4	1.88685e-06	-5.55727	down-regulated
Aqcoe2G035400.1	stage1-stage4	2.23854e-07	-2.44119	down-regulated	AT1G02335.1	GL22	germin-like protein subfamily 2 member 2 precursor
Aqcoe2G042300.1	stage1-stage4	4.12751e-10	-1.68763	down-regulated	AT3G54390.1		sequence-specific DNA binding transcription factors
Aqcoe2G042800.1	stage1-stage4	0.00792418	-2.3242	down-regulated	AT2G41200.1
Aqcoe2G043000.1	stage1-stage4	0.00275132	-3.08434	down-regulated	AT1G29930.1	AB140,CAB1,CAB140,LHCB1.3	chlorophyll A/B binding protein 1
Aqcoe2G044300.1	stage1-stage4	0.0121	-3.34479	down-regulated
Aqcoe2G052800.1	stage1-stage4	3.79466e-05	-3.46233	down-regulated	AT3G11980.1	FAR2,MS2	Jojoba acyl CoA reductase-related male sterility protein
Aqcoe2G052900.1	stage1-stage4	0.005923	-1.03103	down-regulated	AT3G11980.1	FAR2,MS2	Jojoba acyl CoA reductase-related male sterility protein
Aqcoe2G059700.1	stage1-stage4	0.000727788	-3.29295	down-regulated	AT2G44260.1		Plant protein of unknown function (DUF946)
Aqcoe2G061300.1	stage1-stage4	0.0315309	-2.34221	down-regulated	AT3G03700.1		Plasma-membrane choline transporter family protein
Aqcoe2G062600.1	stage1-stage4	0.00461928	-1.4923	down-regulated	AT3G07870.1		F-box and associated interaction domains-containing protein
Aqcoe2G064400.1	stage1-stage4	0.00214659	-2.89476	down-regulated	AT1G64770.1	NDF2,NDH45	NDH-dependent cyclic electron flow 1
Aqcoe2G064500.1	stage1-stage4	0.00312142	-1.30852	down-regulated	AT1G55370.2	NDF5	NDH-dependent cyclic electron flow 5
Aqcoe2G066400.1	stage1-stage4	0.00288064	-2.10663	down-regulated	AT2G27140.1		HSP20-like chaperones superfamily protein
Aqcoe2G070100.1	stage1-stage4	2.10125e-05	-1.02213	down-regulated	AT5G06440.2
Aqcoe2G073600.1	stage1-stage4	0.000941322	-1.17605	down-regulated	AT3G54200.1		Late embryogenesis abundant (LEA) hydroxyproline-rich glycoprotein family
Aqcoe2G074600.1	stage1-stage4	4.29143e-05	-1.36638	down-regulated	AT3G10870.1	ATMES17,MES17	methyl esterase 17
Aqcoe2G075300.1	stage1-stage4	0.0060326	-2.31981	down-regulated	AT2G40610.1	ATEXP8,ATEXPA8,ATHEXP ALPHA 1.11,EXP8,EXPA8	expansin A8
Aqcoe2G076100.1	stage1-stage4	0.0067071	-1.22255	down-regulated	AT2G40510.1		Ribosomal protein S26e family protein
Aqcoe2G076600.1	stage1-stage4	2.06987e-05	-2.79876	down-regulated	AT3G51630.1	ATWNK5,WNK5,ZIK1	with no lysine (K) kinase 5
Aqcoe2G080000.1	stage1-stage4	0.00208704	-1.74793	down-regulated	AT5G07080.1		HXXXD-type acyl-transferase family protein
Aqcoe2G083300.1	stage1-stage4	0.0439776	-1.07245	down-regulated
Aqcoe2G084900.1	stage1-stage4	4.37925e-05	-4.87807	down-regulated	AT2G38300.1		myb-like HTH transcriptional regulator family protein
Aqcoe2G087500.1	stage1-stage4	0.0243795	-2.61699	down-regulated	AT2G38290.1	AMT2,AMT2;1,ATAMT2	ammonium transporter 2
Aqcoe2G087800.1	stage1-stage4	0.0416555	-1.64635	down-regulated	AT2G30080.1	ATZIP6,ZIP6	ZIP metal ion transporter family
Aqcoe2G090000.1	stage1-stage4	0.0354852	-1.00994	down-regulated	AT3G55990.1	ESK1,TBL29	Plant protein of unknown function (DUF828)
Aqcoe2G090700.1	stage1-stage4	0.00417201	-1.6032	down-regulated	AT1G30080.1		Glycosyl hydrolase superfamily protein
Aqcoe2G093400.1	stage1-stage4	0.0448249	-1.6117	down-regulated	AT3G08920.1		Rhodanese/Cell cycle control phosphatase superfamily protein
Aqcoe2G095500.1	stage1-stage4	0.000214002	-1.16034	down-regulated	AT2G37330.1	ALS3	aluminum sensitive 3
Aqcoe2G096600.1	stage1-stage4	0.0024831	-1.63341	down-regulated	AT2G38170.1	ATCAX1,CAX1,RCI4	cation exchanger 1
Aqcoe2G097700.1	stage1-stage4	0.015434	-1.24259	down-regulated	AT5G14670.1	ARFA1B,ATARFA1B	ADP-ribosylation factor A1B
Aqcoe2G099900.1	stage1-stage4	0.00206395	-3.97049	down-regulated	AT5G58850.1	ATMYB119,MYB119	myb domain protein 119
Aqcoe2G100700.1	stage1-stage4	0.0348134	-2.48092	down-regulated	AT2G38110.1	ATGPAT6,GPAT6	glycerol-3-phosphate acyltransferase 6
Aqcoe2G101900.1	stage1-stage4	9.3913e-07	-3.40408	down-regulated	AT2G39980.1		HXXXD-type acyl-transferase family protein
Aqcoe2G103800.1	stage1-stage4	0.00155815	-3.5463	down-regulated	AT2G38080.1	ATLMCO4,IRX12,LAC4,LMCO4	Laccase/Diphenol oxidase family protein
Aqcoe2G108800.1	stage1-stage4	0.0061671	-1.0194	down-regulated	AT5G03870.1		Glutaredoxin family protein
Aqcoe2G111100.1	stage1-stage4	1.23991e-11	-3.38215	down-regulated	AT3G24500.1	ATMBF1C,MBF1C	multiprotein bridging factor 1C
Aqcoe2G111600.1	stage1-stage4	0.00373722	-1.84863	down-regulated	AT1G16190.1	RAD23A	Rad23 UV excision repair protein family
Aqcoe2G115300.1	stage1-stage4	0.000636443	-2.74833	down-regulated	AT3G10230.1	LYC	lycopene cyclase
Aqcoe2G116800.1	stage1-stage4	0.00306891	-3.09096	down-regulated	AT5G36110.1	CYP716A1	cytochrome P450, family 716, subfamily A, polypeptide 1
Aqcoe2G118500.1	stage1-stage4	0.00109233	-4.31259	down-regulated	AT1G52340.1	ABA2,ATABA2,ATSDR1,GIN1,ISI4,SDR1,SIS4,SRE1	NAD(P)-binding Rossmann-fold superfamily protein
Aqcoe2G122000.1	stage1-stage4	0.00464642	-2.5097	down-regulated	AT4G28570.1		Long-chain fatty alcohol dehydrogenase family protein
Aqcoe2G126400.1	stage1-stage4	3.04353e-09	-2.25191	down-regulated	AT3G44735.2	ATPSK3,PSK1,PSK3	PHYTOSULFOKINE 3 PRECURSOR
Aqcoe2G127100.1	stage1-stage4	0.0256507	-1.01094	down-regulated	AT5G03700.1		D-mannose binding lectin protein with Apple-like carbohydrate-binding domain
Aqcoe2G127800.1	stage1-stage4	0.0124545	-1.37922	down-regulated	AT2G27770.1		Plant protein of unknown function (DUF868)
Aqcoe2G130100.1	stage1-stage4	0.0261173	-2.37816	down-regulated	AT4G10710.1	SPT16	global transcription factor C
Aqcoe2G134400.1	stage1-stage4	0.000135983	-2.65901	down-regulated
Aqcoe2G135400.1	stage1-stage4	6.77815e-07	-4.14973	down-regulated	AT4G33790.1	CER4,FAR3,G7	Jojoba acyl CoA reductase-related male sterility protein
Aqcoe2G135500.1	stage1-stage4	2.62272e-05	-6.06552	down-regulated	AT4G33790.1	CER4,FAR3,G7	Jojoba acyl CoA reductase-related male sterility protein
Aqcoe2G135900.1	stage1-stage4	0.00963037	-3.58524	down-regulated	AT5G22500.1	FAR1	fatty acid reductase 1
Aqcoe2G136100.1	stage1-stage4	4.56251e-06	-4.93276	down-regulated	AT2G39200.1	ATMLO12,MLO12	Seven transmembrane MLO family protein
Aqcoe2G136700.1	stage1-stage4	2.95724e-06	-2.30766	down-regulated	AT1G53210.1		sodium/calcium exchanger family protein / calcium-binding EF hand family protein
Aqcoe2G141600.1	stage1-stage4	3.33721e-09	-2.65348	down-regulated	AT1G08320.1	bZIP21,TGA9	bZIP transcription factor family protein
Aqcoe2G148700.1	stage1-stage4	7.66749e-05	-1.78956	down-regulated	AT5G02420.1
Aqcoe2G149500.1	stage1-stage4	7.6916e-06	-1.52351	down-regulated	AT3G46540.1		ENTH/VHS family protein
Aqcoe2G155000.1	stage1-stage4	0.000434968	-1.13571	down-regulated
Aqcoe2G161800.1	stage1-stage4	0.000107197	-1.30575	down-regulated	AT5G54190.1	PORA	protochlorophyllide oxidoreductase A
Aqcoe2G176000.1	stage1-stage4	0.0183258	-2.27682	down-regulated	AT5G02600.2		Heavy metal transport/detoxification superfamily protein
Aqcoe2G176700.1	stage1-stage4	0.00392657	-1.80748	down-regulated	AT3G55240.1		Plant protein 1589 of unknown function
Aqcoe2G177800.1	stage1-stage4	0.00227064	-1.15276	down-regulated	AT2G37420.1		ATP binding microtubule motor family protein
Aqcoe2G179200.1	stage1-stage4	0.0130928	-1.16936	down-regulated	AT2G37440.1		DNAse I-like superfamily protein
Aqcoe2G180800.1	stage1-stage4	7.07871e-06	-3.24355	down-regulated	AT4G16480.1	ATINT4,INT4	inositol transporter 4
Aqcoe2G181600.1	stage1-stage4	0.00057228	-2.21523	down-regulated	AT3G51240.1	F3\'H,F3H,TT6	flavanone 3-hydroxylase
Aqcoe2G185300.1	stage1-stage4	0.0082888	-4.3556	down-regulated	AT1G09380.1		nodulin MtN21 /EamA-like transporter family protein
Aqcoe2G204300.1	stage1-stage4	9.51522e-10	-1.96716	down-regulated	AT2G36950.1		Heavy metal transport/detoxification superfamily protein
Aqcoe2G206200.1	stage1-stage4	1.59132e-07	-2.49623	down-regulated	AT3G45010.1	scpl48	serine carboxypeptidase-like 48
Aqcoe2G206300.1	stage1-stage4	0.000749228	-1.01899	down-regulated	AT3G10410.1	CPY,SCPL49	SERINE CARBOXYPEPTIDASE-LIKE 49
Aqcoe2G209700.1	stage1-stage4	0.0299905	-3.34733	down-regulated	AT5G04310.1		Pectin lyase-like superfamily protein
Aqcoe2G212500.1	stage1-stage4	0.00965529	-1.34907	down-regulated	AT2G28190.1	CSD2,CZSOD2	copper/zinc superoxide dismutase 2
Aqcoe2G219100.1	stage1-stage4	0.0455079	-2.6286	down-regulated	AT5G03760.1	ATCSLA09,ATCSLA9,CSLA09,CSLA9,RAT4	Nucleotide-diphospho-sugar transferases superfamily protein
Aqcoe2G223600.1	stage1-stage4	0.0490602	-1.87527	down-regulated	AT5G43290.1	ATWRKY49,WRKY49	WRKY DNA-binding protein 49
Aqcoe2G223900.1	stage1-stage4	0.0175717	-1.37451	down-regulated	AT2G29090.2	CYP707A2	cytochrome P450, family 707, subfamily A, polypeptide 2
Aqcoe2G224800.1	stage1-stage4	0.0281446	-2.61676	down-regulated	AT5G60020.1	ATLAC17,LAC17	laccase 17
Aqcoe2G224900.1	stage1-stage4	0.0342946	-2.9171	down-regulated	AT5G60020.1	ATLAC17,LAC17	laccase 17
Aqcoe2G225000.1	stage1-stage4	2.7036e-06	-2.51353	down-regulated	AT5G60020.1	ATLAC17,LAC17	laccase 17
Aqcoe2G226300.1	stage1-stage4	8.48045e-05	-3.72172	down-regulated	AT5G02140.1		Pathogenesis-related thaumatin superfamily protein
Aqcoe2G226500.1	stage1-stage4	8.78128e-05	-3.3988	down-regulated	AT3G21420.1		2-oxoglutarate (2OG) and Fe(II)-dependent oxygenase superfamily protein
Aqcoe2G231000.1	stage1-stage4	4.99142e-05	-1.95702	down-regulated	AT2G37730.1		Protein of unknown function (DUF604)
Aqcoe2G231700.1	stage1-stage4	0.000961353	-2.57924	down-regulated	AT2G37750.1
Aqcoe2G234300.1	stage1-stage4	0.0156058	-2.9887	down-regulated	AT3G48280.1	CYP71A25	cytochrome P450, family 71, subfamily A, polypeptide 25
Aqcoe2G242100.1	stage1-stage4	3.98649e-05	-1.24258	down-regulated	AT4G05150.1		Octicosapeptide/Phox/Bem1p family protein
Aqcoe2G248400.1	stage1-stage4	0.00492242	-1.46648	down-regulated	AT3G62160.1		HXXXD-type acyl-transferase family protein
Aqcoe2G254400.1	stage1-stage4	0.00498763	-1.34896	down-regulated	AT3G53480.1	ABCG37,ATPDR9,PDR9,PIS1	pleiotropic drug resistance 9
Aqcoe2G257800.1	stage1-stage4	0.000381672	-1.63679	down-regulated	AT1G09390.1		GDSL-like Lipase/Acylhydrolase superfamily protein
Aqcoe2G259500.1	stage1-stage4	0.00161686	-4.09881	down-regulated	AT4G33840.1		Glycosyl hydrolase family 10 protein
Aqcoe2G260300.1	stage1-stage4	6.19863e-08	-2.5059	down-regulated	AT5G64250.2		Aldolase-type TIM barrel family protein
Aqcoe2G263400.1	stage1-stage4	2.36927e-06	-3.83646	down-regulated	AT5G19730.1		Pectin lyase-like superfamily protein
Aqcoe2G275100.1	stage1-stage4	0.00556379	-3.15718	down-regulated	AT1G09240.1	ATNAS3,NAS3	nicotianamine synthase 3
Aqcoe2G278500.1	stage1-stage4	0.000684993	-1.57394	down-regulated	AT1G02680.1	TAF13	TBP-associated factor 13
Aqcoe2G279600.1	stage1-stage4	0.00682055	-1.08749	down-regulated	AT1G13020.1	EIF4B2	eukaryotic initiation factor 4B2
Aqcoe2G280300.1	stage1-stage4	0.000192225	-4.76973	down-regulated	AT1G67030.1	ZFP6	zinc finger protein 6
Aqcoe2G281700.1	stage1-stage4	0.00125159	-2.44657	down-regulated	AT1G02700.1
Aqcoe2G282400.1	stage1-stage4	0.000312094	-1.17379	down-regulated	AT1G02730.1	ATCSLD5,CSLD5,SOS6	cellulose synthase-like D5
Aqcoe2G285200.1	stage1-stage4	1.01053e-06	-1.01564	down-regulated	AT5G54160.1	ATOMT1,OMT1	O-methyltransferase 1
Aqcoe2G285400.1	stage1-stage4	0.00171699	-2.75945	down-regulated	AT3G06778.1		Chaperone DnaJ-domain superfamily protein
Aqcoe2G289500.1	stage1-stage4	0.00143911	-1.18252	down-regulated	AT4G02340.1		alpha/beta-Hydrolases superfamily protein
Aqcoe2G289800.1	stage1-stage4	7.92123e-05	-2.86996	down-regulated	AT4G02340.1		alpha/beta-Hydrolases superfamily protein
Aqcoe2G295500.1	stage1-stage4	0.01681	-3.01676	down-regulated	AT2G47710.1		Adenine nucleotide alpha hydrolases-like superfamily protein
Aqcoe2G296600.1	stage1-stage4	0.00679359	-1.19866	down-regulated	AT4G15830.1		ARM repeat superfamily protein
Aqcoe2G299500.1	stage1-stage4	8.04604e-05	-4.4627	down-regulated	AT3G05620.1		Plant invertase/pectin methylesterase inhibitor superfamily
Aqcoe2G303600.1	stage1-stage4	1.01071e-08	-1.9974	down-regulated	AT1G07930.1		GTP binding Elongation factor Tu family protein
Aqcoe2G303700.1	stage1-stage4	2.23854e-07	-2.66562	down-regulated	AT3G62760.1	ATGSTF13	Glutathione S-transferase family protein
Aqcoe2G304500.1	stage1-stage4	0.000190825	-1.99657	down-regulated	AT1G03840.1	MGP	C2H2 and C2HC zinc fingers superfamily protein
Aqcoe2G307000.1	stage1-stage4	0.00769069	-3.4318	down-regulated	AT4G15000.1		Ribosomal L27e protein family
Aqcoe2G310900.1	stage1-stage4	5.83415e-06	-1.19501	down-regulated	AT2G47890.1		B-box type zinc finger protein with CCT domain
Aqcoe2G311100.1	stage1-stage4	0.0120578	-1.39641	down-regulated	AT4G09820.1	BHLH42,TT8	basic helix-loop-helix (bHLH) DNA-binding superfamily protein
Aqcoe2G311700.1	stage1-stage4	1.8818e-05	-5.81781	down-regulated
Aqcoe2G312300.1	stage1-stage4	0.0188373	-1.67288	down-regulated	AT4G02010.1		Protein kinase superfamily protein
Aqcoe2G313600.1	stage1-stage4	0.0396265	-2.64804	down-regulated
Aqcoe2G315200.1	stage1-stage4	2.33449e-06	-1.0332	down-regulated	AT1G03470.1		Kinase interacting (KIP1-like) family protein
Aqcoe2G315400.1	stage1-stage4	0.000136865	-2.48857	down-regulated	AT1G48910.1	YUC10	Flavin-containing monooxygenase family protein
Aqcoe2G318500.1	stage1-stage4	0.0223312	-1.71891	down-regulated	AT1G07890.2	APX1,ATAPX01,ATAPX1,CS1,MEE6	ascorbate peroxidase 1
Aqcoe2G320100.1	stage1-stage4	2.49841e-06	-1.09123	down-regulated	AT4G03010.1		RNI-like superfamily protein
Aqcoe2G320700.1	stage1-stage4	2.39106e-10	-2.7194	down-regulated	AT5G16570.1	GLN1;4	glutamine synthetase 1;4
Aqcoe2G321200.1	stage1-stage4	7.86726e-07	-2.3705	down-regulated	AT2G48020.2		Major facilitator superfamily protein
Aqcoe2G325100.1	stage1-stage4	4.04762e-09	-1.07783	down-regulated	AT4G02940.1		oxidoreductase, 2OG-Fe(II) oxygenase family protein
Aqcoe2G326500.1	stage1-stage4	0.00703718	-1.55927	down-regulated	AT1G54790.1		GDSL-like Lipase/Acylhydrolase superfamily protein
Aqcoe2G327400.1	stage1-stage4	0.000359611	-3.5693	down-regulated	AT5G18970.1		AWPM-19-like family protein
Aqcoe2G329100.1	stage1-stage4	0.000268949	-1.30152	down-regulated	AT1G54820.1		Protein kinase superfamily protein
Aqcoe2G329400.1	stage1-stage4	5.46952e-05	-1.52342	down-regulated	AT4G39330.1	ATCAD9,CAD9	cinnamyl alcohol dehydrogenase 9
Aqcoe2G332600.1	stage1-stage4	0.00276133	-1.80816	down-regulated
Aqcoe2G332800.1	stage1-stage4	2.22953e-05	-2.14434	down-regulated	AT3G06120.1	MUTE	basic helix-loop-helix (bHLH) DNA-binding superfamily protein
Aqcoe2G335800.1	stage1-stage4	0.00402129	-2.76589	down-regulated	AT1G54870.1		NAD(P)-binding Rossmann-fold superfamily protein
Aqcoe2G337600.1	stage1-stage4	0.0104137	-2.99288	down-regulated	AT4G02810.1		Protein of unknown function (DUF3049)
Aqcoe2G338400.1	stage1-stage4	0.00192815	-1.24865	down-regulated	AT4G02800.1
Aqcoe2G338700.1	stage1-stage4	0.00366802	-3.11431	down-regulated	AT1G54940.1	PGSIP4	plant glycogenin-like starch initiation protein 4
Aqcoe2G339300.1	stage1-stage4	0.0101216	-1.3186	down-regulated	AT3G05345.1		Chaperone DnaJ-domain superfamily protein
Aqcoe2G339900.1	stage1-stage4	9.3635e-08	-1.84134	down-regulated	AT3G05980.1
Aqcoe2G341000.1	stage1-stage4	2.02325e-05	-1.17755	down-regulated	AT5G26330.1		Cupredoxin superfamily protein
Aqcoe2G342000.1	stage1-stage4	0.00324048	-1.07316	down-regulated
Aqcoe2G343300.1	stage1-stage4	0.00179636	-3.14243	down-regulated	AT1G31690.1		Copper amine oxidase family protein
Aqcoe2G344500.1	stage1-stage4	0.000580649	-2.2543	down-regulated	AT5G43150.1
Aqcoe2G344700.1	stage1-stage4	6.16297e-06	-3.36067	down-regulated
Aqcoe2G347400.1	stage1-stage4	0.000415838	-1.26244	down-regulated	AT1G05440.1		C-8 sterol isomerases
Aqcoe2G350700.1	stage1-stage4	5.43018e-06	-1.30656	down-regulated	AT1G03080.1		kinase interacting (KIP1-like) family protein
Aqcoe2G351400.1	stage1-stage4	2.42779e-09	-1.13057	down-regulated	AT5G28300.1		Duplicated homeodomain-like superfamily protein
Aqcoe2G354000.1	stage1-stage4	0.000124928	-5.1078	down-regulated	AT3G63380.1		ATPase E1-E2 type family protein / haloacid dehalogenase-like hydrolase family protein
Aqcoe2G356500.1	stage1-stage4	1.33037e-05	-2.11932	down-regulated	AT4G14580.1	CIPK4,SnRK3.3	CBL-interacting protein kinase 4
Aqcoe2G360200.1	stage1-stage4	7.82991e-09	-1.36156	down-regulated	AT4G14550.1	IAA14,SLR	indole-3-acetic acid inducible 14
Aqcoe2G362000.1	stage1-stage4	0.00703128	-4.93755	down-regulated	AT5G14780.1	FDH	formate dehydrogenase
Aqcoe2G370100.1	stage1-stage4	0.0206611	-1.28018	down-regulated
Aqcoe2G370200.1	stage1-stage4	0.00315227	-1.18421	down-regulated
Aqcoe2G370300.1	stage1-stage4	0.000322046	-2.12974	down-regulated
Aqcoe2G370400.1	stage1-stage4	1.20918e-06	-2.09116	down-regulated
Aqcoe2G374100.1	stage1-stage4	0.00842586	-1.51623	down-regulated	AT4G19050.1		NB-ARC domain-containing disease resistance protein
Aqcoe2G379900.1	stage1-stage4	0.00602701	-2.63627	down-regulated	AT3G23430.1	ATPHO1,PHO1	phosphate 1
Aqcoe2G381500.1	stage1-stage4	0.021337	-1.5352	down-regulated	AT2G33385.2	arpc2b	actin-related protein C2B
Aqcoe2G382600.1	stage1-stage4	0.0357399	-3.25388	down-regulated	AT4G26740.1	ATPXG1,ATS1,CLO1	seed gene 1
Aqcoe2G382900.1	stage1-stage4	0.00559129	-2.11331	down-regulated	AT1G04040.1		HAD superfamily, subfamily IIIB acid phosphatase
Aqcoe2G384100.1	stage1-stage4	0.0157074	-2.03465	down-regulated	AT3G21170.1		F-box and associated interaction domains-containing protein
Aqcoe2G385300.1	stage1-stage4	0.0122092	-1.80242	down-regulated	AT4G28650.1		Leucine-rich repeat transmembrane protein kinase family protein
Aqcoe2G386900.1	stage1-stage4	0.00617065	-3.06341	down-regulated	AT5G37660.2	PDLP7	plasmodesmata-located protein 7
Aqcoe2G389000.1	stage1-stage4	1.25611e-07	-3.77549	down-regulated	AT4G22165.1		F-box family protein with a domain of unknown function (DUF295)
Aqcoe2G389100.1	stage1-stage4	0.0380836	-1.00641	down-regulated	AT2G17030.1		F-box family protein with a domain of unknown function (DUF295)
Aqcoe2G390600.1	stage1-stage4	9.44887e-05	-1.0295	down-regulated	AT4G13700.1	ATPAP23,PAP23	purple acid phosphatase 23
Aqcoe2G390700.1	stage1-stage4	1.07827e-05	-2.56856	down-regulated	AT3G17380.1		TRAF-like family protein
Aqcoe2G392000.1	stage1-stage4	0.0119514	-2.70341	down-regulated	AT2G19070.1	SHT	spermidine hydroxycinnamoyl transferase
Aqcoe2G392100.1	stage1-stage4	0.0165657	-3.00384	down-regulated	AT1G04350.1		2-oxoglutarate (2OG) and Fe(II)-dependent oxygenase superfamily protein
Aqcoe2G392200.1	stage1-stage4	1.79968e-06	-1.02494	down-regulated
Aqcoe2G396800.1	stage1-stage4	0.00118333	-2.32762	down-regulated	AT2G27140.1		HSP20-like chaperones superfamily protein
Aqcoe2G397800.1	stage1-stage4	5.57358e-10	-3.55141	down-regulated	AT1G60500.1	DRP4C	Dynamin related protein 4C
Aqcoe2G399200.1	stage1-stage4	6.53852e-07	-6.0821	down-regulated	AT3G24140.1	FMA	basic helix-loop-helix (bHLH) DNA-binding superfamily protein
Aqcoe2G402100.1	stage1-stage4	0.00897936	-1.26646	down-regulated	AT1G14700.1	ATPAP3,PAP3	purple acid phosphatase 3
Aqcoe2G403400.1	stage1-stage4	0.00130889	-1.13408	down-regulated	AT3G07320.1		O-Glycosyl hydrolases family 17 protein
Aqcoe2G405800.1	stage1-stage4	8.7188e-06	-1.27218	down-regulated	AT3G23820.1	GAE6	UDP-D-glucuronate 4-epimerase 6
Aqcoe2G409200.1	stage1-stage4	1.87572e-05	-2.26898	down-regulated	AT4G12970.1	EPFL9,STOMAGEN	stomagen
Aqcoe2G409400.1	stage1-stage4	7.09507e-12	-1.9982	down-regulated	AT3G25400.1
Aqcoe2G422500.1	stage1-stage4	5.23204e-07	-1.298	down-regulated	AT4G12910.1	scpl20	serine carboxypeptidase-like 20
Aqcoe2G422600.1	stage1-stage4	0.000305825	-3.7028	down-regulated
Aqcoe2G426800.1	stage1-stage4	9.09549e-11	-2.66124	down-regulated	AT5G07280.1	EMS1,EXS	Leucine-rich repeat transmembrane protein kinase
Aqcoe2G427100.1	stage1-stage4	6.27665e-06	-1.75674	down-regulated	AT5G16490.1	RIC4	ROP-interactive CRIB motif-containing protein 4
Aqcoe2G428100.1	stage1-stage4	0.0472976	-2.2298	down-regulated	AT5G16740.1		Transmembrane amino acid transporter family protein
Aqcoe2G431400.1	stage1-stage4	0.0239148	-1.98936	down-regulated	AT1G65450.1		HXXXD-type acyl-transferase family protein
Aqcoe2G435000.1	stage1-stage4	0.000535916	-1.65562	down-regulated	AT1G05710.3		basic helix-loop-helix (bHLH) DNA-binding superfamily protein
Aqcoe2G437500.1	stage1-stage4	0.000116472	-2.68584	down-regulated	AT2G43840.2	UGT74F1	UDP-glycosyltransferase 74 F1
Aqcoe2G437800.1	stage1-stage4	7.30007e-05	-1.27785	down-regulated	AT3G03080.1		Zinc-binding dehydrogenase family protein
Aqcoe3G000700.1	stage1-stage4	0.0161989	-2.42964	down-regulated	AT5G12250.1	TUB6	beta-6 tubulin
Aqcoe3G005000.1	stage1-stage4	0.00256299	-1.47878	down-regulated	AT1G70760.1	CRR23	inorganic carbon transport protein-related
Aqcoe3G009000.1	stage1-stage4	0.000257818	-1.054	down-regulated	AT5G37660.2	PDLP7	plasmodesmata-located protein 7
Aqcoe3G015800.1	stage1-stage4	0.000193804	-1.03258	down-regulated	AT1G56070.1	LOS1	Ribosomal protein S5/Elongation factor G/III/V family protein
Aqcoe3G016200.1	stage1-stage4	2.58276e-08	-1.08931	down-regulated	AT1G18100.1	E12A11,MFT	PEBP (phosphatidylethanolamine-binding protein) family protein
Aqcoe3G016900.1	stage1-stage4	0.0220692	-3.20023	down-regulated	AT1G66470.1	RHD6	ROOT HAIR DEFECTIVE6
Aqcoe3G025100.1	stage1-stage4	0.00179669	-3.46025	down-regulated	AT3G18260.1		Reticulon family protein
Aqcoe3G025900.1	stage1-stage4	5.99658e-07	-2.26177	down-regulated	AT3G18280.1		Bifunctional inhibitor/lipid-transfer protein/seed storage 2S albumin superfamily protein
Aqcoe3G026000.1	stage1-stage4	3.41771e-05	-4.35544	down-regulated	AT3G18280.1		Bifunctional inhibitor/lipid-transfer protein/seed storage 2S albumin superfamily protein
Aqcoe3G026400.1	stage1-stage4	6.58585e-05	-1.19622	down-regulated	AT1G18370.1	ATNACK1,HIK,NACK1	ATP binding microtubule motor family protein
Aqcoe3G033400.1	stage1-stage4	0.0126084	-1.47494	down-regulated
Aqcoe3G035300.1	stage1-stage4	0.00175401	-1.87723	down-regulated	AT1G68290.1	ENDO 2	endonuclease 2
Aqcoe3G038900.1	stage1-stage4	1.12631e-06	-1.80186	down-regulated	AT5G38430.1		Ribulose bisphosphate carboxylase (small chain) family protein
Aqcoe3G039600.1	stage1-stage4	0.000214227	-2.93704	down-regulated	AT1G25440.1		B-box type zinc finger protein with CCT domain
Aqcoe3G043000.1	stage1-stage4	0.0224195	-2.94752	down-regulated	AT3G18440.1	ALMT9,AtALMT9	aluminum-activated malate transporter 9
Aqcoe3G043200.1	stage1-stage4	0.000297953	-4.28718	down-regulated	AT5G16080.1	AtCXE17,CXE17	carboxyesterase 17
Aqcoe3G044100.1	stage1-stage4	0.0380836	-1.82138	down-regulated	AT1G70830.1	MLP28	MLP-like protein 28
Aqcoe3G049600.1	stage1-stage4	7.96965e-06	-1.63643	down-regulated	AT1G49010.1		Duplicated homeodomain-like superfamily protein
Aqcoe3G053800.1	stage1-stage4	0.00712574	-2.39047	down-regulated	AT1G68750.1	ATPPC4,PPC4	phosphoenolpyruvate carboxylase 4
Aqcoe3G054200.1	stage1-stage4	0.000197202	-7.91485	down-regulated
Aqcoe3G054800.1	stage1-stage4	3.905e-05	-5.19552	down-regulated	AT1G30840.1	ATPUP4,PUP4	purine permease 4
Aqcoe3G057700.1	stage1-stage4	9.57419e-05	-2.28904	down-regulated	AT1G32780.1		GroES-like zinc-binding dehydrogenase family protein
Aqcoe3G058400.1	stage1-stage4	6.77198e-05	-1.29636	down-regulated	AT2G27035.1	AtENODL20,ENODL20	early nodulin-like protein 20
Aqcoe3G060000.1	stage1-stage4	2.08875e-06	-1.24549	down-regulated	AT1G18730.3	NDF6	NDH dependent flow 6
Aqcoe3G062800.1	stage1-stage4	7.32764e-05	-1.2752	down-regulated	AT3G02120.1		hydroxyproline-rich glycoprotein family protein
Aqcoe3G063200.1	stage1-stage4	9.39769e-06	-2.20151	down-regulated	AT5G15630.1	COBL4,IRX6	COBRA-like extracellular glycosyl-phosphatidyl inositol-anchored protein family
Aqcoe3G064100.1	stage1-stage4	0.00743266	-1.05579	down-regulated	AT4G38040.1		Exostosin family protein
Aqcoe3G065300.1	stage1-stage4	0.000297972	-2.1001	down-regulated	AT1G69180.1	CRC	Plant-specific transcription factor YABBY family protein
Aqcoe3G066200.1	stage1-stage4	0.000190284	-3.4546	down-regulated	AT1G69080.1		Adenine nucleotide alpha hydrolases-like superfamily protein
Aqcoe3G070800.1	stage1-stage4	0.000793549	-3.10647	down-regulated	AT5G33370.1		GDSL-like Lipase/Acylhydrolase superfamily protein
Aqcoe3G076600.1	stage1-stage4	1.4954e-05	-2.50585	down-regulated	AT5G38710.1		Methylenetetrahydrofolate reductase family protein
Aqcoe3G079700.1	stage1-stage4	0.00203157	-1.66508	down-regulated
Aqcoe3G080800.1	stage1-stage4	0.0108049	-2.35388	down-regulated
Aqcoe3G090400.1	stage1-stage4	0.00102016	-1.06734	down-regulated	AT1G73590.1	ATPIN1,PIN1	Auxin efflux carrier family protein
Aqcoe3G104600.1	stage1-stage4	0.000123069	-1.53328	down-regulated	AT5G65200.1	ATPUB38,PUB38	plant U-box 38
Aqcoe3G106900.1	stage1-stage4	3.34817e-09	-1.74764	down-regulated	AT5G14920.1		Gibberellin-regulated family protein
Aqcoe3G110200.1	stage1-stage4	6.28558e-07	-1.74345	down-regulated	AT1G24020.2	MLP423	MLP-like protein 423
Aqcoe3G110900.1	stage1-stage4	0.0233404	-3.3495	down-regulated	AT5G40240.1		nodulin MtN21 /EamA-like transporter family protein
Aqcoe3G111700.1	stage1-stage4	0.00287708	-1.11233	down-regulated	AT4G23740.1		Leucine-rich repeat protein kinase family protein
Aqcoe3G112800.1	stage1-stage4	3.71973e-05	-2.07063	down-regulated	AT2G29290.2		NAD(P)-binding Rossmann-fold superfamily protein
Aqcoe3G112900.1	stage1-stage4	0.0101668	-1.16906	down-regulated	AT2G29290.2		NAD(P)-binding Rossmann-fold superfamily protein
Aqcoe3G113400.1	stage1-stage4	0.00698474	-1.82238	down-regulated	AT2G29290.2		NAD(P)-binding Rossmann-fold superfamily protein
Aqcoe3G117200.1	stage1-stage4	0.00952851	-1.26698	down-regulated	AT3G48000.1	ALDH2,ALDH2A,ALDH2B4	aldehyde dehydrogenase 2B4
Aqcoe3G118200.1	stage1-stage4	0.000569815	-1.133	down-regulated	AT1G23790.1		Plant protein of unknown function (DUF936)
Aqcoe3G118300.1	stage1-stage4	0.00623403	-5.50714	down-regulated	AT3G12890.1	ASML2	activator of spomin::LUC2
Aqcoe3G119000.1	stage1-stage4	2.32803e-06	-8.25152	down-regulated	AT5G13700.1	APAO,ATPAO1,PAO1	polyamine oxidase 1
Aqcoe3G119200.1	stage1-stage4	2.91774e-06	-2.89018	down-regulated	AT5G13700.1	APAO,ATPAO1,PAO1	polyamine oxidase 1
Aqcoe3G122000.1	stage1-stage4	5.83415e-06	-6.58823	down-regulated	AT5G14740.1	BETA CA2,CA18,CA2	carbonic anhydrase 2
Aqcoe3G122900.1	stage1-stage4	2.36335e-07	-2.29036	down-regulated	AT2G16910.1	AMS	basic helix-loop-helix (bHLH) DNA-binding superfamily protein
Aqcoe3G126300.1	stage1-stage4	0.000479898	-1.9857	down-regulated	AT5G50290.1
Aqcoe3G133100.1	stage1-stage4	0.000275767	-1.3515	down-regulated	AT3G48420.1		Haloacid dehalogenase-like hydrolase (HAD) superfamily protein
Aqcoe3G137400.1	stage1-stage4	0.000486502	-4.32344	down-regulated	AT3G01680.1
Aqcoe3G141100.1	stage1-stage4	1.16335e-06	-2.80396	down-regulated	AT5G14450.1		GDSL-like Lipase/Acylhydrolase superfamily protein
Aqcoe3G143300.1	stage1-stage4	1.98301e-07	-6.68361	down-regulated	AT1G67910.2
Aqcoe3G151000.1	stage1-stage4	0.0143601	-3.07195	down-regulated	AT3G26610.1		Pectin lyase-like superfamily protein
Aqcoe3G158300.1	stage1-stage4	4.00543e-06	-2.28368	down-regulated	AT5G13180.1	ANAC083,NAC083,VNI2	NAC domain containing protein 83
Aqcoe3G169200.1	stage1-stage4	0.0319019	-1.40147	down-regulated	AT4G19230.1	CYP707A1	cytochrome P450, family 707, subfamily A, polypeptide 1
Aqcoe3G180000.1	stage1-stage4	0.00501115	-2.50676	down-regulated	AT5G13090.1
Aqcoe3G182000.1	stage1-stage4	0.00173565	-5.40739	down-regulated	AT5G50710.1
Aqcoe3G183200.1	stage1-stage4	0.000347534	-7.40174	down-regulated	AT2G31210.1		basic helix-loop-helix (bHLH) DNA-binding superfamily protein
Aqcoe3G183400.1	stage1-stage4	0.0136337	-2.86691	down-regulated	AT3G22370.1	AOX1A,ATAOX1A	alternative oxidase 1A
Aqcoe3G187500.1	stage1-stage4	0.000511797	-1.33104	down-regulated	AT3G01750.1		Ankyrin repeat family protein
Aqcoe3G193400.1	stage1-stage4	0.00149187	-1.58405	down-regulated	AT3G27200.1		Cupredoxin superfamily protein
Aqcoe3G197800.1	stage1-stage4	0.00966309	-1.01166	down-regulated	AT3G27027.1		Protein of unknown function (DUF 3339)
Aqcoe3G197900.1	stage1-stage4	9.58154e-05	-3.86213	down-regulated	AT3G27030.1
Aqcoe3G198000.1	stage1-stage4	0.0321043	-1.65274	down-regulated	AT5G40960.1		Protein of unknown function (DUF 3339)
Aqcoe3G209000.1	stage1-stage4	0.00112842	-1.2669	down-regulated	AT5G17160.1
Aqcoe3G211600.1	stage1-stage4	0.0012855	-2.8073	down-regulated	AT4G05320.4	UBQ10	polyubiquitin 10
Aqcoe3G213900.1	stage1-stage4	0.000350931	-1.34791	down-regulated	AT1G50920.1		Nucleolar GTP-binding protein
Aqcoe3G215000.1	stage1-stage4	0.0205471	-1.0189	down-regulated	AT1G15520.1	ABCG40,ATABCG40,ATPDR12,PDR12	pleiotropic drug resistance 12
Aqcoe3G221100.1	stage1-stage4	0.0136933	-1.55524	down-regulated	AT5G19500.1		Tryptophan/tyrosine permease
Aqcoe3G225300.1	stage1-stage4	0.00161657	-1.08292	down-regulated	AT5G60900.1	RLK1	receptor-like protein kinase 1
Aqcoe3G229700.1	stage1-stage4	0.000268302	-3.58344	down-regulated	AT1G32560.1		Late embryogenesis abundant protein, group 1 protein
Aqcoe3G230400.1	stage1-stage4	0.00153177	-1.42579	down-regulated	AT2G35290.1
Aqcoe3G231100.1	stage1-stage4	1.4286e-06	-5.64556	down-regulated	AT4G17810.1		C2H2 and C2HC zinc fingers superfamily protein
Aqcoe3G234600.1	stage1-stage4	0.000134091	-1.33484	down-regulated	AT3G02910.1		AIG2-like (avirulence induced gene) family protein
Aqcoe3G237600.1	stage1-stage4	8.21532e-07	-2.29262	down-regulated	AT2G32440.2	ATKAO2,CYP88A4,KAO2	ent-kaurenoic acid hydroxylase 2
Aqcoe3G238900.1	stage1-stage4	0.00147293	-1.27975	down-regulated	AT1G53540.1		HSP20-like chaperones superfamily protein
Aqcoe3G242500.1	stage1-stage4	0.0145518	-1.39147	down-regulated	AT4G17600.1	LIL3:1	Chlorophyll A-B binding family protein
Aqcoe3G242600.1	stage1-stage4	0.000197202	-1.21721	down-regulated	AT5G07440.1	GDH2	glutamate dehydrogenase 2
Aqcoe3G244400.1	stage1-stage4	0.000316092	-1.31621	down-regulated	AT4G33950.1	ATOST1,OST1,P44,SNRK2-6,SNRK2.6,SRK2E	Protein kinase superfamily protein
Aqcoe3G244500.1	stage1-stage4	0.0333169	-1.33131	down-regulated	AT4G33950.1	ATOST1,OST1,P44,SNRK2-6,SNRK2.6,SRK2E	Protein kinase superfamily protein
Aqcoe3G248100.1	stage1-stage4	0.0124621	-1.12622	down-regulated	AT2G44190.1	EDE1	Family of unknown function (DUF566)
Aqcoe3G249000.1	stage1-stage4	0.000848564	-1.9209	down-regulated	AT4G17090.1	BAM3,BMY8,CT-BMY	chloroplast beta-amylase
Aqcoe3G254300.1	stage1-stage4	0.00189441	-1.16131	down-regulated
Aqcoe3G258900.1	stage1-stage4	7.78295e-05	-2.54738	down-regulated	AT1G32740.1		SBP (S-ribonuclease binding protein) family protein
Aqcoe3G260800.1	stage1-stage4	3.79245e-05	-2.17719	down-regulated	AT2G44740.1	CYCP4;1	cyclin p4;1
Aqcoe3G267700.1	stage1-stage4	0.00506115	-6.33769	down-regulated	AT5G45370.2		nodulin MtN21 /EamA-like transporter family protein
Aqcoe3G268100.1	stage1-stage4	0.015616	-1.06336	down-regulated	AT4G19170.1	CCD4,NCED4	nine-cis-epoxycarotenoid dioxygenase 4
Aqcoe3G268700.1	stage1-stage4	1.82912e-06	-1.43647	down-regulated	AT3G04710.1		ankyrin repeat family protein
Aqcoe3G269600.1	stage1-stage4	0.0044048	-2.1872	down-regulated	AT4G37445.1
Aqcoe3G270500.1	stage1-stage4	0.0194671	-1.48009	down-regulated	AT5G13870.1	EXGT-A4,XTH5	xyloglucan endotransglucosylase/hydrolase 5
Aqcoe3G281400.1	stage1-stage4	0.000449972	-2.57727	down-regulated	AT1G23390.1		Kelch repeat-containing F-box family protein
Aqcoe3G283100.1	stage1-stage4	0.0278132	-2.2687	down-regulated	AT2G47110.1	UBQ6	ubiquitin 6
Aqcoe3G283300.1	stage1-stage4	0.0499017	-1.01541	down-regulated	AT1G10657.2		Plant protein 1589 of unknown function
Aqcoe3G286100.1	stage1-stage4	0.000828396	-1.67367	down-regulated	AT1G23450.1		Tetratricopeptide repeat (TPR)-like superfamily protein
Aqcoe3G288100.1	stage1-stage4	1.32064e-10	-1.72836	down-regulated	AT1G60420.1		DC1 domain-containing protein
Aqcoe3G288200.1	stage1-stage4	9.3913e-07	-4.01372	down-regulated	AT1G60420.1		DC1 domain-containing protein
Aqcoe3G290900.1	stage1-stage4	0.0170821	-1.39836	down-regulated	AT2G29380.1	HAI3	highly ABA-induced PP2C gene 3
Aqcoe3G292100.1	stage1-stage4	0.000231868	-6.07328	down-regulated	AT3G27970.1		Exonuclease family protein
Aqcoe3G296500.1	stage1-stage4	0.0245168	-2.4104	down-regulated	AT4G24690.1		ubiquitin-associated (UBA)/TS-N domain-containing protein / octicosapeptide/Phox/Bemp1 (PB1) domain-containing protein
Aqcoe3G296600.1	stage1-stage4	6.15263e-11	-2.23314	down-regulated	AT2G25700.1	ASK3,SK3	SKP1-like 3
Aqcoe3G301500.1	stage1-stage4	4.14588e-11	-1.12663	down-regulated	AT5G62880.1	ARAC10,ATRAC10,ATROP11,RAC10	RAC-like 10
Aqcoe3G304000.1	stage1-stage4	1.7696e-05	-1.15521	down-regulated	AT1G70210.1	ATCYCD1;1,CYCD1;1	CYCLIN D1;1
Aqcoe3G305300.1	stage1-stage4	0.00065377	-2.0042	down-regulated	AT1G24100.1	UGT74B1	UDP-glucosyl transferase 74B1
Aqcoe3G305900.1	stage1-stage4	0.00110348	-1.00693	down-regulated	AT1G51760.1	IAR3,JR3	peptidase M20/M25/M40 family protein
Aqcoe3G307400.1	stage1-stage4	0.0305734	-1.59019	down-regulated	AT5G42020.1	BIP,BIP2	Heat shock protein 70 (Hsp 70) family protein
Aqcoe3G309400.1	stage1-stage4	0.0289844	-1.88741	down-regulated	AT5G10530.1		Concanavalin A-like lectin protein kinase family protein
Aqcoe3G316700.1	stage1-stage4	9.22969e-05	-1.29889	down-regulated
Aqcoe3G322300.1	stage1-stage4	2.33988e-05	-6.24734	down-regulated	AT1G45145.1	ATH5,ATTRX5,LIV1,TRX5	thioredoxin H-type 5
Aqcoe3G324600.1	stage1-stage4	0.00265078	-2.24105	down-regulated	AT2G47140.1		NAD(P)-binding Rossmann-fold superfamily protein
Aqcoe3G324900.1	stage1-stage4	0.000373512	-1.77769	down-regulated	AT2G47140.1		NAD(P)-binding Rossmann-fold superfamily protein
Aqcoe3G325300.1	stage1-stage4	0.000197218	-1.91484	down-regulated	AT2G47140.1		NAD(P)-binding Rossmann-fold superfamily protein
Aqcoe3G327500.1	stage1-stage4	0.000840307	-3.51483	down-regulated	AT5G20970.1		HSP20-like chaperones superfamily protein
Aqcoe3G330200.1	stage1-stage4	4.71535e-08	-1.82733	down-regulated	AT2G02780.1		Leucine-rich repeat protein kinase family protein
Aqcoe3G331400.1	stage1-stage4	0.000899095	-1.02977	down-regulated	AT3G47800.1		Galactose mutarotase-like superfamily protein
Aqcoe3G331500.1	stage1-stage4	5.83421e-05	-1.93778	down-regulated	AT3G47800.1		Galactose mutarotase-like superfamily protein
Aqcoe3G331600.1	stage1-stage4	1.33167e-11	-1.09403	down-regulated	AT3G04710.1		ankyrin repeat family protein
Aqcoe3G333200.1	stage1-stage4	0.00166112	-1.33083	down-regulated	AT1G04820.1	TOR2,TUA4	tubulin alpha-4 chain
Aqcoe3G334700.1	stage1-stage4	0.00502247	-3.04836	down-regulated	AT1G74520.1	ATHVA22A,HVA22A	HVA22 homologue A
Aqcoe3G335300.1	stage1-stage4	0.00125332	-1.1933	down-regulated	AT1G69690.1		TCP family transcription factor
Aqcoe3G337600.1	stage1-stage4	0.0102369	-1.21047	down-regulated	AT1G74590.1	ATGSTU10,GSTU10	glutathione S-transferase TAU 10
Aqcoe3G339500.1	stage1-stage4	0.00971972	-4.06145	down-regulated	AT3G28960.1		Transmembrane amino acid transporter family protein
Aqcoe3G340000.1	stage1-stage4	1.20135e-07	-2.3063	down-regulated	AT2G02990.1	ATRNS1,RNS1	ribonuclease 1
Aqcoe3G342500.1	stage1-stage4	1.5252e-08	-2.86383	down-regulated
Aqcoe3G343400.1	stage1-stage4	0.0273239	-1.24068	down-regulated	AT5G39090.1		HXXXD-type acyl-transferase family protein
Aqcoe3G345900.1	stage1-stage4	0.0385545	-3.71976	down-regulated	AT1G69490.1	ANAC029,ATNAP,NAP	NAC-like, activated by AP3/PI
Aqcoe3G346100.1	stage1-stage4	0.0112712	-1.18032	down-regulated	AT1G26760.1	ATXR1,SDG35	SET domain protein 35
Aqcoe3G346800.1	stage1-stage4	1.7835e-10	-2.57431	down-regulated	AT3G01140.1	AtMYB106,MYB106,NOK	myb domain protein 106
Aqcoe3G348500.1	stage1-stage4	0.0171258	-1.05332	down-regulated	AT1G14040.1		EXS (ERD1/XPR1/SYG1) family protein
Aqcoe3G352000.1	stage1-stage4	0.00197272	-2.28277	down-regulated	AT5G61340.1
Aqcoe3G356200.1	stage1-stage4	1.15792e-07	-1.06031	down-regulated	AT5G61190.1		putative endonuclease or glycosyl hydrolase with C2H2-type zinc finger domain
Aqcoe3G357100.1	stage1-stage4	0.0032741	-2.78863	down-regulated	AT5G13930.1	ATCHS,CHS,TT4	Chalcone and stilbene synthase family protein
Aqcoe3G357700.1	stage1-stage4	3.70687e-05	-1.315	down-regulated	AT5G15410.1	ATCNGC2,CNGC2,DND1	Cyclic nucleotide-regulated ion channel family protein
Aqcoe3G360300.1	stage1-stage4	0.0267954	-1.79913	down-regulated	AT1G69310.2	ATWRKY57,WRKY57	WRKY DNA-binding protein 57
Aqcoe3G361100.1	stage1-stage4	0.000657418	-1.28386	down-regulated	AT5G15510.1		TPX2 (targeting protein for Xklp2) protein family
Aqcoe3G361700.1	stage1-stage4	0.00463118	-2.34202	down-regulated	AT5G46590.1	anac096,NAC096	NAC domain containing protein 96
Aqcoe3G361900.1	stage1-stage4	0.00442356	-1.96157	down-regulated	AT1G26560.1	BGLU40	beta glucosidase 40
Aqcoe3G370100.1	stage1-stage4	2.10125e-05	-1.03124	down-regulated	AT3G02150.2	PTF1,TCP13,TFPD	plastid transcription factor 1
Aqcoe3G371300.1	stage1-stage4	0.000334333	-1.59867	down-regulated
Aqcoe3G372500.1	stage1-stage4	8.56144e-05	-3.11147	down-regulated	AT1G69160.1
Aqcoe3G375500.1	stage1-stage4	1.82206e-06	-1.21998	down-regulated
Aqcoe3G375600.1	stage1-stage4	2.14507e-06	-4.71384	down-regulated	AT1G11800.1		endonuclease/exonuclease/phosphatase family protein
Aqcoe3G375700.1	stage1-stage4	0.0201032	-1.70356	down-regulated	AT1G65810.1		P-loop containing nucleoside triphosphate hydrolases superfamily protein
Aqcoe3G375900.1	stage1-stage4	3.53267e-07	-1.27981	down-regulated	AT5G15780.1		Pollen Ole e 1 allergen and extensin family protein
Aqcoe3G376000.1	stage1-stage4	5.80764e-07	-3.1055	down-regulated	AT5G15780.1		Pollen Ole e 1 allergen and extensin family protein
Aqcoe3G376300.1	stage1-stage4	0.00285796	-3.14387	down-regulated
Aqcoe3G379800.1	stage1-stage4	5.27435e-06	-3.48997	down-regulated	AT1G71691.2		GDSL-like Lipase/Acylhydrolase superfamily protein
Aqcoe3G381900.1	stage1-stage4	0.000346302	-3.2898	down-regulated	AT5G15720.1	GLIP7	GDSL-motif lipase 7
Aqcoe3G387800.1	stage1-stage4	1.83584e-05	-3.34911	down-regulated	AT1G70990.1		proline-rich family protein
Aqcoe3G389900.1	stage1-stage4	0.00892895	-1.79567	down-regulated
Aqcoe3G390200.1	stage1-stage4	0.00990703	-5.09313	down-regulated	AT1G68740.1	PHO1;H1	EXS (ERD1/XPR1/SYG1) family protein
Aqcoe3G394600.1	stage1-stage4	0.000108813	-1.11445	down-regulated	AT3G25690.3	CHUP1	Hydroxyproline-rich glycoprotein family protein
Aqcoe3G396700.1	stage1-stage4	0.0012804	-1.03243	down-regulated	AT1G13250.1	GATL3	galacturonosyltransferase-like 3
Aqcoe3G398400.1	stage1-stage4	0.00606216	-1.20602	down-regulated	AT1G68670.1		myb-like transcription factor family protein
Aqcoe3G398700.1	stage1-stage4	0.0221609	-1.3603	down-regulated	AT1G04560.1		AWPM-19-like family protein
Aqcoe3G399900.1	stage1-stage4	0.000276225	-2.03499	down-regulated	AT5G07990.1	CYP75B1,D501,TT7	Cytochrome P450 superfamily protein
Aqcoe3G400300.1	stage1-stage4	0.00016068	-1.34906	down-regulated	AT1G64980.1		Nucleotide-diphospho-sugar transferases superfamily protein
Aqcoe3G401000.1	stage1-stage4	1.09713e-05	-1.0391	down-regulated	AT1G68570.1		Major facilitator superfamily protein
Aqcoe3G404300.1	stage1-stage4	0.00301908	-3.77985	down-regulated	AT4G15900.1	PRL1	pleiotropic regulatory locus 1
Aqcoe3G404400.1	stage1-stage4	0.000675724	-1.709	down-regulated	AT4G15900.1	PRL1	pleiotropic regulatory locus 1
Aqcoe3G408500.1	stage1-stage4	0.00756956	-1.25088	down-regulated	AT1G18210.1		Calcium-binding EF-hand family protein
Aqcoe3G411200.1	stage1-stage4	0.010567	-1.71133	down-regulated	AT1G14630.1
Aqcoe3G413600.1	stage1-stage4	0.03939	-3.30033	down-regulated	AT1G65820.1		microsomal glutathione s-transferase, putative
Aqcoe3G416200.1	stage1-stage4	0.00599631	-1.11058	down-regulated	AT1G14890.1		Plant invertase/pectin methylesterase inhibitor superfamily protein
Aqcoe3G417800.1	stage1-stage4	0.000353583	-2.20951	down-regulated	AT1G48590.2		Calcium-dependent lipid-binding (CaLB domain) family protein
Aqcoe3G419800.1	stage1-stage4	7.81227e-06	-2.22532	down-regulated	AT1G14730.1		Cytochrome b561/ferric reductase transmembrane protein family
Aqcoe3G423000.1	stage1-stage4	0.00226917	-3.33222	down-regulated	AT5G17330.1	GAD,GAD1	glutamate decarboxylase
Aqcoe3G423200.1	stage1-stage4	7.02985e-07	-1.57877	down-regulated	AT3G03270.2		Adenine nucleotide alpha hydrolases-like superfamily protein
Aqcoe3G427100.1	stage1-stage4	0.00124454	-2.9445	down-regulated	AT1G31050.1		basic helix-loop-helix (bHLH) DNA-binding superfamily protein
Aqcoe3G427700.1	stage1-stage4	0.0141056	-4.04587	down-regulated	AT5G49630.1	AAP6	amino acid permease 6
Aqcoe3G435200.1	stage1-stage4	0.00277125	-1.4151	down-regulated
Aqcoe3G436000.1	stage1-stage4	0.00148577	-2.08767	down-regulated	AT1G65730.1	YSL7	YELLOW STRIPE like 7
Aqcoe3G439000.1	stage1-stage4	0.0184454	-3.07351	down-regulated	AT5G23240.1		DNAJ heat shock N-terminal domain-containing protein
Aqcoe3G443400.1	stage1-stage4	0.00131489	-1.88639	down-regulated	AT5G08370.1	AGAL2,AtAGAL2	alpha-galactosidase 2
Aqcoe3G444300.1	stage1-stage4	0.00109933	-5.00247	down-regulated	AT1G61255.1
Aqcoe4G003000.1	stage1-stage4	0.000106487	-2.05541	down-regulated	AT3G51280.1		Tetratricopeptide repeat (TPR)-like superfamily protein
Aqcoe4G004700.1	stage1-stage4	0.000682544	-1.5595	down-regulated	AT1G06690.1		NAD(P)-linked oxidoreductase superfamily protein
Aqcoe4G005900.1	stage1-stage4	0.000503377	-3.64775	down-regulated	AT5G39120.1		RmlC-like cupins superfamily protein
Aqcoe4G007000.1	stage1-stage4	2.43068e-05	-1.81713	down-regulated	AT1G30220.1	ATINT2,INT2	inositol transporter 2
Aqcoe4G008600.1	stage1-stage4	0.000312329	-3.82466	down-regulated	AT4G02050.1	STP7	sugar transporter protein 7
Aqcoe4G009500.1	stage1-stage4	0.0264973	-4.61395	down-regulated	AT5G07990.1	CYP75B1,D501,TT7	Cytochrome P450 superfamily protein
Aqcoe4G009700.1	stage1-stage4	0.0473177	-3.80264	down-regulated	AT4G37370.1	CYP81D8	cytochrome P450, family 81, subfamily D, polypeptide 8
Aqcoe4G010700.1	stage1-stage4	4.43116e-07	-2.02641	down-regulated	AT3G18080.1	BGLU44	B-S glucosidase 44
Aqcoe4G011400.1	stage1-stage4	2.49213e-06	-2.98702	down-regulated	AT5G62100.2	ATBAG2,BAG2	BCL-2-associated athanogene 2
Aqcoe4G011700.1	stage1-stage4	0.0126428	-2.99835	down-regulated	AT2G01170.1	BAT1	bidirectional amino acid transporter 1
Aqcoe4G012700.1	stage1-stage4	2.49844e-05	-2.83032	down-regulated
Aqcoe4G014200.1	stage1-stage4	0.0113116	-2.0365	down-regulated	AT2G30933.1		Carbohydrate-binding X8 domain superfamily protein
Aqcoe4G016200.1	stage1-stage4	0.000211094	-1.03138	down-regulated	AT4G39490.1	CYP96A10	cytochrome P450, family 96, subfamily A, polypeptide 10
Aqcoe4G016400.1	stage1-stage4	0.00248717	-1.60925	down-regulated	AT1G17160.1		pfkB-like carbohydrate kinase family protein
Aqcoe4G021200.1	stage1-stage4	0.000214002	-2.40341	down-regulated	AT3G14760.1
Aqcoe4G025200.1	stage1-stage4	0.0292129	-3.51075	down-regulated	AT3G54950.1	PLA IIIA,PLP7	patatin-like protein 6
Aqcoe4G025600.1	stage1-stage4	0.0369092	-1.42832	down-regulated	AT1G29050.1	TBL38	TRICHOME BIREFRINGENCE-LIKE 38
Aqcoe4G026900.1	stage1-stage4	0.000923919	-3.28687	down-regulated	AT4G19050.1		NB-ARC domain-containing disease resistance protein
Aqcoe4G027000.1	stage1-stage4	8.28034e-05	-2.32966	down-regulated	AT4G19840.1	ATPP2-A1,ATPP2A-1,PP2-A1	phloem protein 2-A1
Aqcoe4G027500.1	stage1-stage4	1.51149e-05	-1.57886	down-regulated
Aqcoe4G029400.1	stage1-stage4	0.0397598	-2.23634	down-regulated	AT4G19050.1		NB-ARC domain-containing disease resistance protein
Aqcoe4G029500.1	stage1-stage4	0.00270413	-4.12957	down-regulated	AT4G19050.1		NB-ARC domain-containing disease resistance protein
Aqcoe4G032300.1	stage1-stage4	0.000158169	-2.15867	down-regulated	AT4G18780.1	ATCESA8,CESA8,IRX1,LEW2	cellulose synthase family protein
Aqcoe4G032400.1	stage1-stage4	0.00843919	-1.22753	down-regulated	AT3G14067.1		Subtilase family protein
Aqcoe4G040000.1	stage1-stage4	0.00623403	-1.91304	down-regulated	AT3G06240.1		F-box family protein
Aqcoe4G040300.1	stage1-stage4	0.00372067	-1.38559	down-regulated	AT2G42690.1		alpha/beta-Hydrolases superfamily protein
Aqcoe4G040500.1	stage1-stage4	1.30344e-06	-1.67557	down-regulated	AT5G45840.2		Leucine-rich repeat protein kinase family protein
Aqcoe4G042300.1	stage1-stage4	0.00869615	-3.11472	down-regulated	AT5G17540.1		HXXXD-type acyl-transferase family protein
Aqcoe4G042400.1	stage1-stage4	6.59589e-06	-1.10863	down-regulated	AT1G09850.1	XBCP3	xylem bark cysteine peptidase 3
Aqcoe4G043800.1	stage1-stage4	0.0142606	-1.61402	down-regulated	AT2G42610.2	LSH10	Protein of unknown function (DUF640)
Aqcoe4G046700.1	stage1-stage4	0.0455079	-1.71991	down-regulated	AT1G12210.1	RFL1	RPS5-like 1
Aqcoe4G046900.1	stage1-stage4	0.00252103	-2.16511	down-regulated	AT1G12220.1	RPS5	Disease resistance protein (CC-NBS-LRR class) family
Aqcoe4G047100.1	stage1-stage4	0.00227527	-1.24739	down-regulated	AT1G29930.1	AB140,CAB1,CAB140,LHCB1.3	chlorophyll A/B binding protein 1
Aqcoe4G047400.1	stage1-stage4	0.00975378	-1.40633	down-regulated	AT4G10780.1		LRR and NB-ARC domains-containing disease resistance protein
Aqcoe4G049500.1	stage1-stage4	0.0116692	-3.53796	down-regulated	AT2G15480.2	UGT73B5	UDP-glucosyl transferase 73B5
Aqcoe4G051600.1	stage1-stage4	0.0197024	-3.47695	down-regulated
Aqcoe4G054300.1	stage1-stage4	0.000508622	-2.94501	down-regulated	AT2G47730.1	ATGSTF5,ATGSTF8,GST6,GSTF8	glutathione S-transferase phi 8
Aqcoe4G056700.1	stage1-stage4	0.0013869	-3.52605	down-regulated	AT2G19070.1	SHT	spermidine hydroxycinnamoyl transferase
Aqcoe4G056900.1	stage1-stage4	0.000325686	-3.79707	down-regulated	AT1G29050.1	TBL38	TRICHOME BIREFRINGENCE-LIKE 38
Aqcoe4G058000.1	stage1-stage4	4.99142e-05	-1.21022	down-regulated	AT3G23760.1
Aqcoe4G061200.1	stage1-stage4	3.44557e-05	-1.2227	down-regulated	AT1G53210.1		sodium/calcium exchanger family protein / calcium-binding EF hand family protein
Aqcoe4G068200.1	stage1-stage4	1.04328e-06	-5.36234	down-regulated	AT3G58120.1	ATBZIP61,BZIP61	Basic-leucine zipper (bZIP) transcription factor family protein
Aqcoe4G069100.1	stage1-stage4	0.00402951	-1.94618	down-regulated	AT5G45950.1		GDSL-like Lipase/Acylhydrolase superfamily protein
Aqcoe4G069200.1	stage1-stage4	0.000119887	-2.31997	down-regulated	AT5G45960.1		GDSL-like Lipase/Acylhydrolase superfamily protein
Aqcoe4G069400.1	stage1-stage4	3.2274e-05	-1.97647	down-regulated	AT1G12210.1	RFL1	RPS5-like 1
Aqcoe4G070800.1	stage1-stage4	0.0319382	-2.5305	down-regulated	AT2G34930.1		disease resistance family protein / LRR family protein
Aqcoe4G072800.1	stage1-stage4	0.00912746	-2.03679	down-regulated	AT1G53210.1		sodium/calcium exchanger family protein / calcium-binding EF hand family protein
Aqcoe4G076500.1	stage1-stage4	0.00210393	-1.14229	down-regulated	AT1G28480.1	GRX480,roxy19	Thioredoxin superfamily protein
Aqcoe4G076900.1	stage1-stage4	0.00100333	-2.54676	down-regulated	AT4G28500.1	ANAC073,NAC073,SND2	NAC domain containing protein 73
Aqcoe4G077400.1	stage1-stage4	1.63956e-05	-1.83949	down-regulated
Aqcoe4G079000.1	stage1-stage4	5.69513e-07	-1.34492	down-regulated	AT2G20570.1	ATGLK1,GLK1,GPRI1	GBF\'s pro-rich region-interacting factor 1
Aqcoe4G079300.1	stage1-stage4	1.88983e-05	-4.99483	down-regulated	AT2G33850.1
Aqcoe4G082800.1	stage1-stage4	0.0194173	-1.09274	down-regulated	AT2G02240.1	MEE66	F-box family protein
Aqcoe4G084800.1	stage1-stage4	1.56523e-06	-4.82986	down-regulated
Aqcoe4G084900.1	stage1-stage4	0.00192236	-2.30402	down-regulated
Aqcoe4G088600.1	stage1-stage4	0.000179118	-1.48855	down-regulated
Aqcoe4G095500.1	stage1-stage4	3.48362e-05	-1.26981	down-regulated	AT3G23560.1	ALF5	MATE efflux family protein
Aqcoe4G095900.1	stage1-stage4	0.00175654	-1.61974	down-regulated	AT4G28365.1	AtENODL3,ENODL3	early nodulin-like protein 3
Aqcoe4G100200.1	stage1-stage4	0.000371784	-3.26811	down-regulated	AT1G10155.1	ATPP2-A10,PP2-A10	phloem protein 2-A10
Aqcoe4G100300.1	stage1-stage4	0.000400408	-3.13376	down-regulated	AT1G31200.1	ATPP2-A9,PP2-A9	phloem protein 2-A9
Aqcoe4G103000.1	stage1-stage4	0.0419437	-2.83582	down-regulated	AT3G15353.1	ATMT3,MT3	metallothionein 3
Aqcoe4G105300.1	stage1-stage4	5.08898e-05	-4.89266	down-regulated	AT2G20870.1		cell wall protein precursor, putative
Aqcoe4G108500.1	stage1-stage4	0.0212889	-2.95644	down-regulated	AT4G05200.1	CRK25	cysteine-rich RLK (RECEPTOR-like protein kinase) 25
Aqcoe4G114800.1	stage1-stage4	0.0207176	-2.48711	down-regulated	AT5G07990.1	CYP75B1,D501,TT7	Cytochrome P450 superfamily protein
Aqcoe4G120200.1	stage1-stage4	4.46597e-06	-2.27405	down-regulated	AT3G14660.1	CYP72A13	cytochrome P450, family 72, subfamily A, polypeptide 13
Aqcoe4G120600.1	stage1-stage4	2.36566e-07	-4.72124	down-regulated	AT3G50950.2	ZAR1	HOPZ-ACTIVATED RESISTANCE 1
Aqcoe4G120700.1	stage1-stage4	3.60973e-05	-2.69395	down-regulated	AT3G14690.1	CYP72A15	cytochrome P450, family 72, subfamily A, polypeptide 15
Aqcoe4G121400.1	stage1-stage4	0.00145573	-2.90809	down-regulated	AT3G14660.1	CYP72A13	cytochrome P450, family 72, subfamily A, polypeptide 13
Aqcoe4G121800.1	stage1-stage4	0.0409263	-2.73719	down-regulated	AT3G14690.1	CYP72A15	cytochrome P450, family 72, subfamily A, polypeptide 15
Aqcoe4G128000.1	stage1-stage4	0.00211622	-3.09747	down-regulated	AT5G47635.1		Pollen Ole e 1 allergen and extensin family protein
Aqcoe4G131500.1	stage1-stage4	0.00895122	-2.98298	down-regulated	AT1G22380.1	AtUGT85A3,UGT85A3	UDP-glucosyl transferase 85A3
Aqcoe4G133100.1	stage1-stage4	6.2968e-05	-3.14164	down-regulated
Aqcoe4G136600.1	stage1-stage4	0.0373385	-2.16353	down-regulated	AT4G18690.1
Aqcoe4G136800.1	stage1-stage4	8.71356e-06	-3.77801	down-regulated	AT3G14690.1	CYP72A15	cytochrome P450, family 72, subfamily A, polypeptide 15
Aqcoe4G136900.1	stage1-stage4	9.80536e-05	-4.45956	down-regulated	AT3G14690.1	CYP72A15	cytochrome P450, family 72, subfamily A, polypeptide 15
Aqcoe4G137900.1	stage1-stage4	1.4256e-05	-4.66289	down-regulated	AT3G14690.1	CYP72A15	cytochrome P450, family 72, subfamily A, polypeptide 15
Aqcoe4G144000.1	stage1-stage4	2.32952e-06	-1.8263	down-regulated	AT1G51700.1	ADOF1,DOF1	DOF zinc finger protein 1
Aqcoe4G146400.1	stage1-stage4	0.0260841	-1.03655	down-regulated	AT4G03500.1		Ankyrin repeat family protein
Aqcoe4G146700.1	stage1-stage4	0.000320094	-1.16532	down-regulated	AT4G03460.1		Ankyrin repeat family protein
Aqcoe4G157200.1	stage1-stage4	0.000527708	-4.10612	down-regulated	AT2G20870.1		cell wall protein precursor, putative
Aqcoe4G166900.1	stage1-stage4	0.00336993	-3.56992	down-regulated	AT5G19875.1
Aqcoe4G174500.1	stage1-stage4	0.000402236	-2.19972	down-regulated	AT3G47570.1		Leucine-rich repeat protein kinase family protein
Aqcoe4G176400.1	stage1-stage4	0.00852269	-1.51793	down-regulated	AT1G14790.1	ATRDRP1,RDR1	RNA-dependent RNA polymerase 1
Aqcoe4G203600.1	stage1-stage4	0.0416765	-1.0394	down-regulated	AT3G21240.1	4CL2,AT4CL2	4-coumarate:CoA ligase 2
Aqcoe4G219700.1	stage1-stage4	0.000339958	-4.48982	down-regulated	AT5G49690.1		UDP-Glycosyltransferase superfamily protein
Aqcoe4G223400.1	stage1-stage4	0.000943982	-3.95345	down-regulated	AT1G26820.1	RNS3	ribonuclease 3
Aqcoe4G227000.1	stage1-stage4	0.00345271	-3.69633	down-regulated	AT5G15780.1		Pollen Ole e 1 allergen and extensin family protein
Aqcoe4G228500.1	stage1-stage4	0.00768169	-3.90916	down-regulated	AT1G11580.1	ATPMEPCRA,PMEPCRA	methylesterase PCR A
Aqcoe4G229300.1	stage1-stage4	1.44096e-05	-2.47906	down-regulated	AT3G20570.1	AtENODL9,ENODL9	early nodulin-like protein 9
Aqcoe4G230700.1	stage1-stage4	0.000362946	-3.54717	down-regulated
Aqcoe4G232800.1	stage1-stage4	0.000333351	-2.70173	down-regulated	AT3G14690.1	CYP72A15	cytochrome P450, family 72, subfamily A, polypeptide 15
Aqcoe4G234700.1	stage1-stage4	4.58364e-06	-2.32406	down-regulated	AT4G27190.1		NB-ARC domain-containing disease resistance protein
Aqcoe4G239700.1	stage1-stage4	0.0159048	-1.18028	down-regulated	AT2G26710.1	BAS1,CYP72B1,CYP734A1	Cytochrome P450 superfamily protein
Aqcoe4G240500.1	stage1-stage4	0.0215996	-1.64853	down-regulated	AT2G01755.1
Aqcoe4G243200.1	stage1-stage4	8.80746e-06	-1.20137	down-regulated	AT3G48280.1	CYP71A25	cytochrome P450, family 71, subfamily A, polypeptide 25
Aqcoe4G243300.1	stage1-stage4	8.41449e-05	-1.6567	down-regulated	AT3G48280.1	CYP71A25	cytochrome P450, family 71, subfamily A, polypeptide 25
Aqcoe4G245900.1	stage1-stage4	6.00711e-08	-3.14636	down-regulated	AT1G53420.1		Leucine-rich repeat transmembrane protein kinase
Aqcoe4G246600.1	stage1-stage4	0.00044625	-2.81041	down-regulated	AT3G22060.1		Receptor-like protein kinase-related family protein
Aqcoe4G247900.1	stage1-stage4	0.00058271	-1.04235	down-regulated	AT4G18130.1	PHYE	phytochrome E
Aqcoe4G249700.1	stage1-stage4	0.00273078	-3.0529	down-regulated	AT4G12300.1	CYP706A4	cytochrome P450, family 706, subfamily A, polypeptide 4
Aqcoe4G249900.1	stage1-stage4	0.00124965	-3.0529	down-regulated	AT4G12300.1	CYP706A4	cytochrome P450, family 706, subfamily A, polypeptide 4
Aqcoe4G250800.1	stage1-stage4	0.000661646	-3.03865	down-regulated	AT5G54660.1		HSP20-like chaperones superfamily protein
Aqcoe4G253400.1	stage1-stage4	0.0460406	-2.52441	down-regulated	AT3G25820.1	ATTPS-CIN,TPS-CIN	terpene synthase-like sequence-1,8-cineole
Aqcoe4G254100.1	stage1-stage4	4.09191e-07	-1.1045	down-regulated	AT3G14067.1		Subtilase family protein
Aqcoe4G255400.1	stage1-stage4	6.59589e-06	-1.82031	down-regulated	AT5G12080.1	ATMSL10,MSL10	mechanosensitive channel of small conductance-like 10
Aqcoe4G255600.1	stage1-stage4	0.000192281	-2.873	down-regulated	AT3G26300.1	CYP71B34	cytochrome P450, family 71, subfamily B, polypeptide 34
Aqcoe4G256400.1	stage1-stage4	0.00902892	-1.09446	down-regulated	AT1G50590.1		RmlC-like cupins superfamily protein
Aqcoe4G258500.1	stage1-stage4	0.00432359	-1.53365	down-regulated	AT4G21500.1
Aqcoe4G259800.1	stage1-stage4	0.00015123	-1.70949	down-regulated	AT4G05020.1	NDB2	NAD(P)H dehydrogenase B2
Aqcoe4G259900.1	stage1-stage4	1.0385e-05	-1.16849	down-regulated	AT5G54250.2	ATCNGC4,CNGC4,DND2,HLM1	cyclic nucleotide-gated cation channel 4
Aqcoe4G260200.1	stage1-stage4	0.00613541	-1.20539	down-regulated	AT1G61350.1		ARM repeat superfamily protein
Aqcoe4G260300.1	stage1-stage4	0.000479732	-1.28978	down-regulated	AT4G28230.1
Aqcoe4G266800.1	stage1-stage4	0.00528243	-2.07371	down-regulated	AT1G52340.1	ABA2,ATABA2,ATSDR1,GIN1,ISI4,SDR1,SIS4,SRE1	NAD(P)-binding Rossmann-fold superfamily protein
Aqcoe4G266900.1	stage1-stage4	0.0112058	-1.51457	down-regulated	AT1G52340.1	ABA2,ATABA2,ATSDR1,GIN1,ISI4,SDR1,SIS4,SRE1	NAD(P)-binding Rossmann-fold superfamily protein
Aqcoe4G271900.1	stage1-stage4	0.000784305	-6.59642	down-regulated
Aqcoe4G274500.1	stage1-stage4	0.0472178	-2.07377	down-regulated	AT5G06900.1	CYP93D1	cytochrome P450, family 93, subfamily D, polypeptide 1
Aqcoe4G277600.1	stage1-stage4	0.000104282	-1.45013	down-regulated	AT4G27190.1		NB-ARC domain-containing disease resistance protein
Aqcoe4G277800.1	stage1-stage4	0.0104784	-1.88915	down-regulated	AT2G43120.1		RmlC-like cupins superfamily protein
Aqcoe4G281800.1	stage1-stage4	9.74798e-10	-3.36727	down-regulated	AT5G55370.1		MBOAT (membrane bound O-acyl transferase) family protein
Aqcoe4G284100.1	stage1-stage4	0.0046244	-3.62938	down-regulated	AT1G77760.1	GNR1,NIA1,NR1	nitrate reductase 1
Aqcoe4G285200.1	stage1-stage4	0.00109823	-1.29539	down-regulated	AT4G26555.1		FKBP-like peptidyl-prolyl cis-trans isomerase family protein
Aqcoe4G288000.1	stage1-stage4	0.00167694	-2.20236	down-regulated
Aqcoe4G289400.1	stage1-stage4	4.89673e-05	-1.90331	down-regulated	AT4G10780.1		LRR and NB-ARC domains-containing disease resistance protein
Aqcoe4G296800.1	stage1-stage4	0.00149194	-1.41518	down-regulated	AT1G05000.1		Phosphotyrosine protein phosphatases superfamily protein
Aqcoe4G297900.1	stage1-stage4	0.00207696	-1.15151	down-regulated	AT5G55180.1		O-Glycosyl hydrolases family 17 protein
Aqcoe4G300100.1	stage1-stage4	0.00211001	-2.15775	down-regulated	AT5G45540.1		Protein of unknown function (DUF594)
Aqcoe4G302600.1	stage1-stage4	1.7696e-05	-2.26573	down-regulated	AT5G47800.1		Phototropic-responsive NPH3 family protein
Aqcoe4G313400.1	stage1-stage4	0.00019123	-2.31571	down-regulated	AT3G13080.1	ATMRP3,MRP3	multidrug resistance-associated protein 3
Aqcoe5G006300.1	stage1-stage4	0.00198492	-2.21428	down-regulated	AT4G13710.1		Pectin lyase-like superfamily protein
Aqcoe5G007800.1	stage1-stage4	0.00578768	-1.10519	down-regulated	AT3G07070.1		Protein kinase superfamily protein
Aqcoe5G017100.1	stage1-stage4	0.00161233	-7.31619	down-regulated	AT1G04520.1	PDLP2	plasmodesmata-located protein 2
Aqcoe5G017300.1	stage1-stage4	0.00179143	-1.10901	down-regulated	AT1G04500.1		CCT motif family protein
Aqcoe5G018900.1	stage1-stage4	0.000435565	-3.61238	down-regulated	AT4G08850.1		Leucine-rich repeat receptor-like protein kinase family protein
Aqcoe5G019200.1	stage1-stage4	1.61796e-05	-1.18162	down-regulated	AT1G04030.1
Aqcoe5G019300.1	stage1-stage4	1.19559e-05	-1.22665	down-regulated
Aqcoe5G021200.1	stage1-stage4	0.000345074	-1.06452	down-regulated	AT4G14330.1		P-loop containing nucleoside triphosphate hydrolases superfamily protein
Aqcoe5G021300.1	stage1-stage4	0.000652307	-1.08653	down-regulated	AT4G14330.1		P-loop containing nucleoside triphosphate hydrolases superfamily protein
Aqcoe5G027800.1	stage1-stage4	0.00587861	-1.78565	down-regulated	AT4G14380.1
Aqcoe5G029400.1	stage1-stage4	0.0209137	-2.6133	down-regulated	AT1G06620.1		2-oxoglutarate (2OG) and Fe(II)-dependent oxygenase superfamily protein
Aqcoe5G031000.1	stage1-stage4	4.31113e-05	-1.4081	down-regulated	AT1G51440.1		alpha/beta-Hydrolases superfamily protein
Aqcoe5G033000.1	stage1-stage4	0.000571868	-1.30551	down-regulated	AT4G24010.1	ATCSLG1,CSLG1	cellulose synthase like G1
Aqcoe5G038600.1	stage1-stage4	0.00396187	-1.56531	down-regulated	AT4G10260.1		pfkB-like carbohydrate kinase family protein
Aqcoe5G038800.1	stage1-stage4	1.43084e-06	-1.44385	down-regulated	AT3G04710.2		ankyrin repeat family protein
Aqcoe5G040500.1	stage1-stage4	0.00373193	-1.54321	down-regulated	AT4G14550.1	IAA14,SLR	indole-3-acetic acid inducible 14
Aqcoe5G048600.1	stage1-stage4	0.00209777	-1.2189	down-regulated	AT1G03070.2		Bax inhibitor-1 family protein
Aqcoe5G057900.1	stage1-stage4	5.59458e-09	-3.81607	down-regulated	AT5G26330.1		Cupredoxin superfamily protein
Aqcoe5G058000.1	stage1-stage4	0.000100064	-3.95256	down-regulated	AT5G26330.1		Cupredoxin superfamily protein
Aqcoe5G060100.1	stage1-stage4	0.000369594	-1.93685	down-regulated	AT4G17970.1	ALMT12,ATALMT12	aluminum-activated, malate transporter 12
Aqcoe5G060900.1	stage1-stage4	0.001277	-1.59342	down-regulated	AT1G03220.1		Eukaryotic aspartyl protease family protein
Aqcoe5G061200.1	stage1-stage4	0.0035265	-3.61222	down-regulated	AT1G03220.1		Eukaryotic aspartyl protease family protein
Aqcoe5G064800.1	stage1-stage4	0.000405444	-3.69312	down-regulated
Aqcoe5G066600.1	stage1-stage4	0.00428995	-1.5141	down-regulated	AT2G48030.1		DNAse I-like superfamily protein
Aqcoe5G066900.1	stage1-stage4	0.00921632	-1.03929	down-regulated	AT3G21550.1	AtDMP2,DMP2	DUF679 domain membrane protein 2
Aqcoe5G067100.1	stage1-stage4	2.50343e-06	-1.69073	down-regulated	AT2G48020.2		Major facilitator superfamily protein
Aqcoe5G070200.1	stage1-stage4	0.0021277	-1.52827	down-regulated	AT1G53540.1		HSP20-like chaperones superfamily protein
Aqcoe5G072100.1	stage1-stage4	6.99286e-05	-4.74704	down-regulated
Aqcoe5G073900.1	stage1-stage4	0.0346552	-2.30587	down-regulated	AT3G05936.1
Aqcoe5G074000.1	stage1-stage4	0.000450858	-1.02139	down-regulated	AT1G08830.1	CSD1	copper/zinc superoxide dismutase 1
Aqcoe5G074300.1	stage1-stage4	0.0114072	-1.22538	down-regulated	AT5G62000.3	ARF1-BP,ARF2,HSS,ORE14	auxin response factor 2
Aqcoe5G081000.1	stage1-stage4	0.034193	-3.57572	down-regulated	AT2G47880.1		Glutaredoxin family protein
Aqcoe5G082500.1	stage1-stage4	0.000810981	-1.21847	down-regulated	AT3G05410.2		Photosystem II reaction center PsbP family protein
Aqcoe5G083400.1	stage1-stage4	0.0027387	-1.29301	down-regulated	AT3G62760.1	ATGSTF13	Glutathione S-transferase family protein
Aqcoe5G087900.1	stage1-stage4	0.00581264	-1.69809	down-regulated	AT4G35800.1	NRPB1,RNA_POL_II_LS,RNA_POL_II_LSRNA_POL_II_LS,RPB1	RNA polymerase II large subunit
Aqcoe5G093200.1	stage1-stage4	0.00162377	-3.59902	down-regulated
Aqcoe5G100900.1	stage1-stage4	1.70211e-05	-2.40121	down-regulated	AT3G19620.1		Glycosyl hydrolase family protein
Aqcoe5G106500.1	stage1-stage4	0.0017843	-1.15336	down-regulated	AT5G38895.3		RING/U-box superfamily protein
Aqcoe5G111000.1	stage1-stage4	0.000657715	-1.3024	down-regulated
Aqcoe5G111400.1	stage1-stage4	6.52593e-05	-1.45187	down-regulated	AT2G33570.1		Domain of unknown function (DUF23)
Aqcoe5G113400.1	stage1-stage4	0.000120718	-4.61676	down-regulated	AT4G38190.1	ATCSLD4,CSLD4	cellulose synthase like D4
Aqcoe5G113800.1	stage1-stage4	3.16598e-06	-1.64673	down-regulated	AT4G35350.1	XCP1	xylem cysteine peptidase 1
Aqcoe5G121700.1	stage1-stage4	1.97532e-08	-3.40325	down-regulated	AT3G61430.2	ATPIP1,PIP1,PIP1;1,PIP1A	plasma membrane intrinsic protein 1A
Aqcoe5G122300.1	stage1-stage4	0.000181428	-1.14437	down-regulated	AT1G76310.1	CYCB2;4	CYCLIN B2;4
Aqcoe5G123800.1	stage1-stage4	0.00554399	-2.36887	down-regulated	AT5G56420.2		F-box/RNI-like/FBD-like domains-containing protein
Aqcoe5G125000.1	stage1-stage4	0.018049	-2.61265	down-regulated	AT1G20450.1	ERD10,LTI29,LTI45	Dehydrin family protein
Aqcoe5G126100.1	stage1-stage4	0.000577416	-1.48369	down-regulated	AT1G77280.1		Protein kinase protein with adenine nucleotide alpha hydrolases-like domain
Aqcoe5G128700.1	stage1-stage4	0.000127227	-1.02484	down-regulated	AT1G76080.1	ATCDSP32,CDSP32	chloroplastic drought-induced stress protein of 32 kD
Aqcoe5G134700.1	stage1-stage4	0.023708	-2.22945	down-regulated	AT5G49480.1	ATCP1,CP1	Ca2+-binding protein 1
Aqcoe5G135200.1	stage1-stage4	8.974e-09	-3.63377	down-regulated	AT5G10770.1		Eukaryotic aspartyl protease family protein
Aqcoe5G136500.1	stage1-stage4	0.00263958	-1.54309	down-regulated	AT3G12460.1		Polynucleotidyl transferase, ribonuclease H-like superfamily protein
Aqcoe5G136700.1	stage1-stage4	0.00321832	-1.38994	down-regulated	AT2G36110.1		Polynucleotidyl transferase, ribonuclease H-like superfamily protein
Aqcoe5G139100.1	stage1-stage4	7.48117e-06	-3.85568	down-regulated	AT3G53010.1		Domain of unknown function (DUF303)
Aqcoe5G140900.1	stage1-stage4	1.18824e-07	-4.00469	down-regulated	AT3G62290.2	ARFA1E,ATARFA1E	ADP-ribosylation factor A1E
Aqcoe5G141700.1	stage1-stage4	3.34635e-05	-2.01147	down-regulated	AT3G16150.1		N-terminal nucleophile aminohydrolases (Ntn hydrolases) superfamily protein
Aqcoe5G145200.1	stage1-stage4	0.0225725	-1.47792	down-regulated	AT5G06900.1	CYP93D1	cytochrome P450, family 93, subfamily D, polypeptide 1
Aqcoe5G146200.1	stage1-stage4	1.75426e-06	-2.77275	down-regulated	AT5G59845.1		Gibberellin-regulated family protein
Aqcoe5G149100.1	stage1-stage4	9.11197e-06	-2.78896	down-regulated	AT5G67090.1		Subtilisin-like serine endopeptidase family protein
Aqcoe5G152800.1	stage1-stage4	0.0343229	-1.81173	down-regulated	AT5G48670.1	AGL80,FEM111	AGAMOUS-like 80
Aqcoe5G153700.1	stage1-stage4	0.00150038	-7.11227	down-regulated	AT1G24620.1		EF hand calcium-binding protein family
Aqcoe5G153800.1	stage1-stage4	0.0216795	-2.69773	down-regulated	AT3G59440.1		Calcium-binding EF-hand family protein
Aqcoe5G153900.1	stage1-stage4	0.00773318	-3.17015	down-regulated	AT2G41100.3	ATCAL4,TCH3	Calcium-binding EF hand family protein
Aqcoe5G155000.1	stage1-stage4	0.0235539	-1.38277	down-regulated
Aqcoe5G155100.1	stage1-stage4	1.52824e-05	-1.18173	down-regulated	AT4G33360.1	FLDH	NAD(P)-binding Rossmann-fold superfamily protein
Aqcoe5G156500.1	stage1-stage4	1.59674e-07	-1.89774	down-regulated	AT1G47480.1		alpha/beta-Hydrolases superfamily protein
Aqcoe5G158200.1	stage1-stage4	0.000994127	-2.09604	down-regulated	AT5G53390.1		O-acyltransferase (WSD1-like) family protein
Aqcoe5G158800.1	stage1-stage4	1.08679e-08	-3.25571	down-regulated	AT5G53390.1		O-acyltransferase (WSD1-like) family protein
Aqcoe5G160800.1	stage1-stage4	0.00038122	-1.00421	down-regulated	AT1G44224.1		ECA1 gametogenesis related family protein
Aqcoe5G161300.1	stage1-stage4	7.90021e-06	-1.70058	down-regulated	AT4G12520.1		Bifunctional inhibitor/lipid-transfer protein/seed storage 2S albumin superfamily protein
Aqcoe5G171900.1	stage1-stage4	6.00944e-09	-2.59665	down-regulated	AT5G66940.1		Dof-type zinc finger DNA-binding family protein
Aqcoe5G179900.1	stage1-stage4	0.0302952	-1.39759	down-regulated	AT4G36220.1	CYP84A1,FAH1	ferulic acid 5-hydroxylase 1
Aqcoe5G182000.1	stage1-stage4	9.91845e-07	-2.93645	down-regulated	AT1G75500.2	WAT1	Walls Are Thin 1
Aqcoe5G182500.1	stage1-stage4	0.000321799	-5.22037	down-regulated	AT1G19715.3		Mannose-binding lectin superfamily protein
Aqcoe5G182600.1	stage1-stage4	0.0318049	-2.8619	down-regulated	AT1G75450.1	ATCKX5,ATCKX6,CKX5	cytokinin oxidase 5
Aqcoe5G183000.1	stage1-stage4	0.00537736	-3.76406	down-regulated	AT3G24330.1		O-Glycosyl hydrolases family 17 protein
Aqcoe5G185000.1	stage1-stage4	0.0106376	-1.71078	down-regulated	AT2G37410.1	ATTIM17-2,TIM17,TIM17-2	translocase inner membrane subunit 17-2
Aqcoe5G191100.1	stage1-stage4	0.0126846	-1.25946	down-regulated	AT2G18400.1		ribosomal protein L6 family protein
Aqcoe5G193700.1	stage1-stage4	0.0497182	-1.06935	down-regulated	AT5G42710.1
Aqcoe5G194400.1	stage1-stage4	9.99462e-06	-3.2259	down-regulated	AT1G49310.1
Aqcoe5G194800.1	stage1-stage4	0.0087574	-1.0062	down-regulated	AT5G02790.1	GSTL3	Glutathione S-transferase family protein
Aqcoe5G195300.1	stage1-stage4	0.0014249	-2.38091	down-regulated	AT1G78780.2		pathogenesis-related family protein
Aqcoe5G195900.1	stage1-stage4	0.00174242	-1.01185	down-regulated	AT1G49310.1
Aqcoe5G196400.1	stage1-stage4	0.00648797	-1.10696	down-regulated	AT5G25620.2	YUC6	Flavin-binding monooxygenase family protein
Aqcoe5G200400.1	stage1-stage4	0.00458974	-2.09271	down-regulated	AT3G50760.1	GATL2	galacturonosyltransferase-like 2
Aqcoe5G200700.1	stage1-stage4	0.0194874	-2.93887	down-regulated	AT1G47530.1		MATE efflux family protein
Aqcoe5G202000.1	stage1-stage4	0.00262323	-1.72968	down-regulated	AT2G23760.2	BLH4,SAW2	BEL1-like homeodomain 4
Aqcoe5G205500.1	stage1-stage4	5.53534e-05	-4.11769	down-regulated	AT3G13690.1		Protein kinase protein with adenine nucleotide alpha hydrolases-like domain
Aqcoe5G206400.1	stage1-stage4	0.0381379	-1.63246	down-regulated	AT4G36810.1	GGPS1	geranylgeranyl pyrophosphate synthase 1
Aqcoe5G210700.1	stage1-stage4	1.38999e-07	-6.61465	down-regulated	AT2G21140.1	ATPRP2,PRP2	proline-rich protein 2
Aqcoe5G212400.1	stage1-stage4	9.32337e-05	-1.07888	down-regulated	AT2G17840.1	ERD7	Senescence/dehydration-associated protein-related
Aqcoe5G212800.1	stage1-stage4	0.00224742	-2.55855	down-regulated	AT1G64230.2	UBC28	ubiquitin-conjugating enzyme 28
Aqcoe5G219200.1	stage1-stage4	0.0159782	-2.06236	down-regulated	AT3G05200.1	ATL6	RING/U-box superfamily protein
Aqcoe5G219300.1	stage1-stage4	1.71562e-05	-3.81016	down-regulated	AT4G37840.1	HKL3	hexokinase-like 3
Aqcoe5G219400.1	stage1-stage4	5.16462e-05	-8.9042	down-regulated
Aqcoe5G224900.1	stage1-stage4	0.0326009	-1.82287	down-regulated	AT3G24330.1		O-Glycosyl hydrolases family 17 protein
Aqcoe5G237400.1	stage1-stage4	8.87668e-05	-3.37117	down-regulated	AT3G18670.1		Ankyrin repeat family protein
Aqcoe5G237500.1	stage1-stage4	0.000435373	-2.98828	down-regulated	AT1G21340.1		Dof-type zinc finger DNA-binding family protein
Aqcoe5G237900.1	stage1-stage4	0.000943982	-1.65393	down-regulated	AT5G57150.2		basic helix-loop-helix (bHLH) DNA-binding superfamily protein
Aqcoe5G240300.1	stage1-stage4	1.29842e-05	-2.07748	down-regulated	AT1G43790.1	TED6	tracheary element differentiation-related 6
Aqcoe5G248900.1	stage1-stage4	9.60365e-06	-3.93557	down-regulated	AT1G43650.1		nodulin MtN21 /EamA-like transporter family protein
Aqcoe5G254200.1	stage1-stage4	0.0123572	-1.42309	down-regulated	AT1G71695.1		Peroxidase superfamily protein
Aqcoe5G257000.1	stage1-stage4	0.00380347	-4.04079	down-regulated	AT3G24330.1		O-Glycosyl hydrolases family 17 protein
Aqcoe5G258400.1	stage1-stage4	0.00544472	-8.09615	down-regulated	AT5G09220.1	AAP2	amino acid permease 2
Aqcoe5G264200.1	stage1-stage4	0.000900194	-2.03259	down-regulated	AT1G77280.1		Protein kinase protein with adenine nucleotide alpha hydrolases-like domain
Aqcoe5G265200.1	stage1-stage4	0.00122113	-2.73821	down-regulated	AT2G02850.1	ARPN	plantacyanin
Aqcoe5G265300.1	stage1-stage4	0.00103852	-1.91181	down-regulated	AT2G02850.1	ARPN	plantacyanin
Aqcoe5G268500.1	stage1-stage4	1.32064e-10	-2.05777	down-regulated	AT3G17180.1	scpl33	serine carboxypeptidase-like 33
Aqcoe5G272500.1	stage1-stage4	2.34735e-05	-5.52854	down-regulated	AT4G22200.1	AKT2,AKT2/3,AKT3,KT2/3	potassium transport 2/3
Aqcoe5G274600.1	stage1-stage4	8.05443e-05	-2.44283	down-regulated	AT1G77840.1		Translation initiation factor IF2/IF5
Aqcoe5G274900.1	stage1-stage4	0.00154431	-1.39633	down-regulated	AT4G15140.1
Aqcoe5G278000.1	stage1-stage4	4.79075e-05	-3.31976	down-regulated	AT1G77700.1		Pathogenesis-related thaumatin superfamily protein
Aqcoe5G280600.1	stage1-stage4	0.000893506	-3.08081	down-regulated	AT5G60440.1	AGL62	AGAMOUS-like 62
Aqcoe5G285900.1	stage1-stage4	0.000629553	-4.11449	down-regulated	AT3G05858.1
Aqcoe5G290400.1	stage1-stage4	0.00383295	-1.19581	down-regulated	AT4G01730.1		DHHC-type zinc finger family protein
Aqcoe5G290900.1	stage1-stage4	0.000182825	-3.00876	down-regulated	AT1G02520.1	PGP11	P-glycoprotein 11
Aqcoe5G293300.1	stage1-stage4	0.000159598	-1.7378	down-regulated	AT1G09460.1		Carbohydrate-binding X8 domain superfamily protein
Aqcoe5G302100.1	stage1-stage4	0.00962458	-2.6219	down-regulated	AT5G55150.1		Protein of unknown function (DUF295)
Aqcoe5G308500.1	stage1-stage4	0.0235213	-1.14704	down-regulated
Aqcoe5G314500.1	stage1-stage4	0.000158003	-3.28425	down-regulated	AT1G71380.1	ATCEL3,ATGH9B3,CEL3	cellulase 3
Aqcoe5G314900.1	stage1-stage4	0.0305465	-1.12097	down-regulated	AT1G48910.1	YUC10	Flavin-containing monooxygenase family protein
Aqcoe5G315700.1	stage1-stage4	0.00104561	-1.15916	down-regulated	AT2G21970.1	2020-09-02	stress enhanced protein 2
Aqcoe5G322300.1	stage1-stage4	4.26781e-08	-2.81053	down-regulated	AT1G52140.1
Aqcoe5G324900.1	stage1-stage4	0.000628855	-1.17162	down-regulated	AT5G18750.1		DNAJ heat shock N-terminal domain-containing protein
Aqcoe5G327100.1	stage1-stage4	0.000364786	-2.59126	down-regulated	AT5G61890.1		Integrase-type DNA-binding superfamily protein
Aqcoe5G327600.1	stage1-stage4	5.28031e-05	-3.6807	down-regulated	AT3G18670.1		Ankyrin repeat family protein
Aqcoe5G328300.1	stage1-stage4	0.00209406	-1.00858	down-regulated	AT1G01630.1		Sec14p-like phosphatidylinositol transfer family protein
Aqcoe5G328500.1	stage1-stage4	2.1629e-08	-3.7346	down-regulated	AT1G01630.1		Sec14p-like phosphatidylinositol transfer family protein
Aqcoe5G328800.1	stage1-stage4	9.03592e-05	-1.02416	down-regulated	AT1G01630.1		Sec14p-like phosphatidylinositol transfer family protein
Aqcoe5G328900.1	stage1-stage4	5.44706e-05	-3.57794	down-regulated	AT1G01630.1		Sec14p-like phosphatidylinositol transfer family protein
Aqcoe5G329200.1	stage1-stage4	1.34358e-05	-1.15512	down-regulated	AT1G01630.1		Sec14p-like phosphatidylinositol transfer family protein
Aqcoe5G329900.1	stage1-stage4	7.52448e-06	-2.0225	down-regulated	AT3G14690.1	CYP72A15	cytochrome P450, family 72, subfamily A, polypeptide 15
Aqcoe5G339600.1	stage1-stage4	8.77593e-05	-6.00645	down-regulated	AT5G50920.1	ATHSP93-V,CLPC,CLPC1,DCA1,HSP93-V	CLPC homologue 1
Aqcoe5G339900.1	stage1-stage4	0.000509857	-1.19523	down-regulated	AT1G28110.2	SCPL45	serine carboxypeptidase-like 45
Aqcoe5G344500.1	stage1-stage4	0.00142708	-1.00609	down-regulated	AT5G13180.1	ANAC083,NAC083,VNI2	NAC domain containing protein 83
Aqcoe5G346200.1	stage1-stage4	0.000765991	-1.62394	down-regulated	AT4G24972.1	TPD1	tapetum determinant 1
Aqcoe5G347100.1	stage1-stage4	0.00155015	-2.31505	down-regulated	AT5G25310.1		Exostosin family protein
Aqcoe5G347800.1	stage1-stage4	0.000206264	-4.51951	down-regulated	AT1G69040.2	ACR4	ACT domain repeat 4
Aqcoe5G349400.1	stage1-stage4	0.000224242	-5.31138	down-regulated	AT5G50610.1
Aqcoe5G352700.1	stage1-stage4	0.000756316	-3.12072	down-regulated	AT3G27027.1		Protein of unknown function (DUF 3339)
Aqcoe5G355000.1	stage1-stage4	0.00539685	-3.65484	down-regulated	AT4G00340.1	RLK4	receptor-like protein kinase 4
Aqcoe5G356400.1	stage1-stage4	0.00377773	-2.27323	down-regulated	AT4G24910.1		Protein of unknown function (DUF579)
Aqcoe5G357400.1	stage1-stage4	0.00436934	-1.08695	down-regulated	AT5G17540.1		HXXXD-type acyl-transferase family protein
Aqcoe5G360500.1	stage1-stage4	0.0321554	-2.89653	down-regulated	AT3G48520.1	CYP94B3	cytochrome P450, family 94, subfamily B, polypeptide 3
Aqcoe5G365200.1	stage1-stage4	0.0201813	-1.26498	down-regulated	AT4G05460.1		RNI-like superfamily protein
Aqcoe5G365400.1	stage1-stage4	3.91229e-09	-1.37822	down-regulated	AT5G14210.1		Leucine-rich repeat protein kinase family protein
Aqcoe5G365700.1	stage1-stage4	0.00727295	-1.11072	down-regulated	AT4G31980.1
Aqcoe5G365800.1	stage1-stage4	0.0487112	-1.08276	down-regulated
Aqcoe5G367300.1	stage1-stage4	0.0056601	-1.76043	down-regulated	AT4G25950.1	VATG3	vacuolar ATP synthase G3
Aqcoe5G373600.1	stage1-stage4	0.000289534	-1.89052	down-regulated	AT3G13080.1	ATMRP3,MRP3	multidrug resistance-associated protein 3
Aqcoe5G375100.1	stage1-stage4	0.0395046	-1.52454	down-regulated	AT5G50335.1
Aqcoe5G376600.1	stage1-stage4	0.00275779	-1.26615	down-regulated	AT3G27330.1		zinc finger (C3HC4-type RING finger) family protein
Aqcoe5G377700.1	stage1-stage4	0.000820588	-4.0527	down-regulated
Aqcoe5G380400.1	stage1-stage4	0.0169532	-1.42433	down-regulated
Aqcoe5G381700.1	stage1-stage4	9.13748e-06	-4.46914	down-regulated	AT1G24470.1	ATKCR2,KCR2	beta-ketoacyl reductase 2
Aqcoe5G382600.1	stage1-stage4	0.00538231	-1.4046	down-regulated	AT1G67740.1	PSBY,YCF32	photosystem II BY
Aqcoe5G383300.1	stage1-stage4	0.00766201	-2.6902	down-regulated	AT5G63180.1		Pectin lyase-like superfamily protein
Aqcoe5G384600.1	stage1-stage4	1.64619e-06	-1.5348	down-regulated	AT5G63160.1	BT1	BTB and TAZ domain protein 1
Aqcoe5G388100.1	stage1-stage4	0.0227067	-1.41381	down-regulated	AT3G01680.1
Aqcoe5G388300.1	stage1-stage4	6.34782e-06	-2.31471	down-regulated	AT3G01680.1
Aqcoe5G388500.1	stage1-stage4	2.63716e-06	-2.32911	down-regulated	AT3G01680.1
Aqcoe5G389900.1	stage1-stage4	0.000654747	-2.93526	down-regulated	AT2G39890.2	ATPROT1,PROT1	proline transporter 1
Aqcoe5G391100.1	stage1-stage4	0.00025899	-2.61325	down-regulated	AT1G13130.1		Cellulase (glycosyl hydrolase family 5) protein
Aqcoe5G393400.1	stage1-stage4	0.0132564	-1.10691	down-regulated	AT3G48280.1	CYP71A25	cytochrome P450, family 71, subfamily A, polypeptide 25
Aqcoe5G394800.1	stage1-stage4	0.0226868	-1.01226	down-regulated	AT3G26380.1		Melibiase family protein
Aqcoe5G395600.1	stage1-stage4	0.0088409	-1.67884	down-regulated	AT4G24730.4		Calcineurin-like metallo-phosphoesterase superfamily protein
Aqcoe5G396900.1	stage1-stage4	0.000448423	-1.56004	down-regulated	AT1G67820.1		Protein phosphatase 2C family protein
Aqcoe5G398100.1	stage1-stage4	0.000151221	-7.36431	down-regulated
Aqcoe5G398200.1	stage1-stage4	0.000434567	-5.38428	down-regulated
Aqcoe5G402300.1	stage1-stage4	0.00290292	-1.62601	down-regulated	AT3G26590.1		MATE efflux family protein
Aqcoe5G406400.1	stage1-stage4	0.00299775	-1.31982	down-regulated	AT2G44940.1		Integrase-type DNA-binding superfamily protein
Aqcoe5G409400.1	stage1-stage4	0.000263173	-1.19446	down-regulated	AT1G22400.1	ATUGT85A1,UGT85A1	UDP-Glycosyltransferase superfamily protein
Aqcoe5G410200.1	stage1-stage4	0.0065304	-1.79749	down-regulated	AT1G02850.2	BGLU11	beta glucosidase 11
Aqcoe5G413600.1	stage1-stage4	0.00707787	-2.04497	down-regulated	AT3G60550.1	CYCP3;2	cyclin p3;2
Aqcoe5G416100.1	stage1-stage4	0.000247187	-4.77269	down-regulated	AT4G33420.1		Peroxidase superfamily protein
Aqcoe5G417100.1	stage1-stage4	2.90078e-10	-1.94968	down-regulated	AT4G25200.1	ATHSP23.6-MITO,HSP23.6-MITO	mitochondrion-localized small heat shock protein 23.6
Aqcoe5G417500.1	stage1-stage4	1.64619e-06	-4.90052	down-regulated	AT3G62820.1		Plant invertase/pectin methylesterase inhibitor superfamily protein
Aqcoe5G418600.1	stage1-stage4	0.0227744	-1.07638	down-regulated	AT2G45570.1	CYP76C2	cytochrome P450, family 76, subfamily C, polypeptide 2
Aqcoe5G419900.1	stage1-stage4	2.04129e-05	-1.47013	down-regulated	AT1G62660.1		Glycosyl hydrolases family 32 protein
Aqcoe5G420100.1	stage1-stage4	0.000199506	-1.81804	down-regulated	AT1G12240.1	ATBETAFRUCT4,VAC-INV	Glycosyl hydrolases family 32 protein
Aqcoe5G420400.1	stage1-stage4	0.00262563	-1.30961	down-regulated	AT3G60720.1	PDLP8	plasmodesmata-located protein 8
Aqcoe5G427300.1	stage1-stage4	1.37213e-05	-5.27262	down-regulated	AT5G12250.1	TUB6	beta-6 tubulin
Aqcoe5G428000.1	stage1-stage4	0.00894389	-1.86816	down-regulated	AT5G51440.1		HSP20-like chaperones superfamily protein
Aqcoe5G428100.1	stage1-stage4	8.21532e-07	-2.50192	down-regulated	AT5G51440.1		HSP20-like chaperones superfamily protein
Aqcoe5G431300.1	stage1-stage4	0.00559943	-1.82976	down-regulated	AT1G14790.1	ATRDRP1,RDR1	RNA-dependent RNA polymerase 1
Aqcoe5G436500.1	stage1-stage4	8.37591e-05	-1.64656	down-regulated	AT5G51440.1		HSP20-like chaperones superfamily protein
Aqcoe5G437300.1	stage1-stage4	5.06492e-05	-4.57533	down-regulated	AT5G41410.1	BEL1	POX (plant homeobox) family protein
Aqcoe5G437600.1	stage1-stage4	0.00137883	-2.76493	down-regulated	AT4G11280.1	ACS6,ATACS6	1-aminocyclopropane-1-carboxylic acid (acc) synthase 6
Aqcoe5G437700.1	stage1-stage4	0.000340002	-1.07946	down-regulated	AT5G52780.1		Protein of unknown function (DUF3464)
Aqcoe5G438600.1	stage1-stage4	4.90544e-10	-2.92024	down-regulated	AT5G51440.1		HSP20-like chaperones superfamily protein
Aqcoe5G442700.1	stage1-stage4	0.00375214	-1.43662	down-regulated	AT4G01140.1		Protein of unknown function (DUF1191)
Aqcoe5G443000.1	stage1-stage4	0.00532494	-1.76198	down-regulated	AT4G01130.1		GDSL-like Lipase/Acylhydrolase superfamily protein
Aqcoe5G443800.1	stage1-stage4	0.00532711	-5.07115	down-regulated	AT5G10770.1		Eukaryotic aspartyl protease family protein
Aqcoe5G446400.1	stage1-stage4	0.000352151	-2.44575	down-regulated	AT5G17450.1		Heavy metal transport/detoxification superfamily protein
Aqcoe5G446900.1	stage1-stage4	0.000101198	-2.21621	down-regulated	AT5G41761.1
Aqcoe5G448000.1	stage1-stage4	6.28044e-07	-1.5687	down-regulated	AT3G13730.1	CYP90D1	cytochrome P450, family 90, subfamily D, polypeptide 1
Aqcoe5G450100.1	stage1-stage4	0.0381271	-2.01253	down-regulated	AT4G23990.1	ATCSLG3,CSLG3	cellulose synthase like G3
Aqcoe5G450200.1	stage1-stage4	0.000260621	-2.43102	down-regulated	AT4G23990.1	ATCSLG3,CSLG3	cellulose synthase like G3
Aqcoe5G451500.1	stage1-stage4	0.0108523	-1.21816	down-regulated	AT5G53200.1	TRY	Homeodomain-like superfamily protein
Aqcoe5G454100.1	stage1-stage4	0.000360261	-3.01985	down-regulated	AT1G20160.1	ATSBT5.2	Subtilisin-like serine endopeptidase family protein
Aqcoe5G456200.1	stage1-stage4	0.00623403	-1.13957	down-regulated	AT1G64380.1		Integrase-type DNA-binding superfamily protein
Aqcoe5G459800.1	stage1-stage4	5.48138e-05	-1.10038	down-regulated	AT3G49220.1		Plant invertase/pectin methylesterase inhibitor superfamily
Aqcoe5G462900.1	stage1-stage4	0.0318037	-2.371	down-regulated	AT1G64500.1		Glutaredoxin family protein
Aqcoe5G463500.1	stage1-stage4	0.0333169	-1.07386	down-regulated	AT5G42050.1		DCD (Development and Cell Death) domain protein
Aqcoe5G465300.1	stage1-stage4	0.0349415	-1.71392	down-regulated	AT2G46570.1	LAC6	laccase 6
Aqcoe5G465600.1	stage1-stage4	0.000129551	-4.38035	down-regulated	AT5G24318.1		O-Glycosyl hydrolases family 17 protein
Aqcoe5G466500.1	stage1-stage4	0.00199197	-1.80027	down-regulated	AT5G42020.1	BIP,BIP2	Heat shock protein 70 (Hsp 70) family protein
Aqcoe5G469000.1	stage1-stage4	2.71839e-13	-1.91008	down-regulated	AT2G36170.1		Ubiquitin supergroup;Ribosomal protein L40e
Aqcoe5G473200.1	stage1-stage4	0.000157767	-3.35195	down-regulated	AT2G18196.1		Heavy metal transport/detoxification superfamily protein
Aqcoe5G473800.1	stage1-stage4	0.0225725	-2.22674	down-regulated	AT4G27590.2		Heavy metal transport/detoxification superfamily protein
Aqcoe5G474200.1	stage1-stage4	4.23588e-05	-3.80141	down-regulated	AT1G63310.1
Aqcoe5G478400.1	stage1-stage4	9.76249e-07	-1.4724	down-regulated	AT1G76890.2	AT-GT2,GT2	Duplicated homeodomain-like superfamily protein
Aqcoe6G000100.1	stage1-stage4	1.5252e-08	-1.71705	down-regulated	AT1G22610.1		C2 calcium/lipid-binding plant phosphoribosyltransferase family protein
Aqcoe6G001500.1	stage1-stage4	0.000573629	-2.12627	down-regulated	AT5G49800.1		Polyketide cyclase/dehydrase and lipid transport superfamily protein
Aqcoe6G001600.1	stage1-stage4	0.000190583	-2.47891	down-regulated	AT2G02400.1		NAD(P)-binding Rossmann-fold superfamily protein
Aqcoe6G001700.1	stage1-stage4	1.33534e-06	-3.18848	down-regulated	AT2G02450.2	anac034,ANAC035,LOV1,NAC035	NAC domain containing protein 35
Aqcoe6G005200.1	stage1-stage4	3.7773e-06	-1.93395	down-regulated	AT5G23530.1	AtCXE18,CXE18	carboxyesterase 18
Aqcoe6G007500.1	stage1-stage4	5.38397e-05	-3.50705	down-regulated	AT1G71692.1	AGL12,XAL1	AGAMOUS-like 12
Aqcoe6G007600.1	stage1-stage4	1.98301e-07	-2.07386	down-regulated	AT1G71691.2		GDSL-like Lipase/Acylhydrolase superfamily protein
Aqcoe6G007700.1	stage1-stage4	6.98049e-08	-6.64857	down-regulated	AT1G33811.1		GDSL-like Lipase/Acylhydrolase superfamily protein
Aqcoe6G009700.1	stage1-stage4	7.68404e-06	-1.46392	down-regulated	AT3G49670.1	BAM2	Leucine-rich receptor-like protein kinase family protein
Aqcoe6G009900.1	stage1-stage4	6.85571e-13	-2.86908	down-regulated	AT1G72180.1		Leucine-rich receptor-like protein kinase family protein
Aqcoe6G013900.1	stage1-stage4	0.00590193	-1.65751	down-regulated	AT1G58070.1
Aqcoe6G015300.1	stage1-stage4	0.000307505	-4.23238	down-regulated	AT3G02210.1	COBL1	COBRA-like protein 1 precursor
Aqcoe6G016200.1	stage1-stage4	0.000464183	-1.62134	down-regulated	AT1G71960.1	ABCG25,ATABCG25	ATP-binding casette family G25
Aqcoe6G016900.1	stage1-stage4	0.0107703	-1.19561	down-regulated	AT1G77760.1	GNR1,NIA1,NR1	nitrate reductase 1
Aqcoe6G018800.1	stage1-stage4	1.33534e-06	-5.13933	down-regulated	AT2G16630.1		Pollen Ole e 1 allergen and extensin family protein
Aqcoe6G018900.1	stage1-stage4	0.0137704	-2.42454	down-regulated	AT1G21910.1		Integrase-type DNA-binding superfamily protein
Aqcoe6G019300.1	stage1-stage4	0.0396589	-3.40926	down-regulated	AT1G44800.1		nodulin MtN21 /EamA-like transporter family protein
Aqcoe6G020100.1	stage1-stage4	0.000247718	-1.95558	down-regulated	AT2G03200.1		Eukaryotic aspartyl protease family protein
Aqcoe6G020200.1	stage1-stage4	1.44113e-05	-1.35762	down-regulated	AT5G53590.1		SAUR-like auxin-responsive protein family
Aqcoe6G022100.1	stage1-stage4	0.0457754	-1.02196	down-regulated	AT1G06340.1		Plant Tudor-like protein
Aqcoe6G027500.1	stage1-stage4	0.00147624	-3.70421	down-regulated	AT1G15960.1	ATNRAMP6,NRAMP6	NRAMP metal ion transporter 6
Aqcoe6G030600.1	stage1-stage4	0.0261439	-1.49374	down-regulated	AT1G21550.1		Calcium-binding EF-hand family protein
Aqcoe6G032900.1	stage1-stage4	1.88685e-06	-2.39838	down-regulated	AT2G01170.1	BAT1	bidirectional amino acid transporter 1
Aqcoe6G033200.1	stage1-stage4	0.0130728	-1.75237	down-regulated	AT2G01170.1	BAT1	bidirectional amino acid transporter 1
Aqcoe6G037000.1	stage1-stage4	3.69047e-08	-2.42738	down-regulated	AT1G21460.1		Nodulin MtN3 family protein
Aqcoe6G038100.1	stage1-stage4	0.00843495	-1.17622	down-regulated	AT1G67000.1		Protein kinase superfamily protein
Aqcoe6G038400.1	stage1-stage4	0.000760579	-1.45392	down-regulated	AT1G67000.1		Protein kinase superfamily protein
Aqcoe6G049500.1	stage1-stage4	0.00373621	-1.37327	down-regulated	AT4G39490.1	CYP96A10	cytochrome P450, family 96, subfamily A, polypeptide 10
Aqcoe6G050300.1	stage1-stage4	0.000727463	-1.02252	down-regulated	AT4G09670.1		Oxidoreductase family protein
Aqcoe6G054300.1	stage1-stage4	0.0454063	-1.842	down-regulated	AT4G39640.1	GGT1	gamma-glutamyl transpeptidase 1
Aqcoe6G054900.1	stage1-stage4	3.63705e-06	-3.87754	down-regulated	AT1G01580.1	ATFRO2,FRD1,FRO2	ferric reduction oxidase 2
Aqcoe6G055000.1	stage1-stage4	2.42779e-09	-3.95201	down-regulated	AT1G01580.1	ATFRO2,FRD1,FRO2	ferric reduction oxidase 2
Aqcoe6G056400.1	stage1-stage4	0.00142162	-3.37649	down-regulated
Aqcoe6G057000.1	stage1-stage4	0.0361519	-1.63748	down-regulated	AT1G22110.1		structural constituent of ribosome
Aqcoe6G058000.1	stage1-stage4	0.00680086	-2.81127	down-regulated
Aqcoe6G058100.1	stage1-stage4	0.000926177	-3.03694	down-regulated
Aqcoe6G058200.1	stage1-stage4	1.08698e-05	-2.60863	down-regulated	AT4G39700.1		Heavy metal transport/detoxification superfamily protein
Aqcoe6G058300.1	stage1-stage4	8.4511e-07	-4.15422	down-regulated	AT4G39700.1		Heavy metal transport/detoxification superfamily protein
Aqcoe6G059800.1	stage1-stage4	0.00103607	-3.20868	down-regulated	AT1G22150.1	SULTR1;3	sulfate transporter 1;3
Aqcoe6G063900.1	stage1-stage4	0.0494173	-1.40418	down-regulated	AT5G65160.1		tetratricopeptide repeat (TPR)-containing protein
Aqcoe6G065700.1	stage1-stage4	0.003728	-1.02242	down-regulated	AT3G14470.1		NB-ARC domain-containing disease resistance protein
Aqcoe6G065900.1	stage1-stage4	0.000321799	-1.95395	down-regulated	AT1G07940.1		GTP binding Elongation factor Tu family protein
Aqcoe6G070000.1	stage1-stage4	0.0365417	-1.99621	down-regulated	AT5G10530.1		Concanavalin A-like lectin protein kinase family protein
Aqcoe6G070300.1	stage1-stage4	0.00254381	-2.85359	down-regulated	AT5G10530.1		Concanavalin A-like lectin protein kinase family protein
Aqcoe6G070800.1	stage1-stage4	0.000964919	-2.45792	down-regulated	AT1G09910.1		Rhamnogalacturonate lyase family protein
Aqcoe6G070900.1	stage1-stage4	7.28237e-06	-2.50236	down-regulated	AT1G09910.1		Rhamnogalacturonate lyase family protein
Aqcoe6G072800.1	stage1-stage4	0.00321907	-3.17242	down-regulated	AT1G28220.1	ATPUP3,PUP3	purine permease 3
Aqcoe6G072900.1	stage1-stage4	0.000442194	-3.39631	down-regulated	AT1G28220.1	ATPUP3,PUP3	purine permease 3
Aqcoe6G073100.1	stage1-stage4	0.00751667	-1.71337	down-regulated	AT1G28220.1	ATPUP3,PUP3	purine permease 3
Aqcoe6G074000.1	stage1-stage4	3.05161e-05	-1.69407	down-regulated	AT2G36690.1		2-oxoglutarate (2OG) and Fe(II)-dependent oxygenase superfamily protein
Aqcoe6G074100.1	stage1-stage4	2.62433e-07	-2.1227	down-regulated	AT2G44800.1		2-oxoglutarate (2OG) and Fe(II)-dependent oxygenase superfamily protein
Aqcoe6G074200.1	stage1-stage4	3.83007e-06	-1.12371	down-regulated	AT4G10500.1		2-oxoglutarate (2OG) and Fe(II)-dependent oxygenase superfamily protein
Aqcoe6G074300.1	stage1-stage4	8.56144e-05	-4.8785	down-regulated	AT2G36690.1		2-oxoglutarate (2OG) and Fe(II)-dependent oxygenase superfamily protein
Aqcoe6G076200.1	stage1-stage4	2.71262e-05	-2.98391	down-regulated	AT1G72230.1		Cupredoxin superfamily protein
Aqcoe6G077800.1	stage1-stage4	0.000557254	-1.11194	down-regulated	AT1G22430.1		GroES-like zinc-binding dehydrogenase family protein
Aqcoe6G078000.1	stage1-stage4	0.00273078	-1.40836	down-regulated	AT5G16250.1
Aqcoe6G081200.1	stage1-stage4	0.0375701	-1.72675	down-regulated	AT1G22380.1	AtUGT85A3,UGT85A3	UDP-glucosyl transferase 85A3
Aqcoe6G081600.1	stage1-stage4	0.000166862	-2.19424	down-regulated	AT5G04200.1	AtMC9,MC9	metacaspase 9
Aqcoe6G081900.1	stage1-stage4	0.0293676	-1.26674	down-regulated	AT1G22400.1	ATUGT85A1,UGT85A1	UDP-Glycosyltransferase superfamily protein
Aqcoe6G082800.1	stage1-stage4	0.0236593	-1.00637	down-regulated	AT1G10380.1		Putative membrane lipoprotein
Aqcoe6G089700.1	stage1-stage4	0.000441229	-1.42658	down-regulated	AT4G15560.1	CLA,CLA1,DEF,DXPS2,DXS	Deoxyxylulose-5-phosphate synthase
Aqcoe6G090500.1	stage1-stage4	0.0131194	-1.95166	down-regulated	AT5G49690.1		UDP-Glycosyltransferase superfamily protein
Aqcoe6G090600.1	stage1-stage4	0.0032304	-1.63691	down-regulated	AT5G49690.1		UDP-Glycosyltransferase superfamily protein
Aqcoe6G096900.1	stage1-stage4	3.92137e-06	-3.97976	down-regulated	AT2G23630.1	sks16	SKU5 similar 16
Aqcoe6G098000.1	stage1-stage4	0.0254768	-2.85631	down-regulated	AT2G23610.1	ATMES3,MES3	methyl esterase 3
Aqcoe6G098400.1	stage1-stage4	0.0205744	-1.10175	down-regulated	AT3G19010.1		2-oxoglutarate (2OG) and Fe(II)-dependent oxygenase superfamily protein
Aqcoe6G103300.1	stage1-stage4	0.0113475	-2.0235	down-regulated
Aqcoe6G104800.1	stage1-stage4	2.106e-08	-7.05547	down-regulated	AT2G16050.1		Cysteine/Histidine-rich C1 domain family protein
Aqcoe6G108200.1	stage1-stage4	0.00738513	-1.11752	down-regulated	AT2G23770.1		protein kinase family protein / peptidoglycan-binding LysM domain-containing protein
Aqcoe6G108900.1	stage1-stage4	1.37783e-05	-4.41807	down-regulated	AT1G75030.1	ATLP-3,TLP-3	thaumatin-like protein 3
Aqcoe6G115000.1	stage1-stage4	0.00113888	-1.14884	down-regulated	AT3G18830.1	ATPLT5,ATPMT5,PMT5	polyol/monosaccharide transporter 5
Aqcoe6G116000.1	stage1-stage4	0.000403298	-2.50308	down-regulated	AT1G49320.1	ATUSPL1,USPL1	unknown seed protein like 1
Aqcoe6G118500.1	stage1-stage4	6.25088e-06	-2.89097	down-regulated	AT4G34500.1		Protein kinase superfamily protein
Aqcoe6G119500.1	stage1-stage4	0.00498763	-1.13814	down-regulated	AT5G42760.1		Leucine carboxyl methyltransferase
Aqcoe6G120000.1	stage1-stage4	0.000186313	-1.16196	down-regulated	AT1G08560.1	ATSYP111,KN,SYP111	syntaxin of plants 111
Aqcoe6G122600.1	stage1-stage4	6.18202e-05	-2.65976	down-regulated	AT5G03260.1	LAC11	laccase 11
Aqcoe6G122700.1	stage1-stage4	0.00225244	-1.01977	down-regulated	AT2G18260.1	ATSYP112,SYP112	syntaxin of plants 112
Aqcoe6G125500.1	stage1-stage4	0.00303048	-2.25146	down-regulated	AT1G19630.1	CYP722A1	cytochrome P450, family 722, subfamily A, polypeptide 1
Aqcoe6G128200.1	stage1-stage4	0.000380788	-3.3254	down-regulated	AT4G39150.1		DNAJ heat shock N-terminal domain-containing protein
Aqcoe6G134500.1	stage1-stage4	0.000215127	-1.66451	down-regulated	AT5G42830.1		HXXXD-type acyl-transferase family protein
Aqcoe6G141000.1	stage1-stage4	1.7487e-07	-1.02766	down-regulated	AT2G15620.1	ATHNIR,NIR,NIR1	nitrite reductase 1
Aqcoe6G141100.1	stage1-stage4	0.00269768	-4.10511	down-regulated	AT3G19270.1	CYP707A4	cytochrome P450, family 707, subfamily A, polypeptide 4
Aqcoe6G141900.1	stage1-stage4	0.000164422	-1.48984	down-regulated	AT1G45474.1	LHCA5	photosystem I light harvesting complex gene 5
Aqcoe6G142700.1	stage1-stage4	0.00204643	-3.90344	down-regulated	AT4G33330.2	GUX2,PGSIP3	plant glycogenin-like starch initiation protein 3
Aqcoe6G143000.1	stage1-stage4	5.25294e-15	-3.57724	down-regulated	AT5G25250.1		SPFH/Band 7/PHB domain-containing membrane-associated protein family
Aqcoe6G148100.1	stage1-stage4	6.11102e-05	-1.08003	down-regulated	AT1G47490.1	ATRBP47C,RBP47C	RNA-binding protein 47C
Aqcoe6G150000.1	stage1-stage4	1.5975e-06	-5.90845	down-regulated	AT1G24020.1	MLP423	MLP-like protein 423
Aqcoe6G151600.1	stage1-stage4	4.87089e-06	-4.2134	down-regulated	AT5G42680.1		Protein of unknown function, DUF617
Aqcoe6G151900.1	stage1-stage4	1.28846e-05	-1.98868	down-regulated	AT1G53430.1		Leucine-rich repeat transmembrane protein kinase
Aqcoe6G153200.1	stage1-stage4	0.00326665	-1.11623	down-regulated
Aqcoe6G154800.1	stage1-stage4	0.0289306	-1.66015	down-regulated	AT4G19950.1
Aqcoe6G156500.1	stage1-stage4	1.47924e-05	-2.00412	down-regulated	AT5G64330.1	JK218,NPH3,RPT3	Phototropic-responsive NPH3 family protein
Aqcoe6G156800.1	stage1-stage4	5.05925e-05	-1.24691	down-regulated	AT3G60520.1
Aqcoe6G158500.1	stage1-stage4	9.32963e-08	-5.8494	down-regulated	AT5G49660.1		Leucine-rich repeat transmembrane protein kinase family protein
Aqcoe6G159400.1	stage1-stage4	2.48155e-05	-1.43975	down-regulated	AT5G49630.1	AAP6	amino acid permease 6
Aqcoe6G161500.1	stage1-stage4	3.2274e-05	-1.42231	down-regulated	AT1G16630.1
Aqcoe6G164200.1	stage1-stage4	1.19815e-08	-2.17436	down-regulated	AT4G35350.1	XCP1	xylem cysteine peptidase 1
Aqcoe6G165400.1	stage1-stage4	0.00184941	-1.58054	down-regulated	AT4G35320.1
Aqcoe6G166300.1	stage1-stage4	0.000304108	-1.69775	down-regulated	AT4G35300.1	TMT2	tonoplast monosaccharide transporter2
Aqcoe6G169000.1	stage1-stage4	6.26103e-05	-3.07497	down-regulated	AT5G65980.1		Auxin efflux carrier family protein
Aqcoe6G181500.1	stage1-stage4	9.41206e-05	-3.28506	down-regulated	AT5G51940.1	NRPB6A,NRPD6A,NRPE6A	RNA polymerase Rpb6
Aqcoe6G182700.1	stage1-stage4	4.18435e-07	-1.25942	down-regulated	AT1G76310.1	CYCB2;4	CYCLIN B2;4
Aqcoe6G184800.1	stage1-stage4	0.00693363	-1.24002	down-regulated	AT5G42330.1
Aqcoe6G187000.1	stage1-stage4	0.00122113	-1.58994	down-regulated	AT1G17860.1		Kunitz family trypsin and protease inhibitor protein
Aqcoe6G187100.1	stage1-stage4	0.0230635	-2.51668	down-regulated	AT1G17860.1		Kunitz family trypsin and protease inhibitor protein
Aqcoe6G187400.1	stage1-stage4	0.000556995	-2.14937	down-regulated	AT5G45950.1		GDSL-like Lipase/Acylhydrolase superfamily protein
Aqcoe6G191700.1	stage1-stage4	0.000563518	-4.86746	down-regulated	AT2G17070.1		Arabidopsis protein of unknown function (DUF241)
Aqcoe6G192800.1	stage1-stage4	1.74931e-06	-1.76258	down-regulated	AT2G37410.2	ATTIM17-2,TIM17,TIM17-2	translocase inner membrane subunit 17-2
Aqcoe6G194200.1	stage1-stage4	0.00590193	-1.28112	down-regulated	AT3G47370.1		Ribosomal protein S10p/S20e family protein
Aqcoe6G195900.1	stage1-stage4	6.21268e-05	-1.18372	down-regulated	AT3G48880.1		RNI-like superfamily protein
Aqcoe6G197600.1	stage1-stage4	2.49588e-05	-1.46054	down-regulated	AT1G20440.1	AtCOR47,COR47,RD17	cold-regulated 47
Aqcoe6G208500.1	stage1-stage4	0.006135	-1.21425	down-regulated	AT5G66230.1		Chalcone-flavanone isomerase family protein
Aqcoe6G214900.1	stage1-stage4	0.000962109	-4.10045	down-regulated	AT1G14210.1		Ribonuclease T2 family protein
Aqcoe6G215400.1	stage1-stage4	0.000842284	-2.68381	down-regulated	AT5G42180.1		Peroxidase superfamily protein
Aqcoe6G221200.1	stage1-stage4	0.00131273	-1.81917	down-regulated	AT4G19420.1		Pectinacetylesterase family protein
Aqcoe6G221500.1	stage1-stage4	0.0221593	-2.43764	down-regulated	AT5G53300.1	UBC10	ubiquitin-conjugating enzyme 10
Aqcoe6G223500.1	stage1-stage4	0.00183037	-1.35103	down-regulated	AT3G51280.1		Tetratricopeptide repeat (TPR)-like superfamily protein
Aqcoe6G226500.1	stage1-stage4	3.22528e-06	-5.32596	down-regulated	AT2G38290.1	AMT2,AMT2;1,ATAMT2	ammonium transporter 2
Aqcoe6G227500.1	stage1-stage4	0.0037742	-2.20606	down-regulated	AT3G51380.1	IQD20	IQ-domain 20
Aqcoe6G241300.1	stage1-stage4	1.09268e-05	-1.27089	down-regulated	AT2G16990.2		Major facilitator superfamily protein
Aqcoe6G248000.1	stage1-stage4	0.00491259	-2.63035	down-regulated	AT4G12110.1	ATSMO1,ATSMO1-1,SMO1-1	sterol-4alpha-methyl oxidase 1-1
Aqcoe6G250200.1	stage1-stage4	3.33721e-09	-1.49048	down-regulated
Aqcoe6G256700.1	stage1-stage4	0.0215475	-1.2169	down-regulated	AT1G68620.1		alpha/beta-Hydrolases superfamily protein
Aqcoe6G259600.1	stage1-stage4	7.38961e-06	-1.3368	down-regulated	AT1G54570.1		Esterase/lipase/thioesterase family protein
Aqcoe6G260800.1	stage1-stage4	0.0329451	-1.71849	down-regulated	AT1G66980.1	SNC4	suppressor of npr1-1 constitutive 4
Aqcoe6G273900.1	stage1-stage4	9.87166e-06	-1.52581	down-regulated	AT1G60030.1	ATNAT7,NAT7	nucleobase-ascorbate transporter 7
Aqcoe6G277200.1	stage1-stage4	4.48452e-05	-1.17756	down-regulated	AT1G10200.1	WLIM1	GATA type zinc finger transcription factor family protein
Aqcoe6G278400.1	stage1-stage4	0.0435469	-1.15133	down-regulated	AT5G67550.1
Aqcoe6G282500.1	stage1-stage4	3.25464e-08	-2.22768	down-regulated	AT5G04660.1	CYP77A4	cytochrome P450, family 77, subfamily A, polypeptide 4
Aqcoe6G290200.1	stage1-stage4	0.00135206	-1.27012	down-regulated	AT1G49870.1
Aqcoe6G297000.1	stage1-stage4	0.00089879	-2.25484	down-regulated	AT5G59845.1		Gibberellin-regulated family protein
Aqcoe6G298000.1	stage1-stage4	0.000926756	-1.39952	down-regulated	AT3G12870.1
Aqcoe6G300100.1	stage1-stage4	3.63747e-05	-2.72486	down-regulated	AT4G37370.1	CYP81D8	cytochrome P450, family 81, subfamily D, polypeptide 8
Aqcoe6G300400.1	stage1-stage4	9.63324e-08	-1.65921	down-regulated	AT4G37340.1	CYP81D3	cytochrome P450, family 81, subfamily D, polypeptide 3
Aqcoe6G300700.1	stage1-stage4	0.00251239	-1.88319	down-regulated	AT4G37370.1	CYP81D8	cytochrome P450, family 81, subfamily D, polypeptide 8
Aqcoe6G301800.1	stage1-stage4	0.0264671	-3.23548	down-regulated	AT5G35110.1
Aqcoe6G304800.1	stage1-stage4	7.30709e-05	-1.0215	down-regulated	AT5G58000.1		Reticulon family protein
Aqcoe6G308300.1	stage1-stage4	0.00022903	-4.05785	down-regulated	AT2G15220.1		Plant basic secretory protein (BSP) family protein
Aqcoe6G311700.1	stage1-stage4	0.0136297	-1.85263	down-regulated	AT3G50120.1		Plant protein of unknown function (DUF247)
Aqcoe6G314700.1	stage1-stage4	0.00534589	-2.28379	down-regulated	AT1G55210.1		Disease resistance-responsive (dirigent-like protein) family protein
Aqcoe6G315000.1	stage1-stage4	1.34545e-09	-2.60046	down-regulated	AT2G45180.1		Bifunctional inhibitor/lipid-transfer protein/seed storage 2S albumin superfamily protein
Aqcoe6G315100.1	stage1-stage4	2.49844e-05	-1.71279	down-regulated	AT2G10940.1		Bifunctional inhibitor/lipid-transfer protein/seed storage 2S albumin superfamily protein
Aqcoe6G318900.1	stage1-stage4	0.0133049	-4.2249	down-regulated	AT5G65730.1	XTH6	xyloglucan endotransglucosylase/hydrolase 6
Aqcoe6G319000.1	stage1-stage4	0.0239533	-3.36064	down-regulated	AT2G14620.1	XTH10	xyloglucan endotransglucosylase/hydrolase 10
Aqcoe6G324500.1	stage1-stage4	0.000775216	-1.37897	down-regulated	AT1G20925.1		Auxin efflux carrier family protein
Aqcoe6G324600.1	stage1-stage4	0.000188773	-1.20372	down-regulated	AT1G20925.1		Auxin efflux carrier family protein
Aqcoe6G327800.1	stage1-stage4	0.0199906	-1.57396	down-regulated	AT1G20990.1		Cysteine/Histidine-rich C1 domain family protein
Aqcoe7G000300.1	stage1-stage4	0.0368925	-1.12635	down-regulated	AT5G53730.1		Late embryogenesis abundant (LEA) hydroxyproline-rich glycoprotein family
Aqcoe7G007800.1	stage1-stage4	2.30946e-07	-2.35686	down-regulated	AT3G49260.3	iqd21	IQ-domain 21
Aqcoe7G008000.1	stage1-stage4	0.00762881	-1.31972	down-regulated	AT3G61920.1
Aqcoe7G009800.1	stage1-stage4	9.76763e-06	-1.75726	down-regulated	AT3G49220.1		Plant invertase/pectin methylesterase inhibitor superfamily
Aqcoe7G012200.1	stage1-stage4	4.82319e-05	-1.08967	down-regulated	AT4G40030.2		Histone superfamily protein
Aqcoe7G012300.1	stage1-stage4	4.48879e-05	-1.32855	down-regulated	AT4G23850.1	LACS4	AMP-dependent synthetase and ligase family protein
Aqcoe7G013900.1	stage1-stage4	8.4511e-07	-3.78172	down-regulated
Aqcoe7G015000.1	stage1-stage4	0.00069412	-1.91406	down-regulated	AT4G01070.1	GT72B1,UGT72B1	UDP-Glycosyltransferase superfamily protein
Aqcoe7G015200.1	stage1-stage4	0.000334333	-1.13843	down-regulated	AT4G01070.1	GT72B1,UGT72B1	UDP-Glycosyltransferase superfamily protein
Aqcoe7G015400.1	stage1-stage4	0.00349362	-1.07146	down-regulated	AT4G11080.1		HMG (high mobility group) box protein
Aqcoe7G016400.1	stage1-stage4	8.35261e-06	-3.67892	down-regulated	AT5G41761.1
Aqcoe7G017500.1	stage1-stage4	0.00542221	-1.30141	down-regulated	AT4G27950.1	CRF4	cytokinin response factor 4
Aqcoe7G018000.1	stage1-stage4	0.012658	-2.36677	down-regulated	AT2G46300.1		Late embryogenesis abundant (LEA) hydroxyproline-rich glycoprotein family
Aqcoe7G026000.1	stage1-stage4	0.00858132	-3.69732	down-regulated	AT1G01580.1	ATFRO2,FRD1,FRO2	ferric reduction oxidase 2
Aqcoe7G035300.1	stage1-stage4	7.48119e-07	-1.69049	down-regulated	AT5G23870.3		Pectinacetylesterase family protein
Aqcoe7G036600.1	stage1-stage4	0.000193597	-1.20509	down-regulated	AT1G46840.1		F-box family protein
Aqcoe7G036800.1	stage1-stage4	1.17296e-06	-1.1697	down-regulated	AT5G41210.1	ATGSTT1,GST10,GSTT1	glutathione S-transferase THETA 1
Aqcoe7G037100.1	stage1-stage4	0.000805898	-1.43964	down-regulated	AT5G23860.1	TUB8	tubulin beta 8
Aqcoe7G037600.1	stage1-stage4	6.71053e-05	-4.13831	down-regulated	AT5G54160.1	ATOMT1,OMT1	O-methyltransferase 1
Aqcoe7G040700.1	stage1-stage4	0.0254472	-3.07962	down-regulated	AT4G11650.1	ATOSM34,OSM34	osmotin 34
Aqcoe7G043500.1	stage1-stage4	3.04778e-05	-1.27004	down-regulated	AT1G63120.1	ATRBL2,RBL2	RHOMBOID-like 2
Aqcoe7G045600.1	stage1-stage4	1.19815e-08	-2.08975	down-regulated	AT4G00750.1		S-adenosyl-L-methionine-dependent methyltransferases superfamily protein
Aqcoe7G045700.1	stage1-stage4	0.00262323	-1.13179	down-regulated	AT1G63100.1		GRAS family transcription factor
Aqcoe7G047700.1	stage1-stage4	0.00044625	-1.34683	down-regulated	AT1G08250.1	ADT6	arogenate dehydratase 6
Aqcoe7G051100.1	stage1-stage4	1.46334e-08	-2.91932	down-regulated	AT1G12570.1		Glucose-methanol-choline (GMC) oxidoreductase family protein
Aqcoe7G057900.1	stage1-stage4	2.08983e-06	-2.72509	down-regulated	AT2G28100.1	ATFUC1,FUC1	alpha-L-fucosidase 1
Aqcoe7G061900.1	stage1-stage4	0.000701448	-1.77809	down-regulated	AT2G45510.1	CYP704A2	cytochrome P450, family 704, subfamily A, polypeptide 2
Aqcoe7G064500.1	stage1-stage4	0.00525668	-3.11795	down-regulated	AT4G22790.1		MATE efflux family protein
Aqcoe7G064700.1	stage1-stage4	0.00200733	-1.2426	down-regulated	AT5G51670.1		Protein of unknown function (DUF668)
Aqcoe7G066300.1	stage1-stage4	0.00197508	-1.13158	down-regulated	AT5G51600.1	ATMAP65-3,MAP65-3,PLE	Microtubule associated protein (MAP65/ASE1) family protein
Aqcoe7G074600.1	stage1-stage4	8.31936e-06	-1.73726	down-regulated	AT4G12350.1	AtMYB42,MYB42	myb domain protein 42
Aqcoe7G076700.1	stage1-stage4	0.0362569	-4.55547	down-regulated	AT4G12500.1		Bifunctional inhibitor/lipid-transfer protein/seed storage 2S albumin superfamily protein
Aqcoe7G078700.1	stage1-stage4	3.59137e-08	-1.41385	down-regulated	AT1G62660.1		Glycosyl hydrolases family 32 protein
Aqcoe7G082900.1	stage1-stage4	0.0327624	-1.33465	down-regulated	AT5G47500.1		Pectin lyase-like superfamily protein
Aqcoe7G085400.1	stage1-stage4	0.00160187	-4.03936	down-regulated	AT1G21270.1	WAK2	wall-associated kinase 2
Aqcoe7G085700.1	stage1-stage4	0.0277205	-2.19549	down-regulated	AT1G21270.1	WAK2	wall-associated kinase 2
Aqcoe7G085900.1	stage1-stage4	0.00444668	-3.11321	down-regulated	AT1G21240.1	WAK3	wall associated kinase 3
Aqcoe7G086400.1	stage1-stage4	0.00902776	-1.60237	down-regulated	AT3G57450.1
Aqcoe7G086600.1	stage1-stage4	4.29889e-05	-2.1734	down-regulated	AT4G39490.1	CYP96A10	cytochrome P450, family 96, subfamily A, polypeptide 10
Aqcoe7G087200.1	stage1-stage4	0.0145268	-2.69399	down-regulated	AT4G35160.1		O-methyltransferase family protein
Aqcoe7G088000.1	stage1-stage4	1.37527e-05	-1.363	down-regulated
Aqcoe7G088400.1	stage1-stage4	0.00115282	-7.6082	down-regulated	AT5G51330.1	DYAD,SWI1	SWITCH1
Aqcoe7G088600.1	stage1-stage4	7.0136e-05	-7.16311	down-regulated	AT5G47450.1	ATTIP2;3,DELTA-TIP3,TIP2;3	tonoplast intrinsic protein 2;3
Aqcoe7G090000.1	stage1-stage4	0.00707039	-2.39954	down-regulated	AT4G39810.1		Polynucleotidyl transferase, ribonuclease H-like superfamily protein
Aqcoe7G091200.1	stage1-stage4	0.00013	-3.49841	down-regulated	AT5G61520.1		Major facilitator superfamily protein
Aqcoe7G092200.1	stage1-stage4	0.00319366	-3.15578	down-regulated	AT1G05940.1	CAT9	cationic amino acid transporter 9
Aqcoe7G096000.1	stage1-stage4	0.000295596	-2.4329	down-regulated	AT1G32080.1		membrane protein, putative
Aqcoe7G096100.1	stage1-stage4	0.0312374	-1.12344	down-regulated	AT4G19010.1		AMP-dependent synthetase and ligase family protein
Aqcoe7G098000.1	stage1-stage4	2.23854e-07	-2.16998	down-regulated	AT1G31770.1	ABCG14	ATP-binding cassette 14
Aqcoe7G100200.1	stage1-stage4	0.00101218	-2.90236	down-regulated	AT5G20885.1		RING/U-box superfamily protein
Aqcoe7G102800.1	stage1-stage4	0.000432394	-1.33875	down-regulated	AT5G09590.1	HSC70-5,MTHSC70-2	mitochondrial HSO70 2
Aqcoe7G103100.1	stage1-stage4	0.00293131	-1.25059	down-regulated	AT3G53690.1		RING/U-box superfamily protein
Aqcoe7G108500.1	stage1-stage4	7.52522e-05	-3.94229	down-regulated	AT5G20700.1		Protein of unknown function (DUF581)
Aqcoe7G114000.1	stage1-stage4	0.0353534	-2.53	down-regulated	AT1G49470.1		Family of unknown function (DUF716)
Aqcoe7G117200.1	stage1-stage4	6.38668e-08	-2.74082	down-regulated
Aqcoe7G117700.1	stage1-stage4	0.0221989	-2.27828	down-regulated	AT5G12020.1	HSP17.6II	17.6 kDa class II heat shock protein
Aqcoe7G118900.1	stage1-stage4	0.000364786	-5.35435	down-regulated	AT3G11210.1		SGNH hydrolase-type esterase superfamily protein
Aqcoe7G122500.1	stage1-stage4	0.00879638	-3.42838	down-regulated
Aqcoe7G125700.1	stage1-stage4	0.000621121	-1.91526	down-regulated	AT4G33040.1		Thioredoxin superfamily protein
Aqcoe7G126900.1	stage1-stage4	8.45024e-07	-1.0881	down-regulated	AT1G68400.1		leucine-rich repeat transmembrane protein kinase family protein
Aqcoe7G131800.1	stage1-stage4	6.26875e-07	-3.41293	down-regulated	AT5G56840.1		myb-like transcription factor family protein
Aqcoe7G132500.1	stage1-stage4	0.00261503	-3.5181	down-regulated	AT1G73010.1	ATPS2,PS2	phosphate starvation-induced gene 2
Aqcoe7G134300.1	stage1-stage4	2.39955e-06	-7.34178	down-regulated
Aqcoe7G140300.1	stage1-stage4	0.0172402	-2.0852	down-regulated	AT4G18250.1		receptor serine/threonine kinase, putative
Aqcoe7G141400.1	stage1-stage4	4.61757e-08	-1.43467	down-regulated	AT1G52190.1		Major facilitator superfamily protein
Aqcoe7G143200.1	stage1-stage4	0.00124898	-1.67606	down-regulated	AT3G61640.1	AGP20,AtAGP20	arabinogalactan protein 20
Aqcoe7G143400.1	stage1-stage4	0.000179118	-2.02115	down-regulated	AT5G57620.1	AtMYB36,MYB36	myb domain protein 36
Aqcoe7G144400.1	stage1-stage4	0.00038122	-1.13671	down-regulated	AT4G32830.1	AtAUR1,AUR1	ataurora1
Aqcoe7G144700.1	stage1-stage4	0.0071813	-3.48013	down-regulated	AT5G47240.1	atnudt8,NUDT8	nudix hydrolase homolog 8
Aqcoe7G145000.1	stage1-stage4	7.36866e-06	-1.96426	down-regulated	AT4G29230.1	anac075,NAC075	NAC domain containing protein 75
Aqcoe7G150500.1	stage1-stage4	0.0427154	-2.96113	down-regulated	AT3G49680.1	ATBCAT-3,BCAT3	branched-chain aminotransferase 3
Aqcoe7G156700.1	stage1-stage4	4.30686e-06	-2.22534	down-regulated	AT1G52140.1
Aqcoe7G158100.1	stage1-stage4	0.000757974	-3.2094	down-regulated
Aqcoe7G158200.1	stage1-stage4	0.000780564	-3.57714	down-regulated	AT5G11620.1		SWIM zinc finger family protein / mitogen-activated protein kinase kinase kinase (MAPKKK)-related
Aqcoe7G162300.1	stage1-stage4	1.67623e-10	-2.56173	down-regulated	AT2G25810.1	TIP4;1	tonoplast intrinsic protein 4;1
Aqcoe7G162400.1	stage1-stage4	0.00166669	-1.98619	down-regulated	AT3G12955.1		SAUR-like auxin-responsive protein family
Aqcoe7G163800.1	stage1-stage4	0.000768038	-3.5412	down-regulated	AT4G28850.1	ATXTH26,XTH26	xyloglucan endotransglucosylase/hydrolase 26
Aqcoe7G166500.1	stage1-stage4	0.0150072	-1.28604	down-regulated	AT1G52190.1		Major facilitator superfamily protein
Aqcoe7G166600.1	stage1-stage4	0.00711651	-1.61877	down-regulated	AT1G52190.1		Major facilitator superfamily protein
Aqcoe7G166700.1	stage1-stage4	0.0147594	-1.14279	down-regulated	AT3G06880.2		Transducin/WD40 repeat-like superfamily protein
Aqcoe7G167200.1	stage1-stage4	0.0277648	-2.5194	down-regulated	AT4G23280.1	CRK20	cysteine-rich RLK (RECEPTOR-like protein kinase) 20
Aqcoe7G167300.1	stage1-stage4	0.00645533	-3.24772	down-regulated	AT4G23150.1	CRK7	cysteine-rich RLK (RECEPTOR-like protein kinase) 7
Aqcoe7G173900.1	stage1-stage4	3.41044e-07	-3.08105	down-regulated	AT2G25810.1	TIP4;1	tonoplast intrinsic protein 4;1
Aqcoe7G178600.1	stage1-stage4	0.0475683	-2.73025	down-regulated	AT3G16070.1
Aqcoe7G178800.1	stage1-stage4	0.00041244	-3.29925	down-regulated	AT5G13210.1		Uncharacterised conserved protein UCP015417, vWA
Aqcoe7G179300.1	stage1-stage4	0.00506115	-2.92603	down-regulated	AT3G24520.1	AT-HSFC1,HSFC1	heat shock transcription factor C1
Aqcoe7G179400.1	stage1-stage4	0.00011112	-1.65745	down-regulated	AT5G25610.1	ATRD22,RD22	BURP domain-containing protein
Aqcoe7G180100.1	stage1-stage4	1.04584e-06	-1.91168	down-regulated	AT1G79900.1	ATMBAC2,BAC2	Mitochondrial substrate carrier family protein
Aqcoe7G180600.1	stage1-stage4	1.97228e-06	-1.10732	down-regulated	AT1G15270.1		Translation machinery associated TMA7
Aqcoe7G182600.1	stage1-stage4	0.016688	-1.34402	down-regulated
Aqcoe7G186800.1	stage1-stage4	1.83151e-05	-7.18042	down-regulated
Aqcoe7G189500.1	stage1-stage4	0.000660758	-5.52182	down-regulated	AT2G25680.1	MOT1	molybdate transporter 1
Aqcoe7G191600.1	stage1-stage4	0.00150226	-1.00742	down-regulated	AT4G03010.1		RNI-like superfamily protein
Aqcoe7G199200.1	stage1-stage4	0.000104282	-2.55798	down-regulated	AT1G52820.1		2-oxoglutarate (2OG) and Fe(II)-dependent oxygenase superfamily protein
Aqcoe7G200200.1	stage1-stage4	0.000134191	-2.00004	down-regulated	AT1G52820.1		2-oxoglutarate (2OG) and Fe(II)-dependent oxygenase superfamily protein
Aqcoe7G203800.1	stage1-stage4	7.32764e-05	-3.89092	down-regulated	AT2G03500.1		Homeodomain-like superfamily protein
Aqcoe7G204600.1	stage1-stage4	0.00127939	-1.31791	down-regulated	AT3G15550.1
Aqcoe7G205800.1	stage1-stage4	0.00173096	-1.515	down-regulated	AT1G52770.1		Phototropic-responsive NPH3 family protein
Aqcoe7G207100.1	stage1-stage4	0.00150566	-5.23994	down-regulated
Aqcoe7G211100.1	stage1-stage4	0.0497182	-1.1496	down-regulated	AT2G26650.1	AKT1,ATAKT1,KT1	K+ transporter 1
Aqcoe7G216600.1	stage1-stage4	3.22679e-10	-1.71599	down-regulated	AT5G11280.1
Aqcoe7G221000.1	stage1-stage4	2.13832e-05	-2.57205	down-regulated	AT5G17420.1	ATCESA7,CESA7,IRX3,MUR10	Cellulose synthase family protein
Aqcoe7G223000.1	stage1-stage4	4.17381e-06	-1.65054	down-regulated	AT2G45510.1	CYP704A2	cytochrome P450, family 704, subfamily A, polypeptide 2
Aqcoe7G223100.1	stage1-stage4	5.97791e-05	-2.51597	down-regulated	AT5G53390.1		O-acyltransferase (WSD1-like) family protein
Aqcoe7G232500.1	stage1-stage4	0.00349362	-1.32498	down-regulated	AT3G15800.1		Glycosyl hydrolase superfamily protein
Aqcoe7G232900.1	stage1-stage4	0.021911	-1.46785	down-regulated	AT5G20230.1	ATBCB,BCB,SAG14	blue-copper-binding protein
Aqcoe7G236700.1	stage1-stage4	0.0108515	-3.29154	down-regulated	AT4G28640.2	IAA11	indole-3-acetic acid inducible 11
Aqcoe7G241700.1	stage1-stage4	0.00105418	-2.80109	down-regulated	AT1G62940.1	ACOS5	acyl-CoA synthetase 5
Aqcoe7G253300.1	stage1-stage4	2.7395e-08	-3.33807	down-regulated
Aqcoe7G255000.1	stage1-stage4	4.48792e-05	-1.15407	down-regulated	AT2G15490.3	UGT73B4	UDP-glycosyltransferase 73B4
Aqcoe7G255300.1	stage1-stage4	0.0465469	-1.65306	down-regulated	AT5G53390.1		O-acyltransferase (WSD1-like) family protein
Aqcoe7G262400.1	stage1-stage4	2.04445e-07	-1.25494	down-regulated	AT5G57123.1
Aqcoe7G264500.1	stage1-stage4	9.76259e-05	-4.48089	down-regulated	AT1G02630.1		Nucleoside transporter family protein
Aqcoe7G264700.1	stage1-stage4	0.000599192	-1.41009	down-regulated	AT1G80130.1		Tetratricopeptide repeat (TPR)-like superfamily protein
Aqcoe7G266100.1	stage1-stage4	0.00201262	-3.19965	down-regulated	AT1G15360.1	SHN1,WIN1	Integrase-type DNA-binding superfamily protein
Aqcoe7G267100.1	stage1-stage4	0.00219166	-2.73059	down-regulated	AT2G41480.1		Peroxidase superfamily protein
Aqcoe7G279300.1	stage1-stage4	1.70057e-06	-5.29208	down-regulated
Aqcoe7G287200.1	stage1-stage4	0.00125897	-2.86233	down-regulated	AT4G31330.1		Protein of unknown function, DUF599
Aqcoe7G288200.1	stage1-stage4	0.000253531	-1.15406	down-regulated	AT5G24800.1	ATBZIP9,BZIP9,BZO2H2	basic leucine zipper 9
Aqcoe7G291500.1	stage1-stage4	0.0136562	-1.18019	down-regulated
Aqcoe7G297600.1	stage1-stage4	0.00525668	-1.03426	down-regulated	AT5G57180.2	CIA2	chloroplast import apparatus 2
Aqcoe7G298600.1	stage1-stage4	0.0239249	-1.17572	down-regulated	AT1G21890.1		nodulin MtN21 /EamA-like transporter family protein
Aqcoe7G300700.1	stage1-stage4	2.88542e-05	-7.8128	down-regulated	AT2G44480.1	BGLU17	beta glucosidase 17
Aqcoe7G309700.1	stage1-stage4	2.07732e-09	-1.21514	down-regulated	AT4G30190.1	AHA2,HA2,PMA2	H(+)-ATPase 2
Aqcoe7G310500.1	stage1-stage4	0.000297809	-3.52733	down-regulated	AT3G13080.1	ATMRP3,MRP3	multidrug resistance-associated protein 3
Aqcoe7G314800.1	stage1-stage4	1.93085e-05	-3.24103	down-regulated	AT2G03820.1		nonsense-mediated mRNA decay NMD3 family protein
Aqcoe7G315100.1	stage1-stage4	0.00801683	-1.6154	down-regulated	AT4G30170.1		Peroxidase family protein
Aqcoe7G316200.1	stage1-stage4	0.00418627	-1.13146	down-regulated	AT5G43150.1
Aqcoe7G320100.1	stage1-stage4	4.08418e-05	-1.0643	down-regulated	AT2G24440.1		selenium binding
Aqcoe7G325200.1	stage1-stage4	4.29381e-05	-1.5151	down-regulated	AT3G21240.1	4CL2,AT4CL2	4-coumarate:CoA ligase 2
Aqcoe7G325300.1	stage1-stage4	0.00893117	-2.46172	down-regulated	AT5G57520.1	ATZFP2,ZFP2	zinc finger protein 2
Aqcoe7G331700.1	stage1-stage4	1.82912e-06	-2.11335	down-regulated	AT1G70000.2		myb-like transcription factor family protein
Aqcoe7G332900.1	stage1-stage4	0.00401621	-2.44972	down-regulated	AT5G57670.2		Protein kinase superfamily protein
Aqcoe7G336100.1	stage1-stage4	0.0267991	-1.18914	down-regulated
Aqcoe7G337100.1	stage1-stage4	0.0461244	-1.19652	down-regulated
Aqcoe7G337200.1	stage1-stage4	0.00245622	-1.53733	down-regulated
Aqcoe7G339600.1	stage1-stage4	0.00195813	-2.49773	down-regulated	AT4G14103.2		F-box/RNI-like superfamily protein
Aqcoe7G339800.1	stage1-stage4	2.28306e-09	-1.09571	down-regulated	AT5G57800.1	CER3,FLP1,WAX2,YRE	Fatty acid hydroxylase superfamily
Aqcoe7G345800.1	stage1-stage4	0.00178685	-2.79662	down-regulated	AT1G20960.1	emb1507	U5 small nuclear ribonucleoprotein helicase, putative
Aqcoe7G346400.1	stage1-stage4	0.000735337	-2.79182	down-regulated	AT1G28280.1		VQ motif-containing protein
Aqcoe7G355700.1	stage1-stage4	1.06925e-08	-2.48697	down-regulated	AT5G65730.1	XTH6	xyloglucan endotransglucosylase/hydrolase 6
Aqcoe7G356500.1	stage1-stage4	0.00262738	-1.2152	down-regulated	AT2G25060.1	AtENODL14,ENODL14	early nodulin-like protein 14
Aqcoe7G358900.1	stage1-stage4	0.000780507	-1.76643	down-regulated	AT1G72040.1		P-loop containing nucleoside triphosphate hydrolases superfamily protein
Aqcoe7G362300.1	stage1-stage4	3.3741e-08	-1.36128	down-regulated	AT5G58070.1	ATTIL,TIL	temperature-induced lipocalin
Aqcoe7G365100.1	stage1-stage4	0.0440596	-1.61749	down-regulated
Aqcoe7G370400.1	stage1-stage4	0.0191028	-2.95825	down-regulated	AT4G21120.1	AAT1,CAT1	amino acid transporter 1
Aqcoe7G370700.1	stage1-stage4	4.77813e-06	-2.70128	down-regulated	AT2G15580.1		RING/U-box superfamily protein
Aqcoe7G370800.1	stage1-stage4	3.41687e-05	-1.39507	down-regulated
Aqcoe7G372400.1	stage1-stage4	0.000649504	-3.58775	down-regulated	AT5G13210.1		Uncharacterised conserved protein UCP015417, vWA
Aqcoe7G375000.1	stage1-stage4	0.00236068	-1.00709	down-regulated	AT1G15760.1		Sterile alpha motif (SAM) domain-containing protein
Aqcoe7G378700.1	stage1-stage4	0.000112561	-2.80954	down-regulated	AT5G20260.1		Exostosin family protein
Aqcoe7G382900.1	stage1-stage4	2.19584e-05	-1.41889	down-regulated	AT1G15320.1
Aqcoe7G383200.1	stage1-stage4	4.46597e-06	-1.0374	down-regulated	AT4G32260.1		ATPase, F0 complex, subunit B/B\', bacterial/chloroplast
Aqcoe7G388600.1	stage1-stage4	0.00769069	-1.11917	down-regulated	AT1G24360.1		NAD(P)-binding Rossmann-fold superfamily protein
Aqcoe7G391100.1	stage1-stage4	0.0243517	-1.12133	down-regulated	AT1G15385.1
Aqcoe7G392900.1	stage1-stage4	0.021749	-1.01401	down-regulated	AT2G36110.1		Polynucleotidyl transferase, ribonuclease H-like superfamily protein
Aqcoe7G393000.1	stage1-stage4	0.0374093	-2.7698	down-regulated	AT3G07040.1	RPM1,RPS3	NB-ARC domain-containing disease resistance protein
Aqcoe7G394000.1	stage1-stage4	0.000502831	-1.08547	down-regulated	AT3G15640.2		Rubredoxin-like superfamily protein
Aqcoe7G394300.1	stage1-stage4	0.00145481	-1.25307	down-regulated	AT1G21000.1		PLATZ transcription factor family protein
Aqcoe7G396300.1	stage1-stage4	8.35147e-05	-1.83204	down-regulated	AT3G24460.1		Serinc-domain containing serine and sphingolipid biosynthesis protein
Aqcoe7G399500.1	stage1-stage4	0.000954185	-1.73953	down-regulated	AT5G25620.1	YUC6	Flavin-binding monooxygenase family protein
Aqcoe7G405100.1	stage1-stage4	0.0123282	-1.09223	down-regulated	AT3G25230.2	ATFKBP62,FKBP62,ROF1	rotamase FKBP 1
Aqcoe7G407200.1	stage1-stage4	1.29627e-06	-2.47212	down-regulated	AT5G11540.1		D-arabinono-1,4-lactone oxidase family protein
Aqcoe7G408000.1	stage1-stage4	0.0021323	-2.44514	down-regulated	AT3G60080.1		RING/U-box superfamily protein
Aqcoe7G408700.1	stage1-stage4	0.0168034	-1.22361	down-regulated	AT1G59870.1	ABCG36,ATABCG36,ATPDR8,PDR8,PEN3	ABC-2 and Plant PDR ABC-type transporter family protein
Aqcoe7G410200.1	stage1-stage4	7.07871e-06	-4.52496	down-regulated	AT5G25840.1		Protein of unknown function (DUF1677)
Aqcoe7G420100.1	stage1-stage4	0.00996396	-1.20043	down-regulated	AT5G46220.1		Protein of unknown function (DUF616)
Aqcoe7G420400.1	stage1-stage4	0.0265215	-1.63934	down-regulated	AT3G28345.1		ABC transporter family protein
Aqcoe7G421900.1	stage1-stage4	6.49779e-08	-4.93945	down-regulated	AT3G22100.1		basic helix-loop-helix (bHLH) DNA-binding superfamily protein
Aqcoe7G425200.1	stage1-stage4	0.0253259	-3.6554	down-regulated	AT3G13890.2	ATMYB26,MS35,MYB26	myb domain protein 26
Aqcoe7G425400.1	stage1-stage4	3.77151e-07	-1.23741	down-regulated	AT2G26150.1	ATHSFA2,HSFA2	heat shock transcription factor A2
Aqcoe7G430900.1	stage1-stage4	0.0209299	-2.74716	down-regulated
Aqcoe7G431400.1	stage1-stage4	7.54122e-05	-1.38503	down-regulated	AT1G19150.1	LHCA2*1,LHCA6	photosystem I light harvesting complex gene 6
Aqcoe7G434900.1	stage1-stage4	0.000124242	-3.74061	down-regulated	AT2G31670.1		Stress responsive alpha-beta barrel domain protein
Aqcoe7G435100.1	stage1-stage4	6.75023e-06	-3.50611	down-regulated	AT5G17540.1		HXXXD-type acyl-transferase family protein
Aqcoe7G437600.1	stage1-stage4	0.00343372	-1.33934	down-regulated	AT5G20630.1	ATGER3,GER3,GLP3,GLP3A,GLP3B	germin 3
Aqcoe7G439300.1	stage1-stage4	0.00256124	-1.13683	down-regulated	AT1G07250.1	UGT71C4	UDP-glucosyl transferase 71C4
Aqcoe7G440900.1	stage1-stage4	2.61982e-05	-1.31851	down-regulated	AT1G75180.1		Erythronate-4-phosphate dehydrogenase family protein
Aqcoe7G442100.1	stage1-stage4	0.0029069	-1.0804	down-regulated	AT2G26440.1		Plant invertase/pectin methylesterase inhibitor superfamily
Aqcoe0063s0001.1	stage1-stage4	0.000861404	1.23764	up-regulated
Aqcoe0095s0001.1	stage1-stage4	8.02544e-12	3.98348	up-regulated	AT1G30950.1	UFO	F-box family protein
Aqcoe1G004100.1	stage1-stage4	0.00275781	1.18548	up-regulated	AT3G06880.2		Transducin/WD40 repeat-like superfamily protein
Aqcoe1G007000.1	stage1-stage4	0.00838899	1.17397	up-regulated	AT1G55210.2		Disease resistance-responsive (dirigent-like protein) family protein
Aqcoe1G013600.1	stage1-stage4	2.77203e-11	1.03256	up-regulated	AT5G06710.1	HAT14	homeobox from Arabidopsis thaliana
Aqcoe1G020200.1	stage1-stage4	0.0305734	1.30496	up-regulated	AT3G45140.1	ATLOX2,LOX2	lipoxygenase 2
Aqcoe1G028500.1	stage1-stage4	0.0342695	1.10911	up-regulated
Aqcoe1G038400.1	stage1-stage4	2.32803e-06	1.92918	up-regulated	AT2G41510.1	ATCKX1,CKX1	cytokinin oxidase/dehydrogenase 1
Aqcoe1G045000.1	stage1-stage4	0.0157082	3.95033	up-regulated	AT5G04120.1		Phosphoglycerate mutase family protein
Aqcoe1G045300.1	stage1-stage4	0.0216573	2.43169	up-regulated
Aqcoe1G050000.1	stage1-stage4	9.76763e-06	1.04746	up-regulated	AT3G60070.1		Major facilitator superfamily protein
Aqcoe1G063600.1	stage1-stage4	0.00283352	1.03395	up-regulated
Aqcoe1G069300.1	stage1-stage4	0.0403778	1.33582	up-regulated
Aqcoe1G088500.1	stage1-stage4	0.00307888	1.27095	up-regulated
Aqcoe1G091200.1	stage1-stage4	0.0232276	1.70431	up-regulated	AT3G09220.1	LAC7	laccase 7
Aqcoe1G094300.1	stage1-stage4	0.0176224	1.58105	up-regulated	AT5G02020.1
Aqcoe1G096100.1	stage1-stage4	0.000267226	1.02659	up-regulated	AT2G37880.1		Protein of unknown function, DUF617
Aqcoe1G101900.1	stage1-stage4	0.000342414	2.51987	up-regulated	AT3G55560.1	AGF2,AHL15	AT-hook protein of GA feedback 2
Aqcoe1G106200.1	stage1-stage4	0.00834233	2.98497	up-regulated	AT2G39705.1	DVL11,RTFL8	ROTUNDIFOLIA like 8
Aqcoe1G106300.1	stage1-stage4	1.71116e-09	2.29676	up-regulated
Aqcoe1G106400.1	stage1-stage4	0.0129878	2.16049	up-regulated	AT5G60020.1	ATLAC17,LAC17	laccase 17
Aqcoe1G108900.1	stage1-stage4	0.000183988	2.62865	up-regulated
Aqcoe1G119200.1	stage1-stage4	6.09431e-11	1.62746	up-regulated	AT5G22810.1		GDSL-like Lipase/Acylhydrolase superfamily protein
Aqcoe1G123500.1	stage1-stage4	0.00309418	2.52594	up-regulated	AT2G36800.1	DOGT1,UGT73C5	don-glucosyltransferase 1
Aqcoe1G124100.1	stage1-stage4	0.0342603	1.27016	up-regulated
Aqcoe1G136700.1	stage1-stage4	6.34497e-06	1.09638	up-regulated	AT5G07280.1	EMS1,EXS	Leucine-rich repeat transmembrane protein kinase
Aqcoe1G138800.1	stage1-stage4	2.88476e-11	1.43042	up-regulated	AT2G27990.1	BLH8,PNF	BEL1-like homeodomain 8
Aqcoe1G141100.1	stage1-stage4	0.000102077	1.50279	up-regulated	AT1G11112.1
Aqcoe1G145700.1	stage1-stage4	3.91445e-07	2.16418	up-regulated
Aqcoe1G148200.1	stage1-stage4	3.12549e-08	1.13052	up-regulated	AT3G51670.1		SEC14 cytosolic factor family protein / phosphoglyceride transfer family protein
Aqcoe1G161900.1	stage1-stage4	1.40687e-14	4.265	up-regulated	AT1G30950.1	UFO	F-box family protein
Aqcoe1G178700.1	stage1-stage4	3.9432e-12	1.31853	up-regulated	AT2G34710.1	ATHB-14,ATHB14,PHB,PHB-1D	Homeobox-leucine zipper family protein / lipid-binding START domain-containing protein
Aqcoe1G189900.1	stage1-stage4	0.00108653	1.7224	up-regulated	AT1G30040.1	ATGA2OX2,GA2OX2	gibberellin 2-oxidase
Aqcoe1G196000.1	stage1-stage4	4.36021e-08	2.7053	up-regulated	AT3G18990.1	REM39,VRN1	AP2/B3-like transcriptional factor family protein
Aqcoe1G198900.1	stage1-stage4	8.18179e-07	1.09956	up-regulated	AT3G28880.1		Ankyrin repeat family protein
Aqcoe1G205900.1	stage1-stage4	2.70724e-11	1.92311	up-regulated	AT4G18130.1	PHYE	phytochrome E
Aqcoe1G216700.1	stage1-stage4	4.07041e-07	1.08286	up-regulated	AT3G26570.1	ORF02,PHT2;1	phosphate transporter 2;1
Aqcoe1G236300.1	stage1-stage4	0.0178377	1.28082	up-regulated
Aqcoe1G242300.1	stage1-stage4	0.00121609	1.33134	up-regulated	AT2G29120.1	ATGLR2.7,GLR2.7	glutamate receptor 2.7
Aqcoe1G245800.1	stage1-stage4	2.86237e-10	1.70717	up-regulated	AT2G33880.1	HB-3,STIP,WOX9	homeobox-3
Aqcoe1G256800.1	stage1-stage4	0.00729396	1.09836	up-regulated
Aqcoe1G257200.1	stage1-stage4	0.0407796	2.60583	up-regulated	AT1G28330.4	DRM1,DYL1	dormancy-associated protein-like 1
Aqcoe1G258100.1	stage1-stage4	3.9432e-12	1.75301	up-regulated	AT5G60200.1	TMO6	TARGET OF MONOPTEROS 6
Aqcoe1G262300.1	stage1-stage4	0.00423497	3.02343	up-regulated	AT4G32480.1		Protein of unknown function (DUF506)
Aqcoe1G264400.1	stage1-stage4	4.37925e-05	1.11587	up-regulated	AT2G33770.1	ATUBC24,PHO2,UBC24	phosphate 2
Aqcoe1G264500.1	stage1-stage4	4.99211e-07	1.35156	up-regulated
Aqcoe1G309400.1	stage1-stage4	0.0261173	1.35768	up-regulated
Aqcoe1G311900.1	stage1-stage4	0.00638295	1.33281	up-regulated
Aqcoe1G312600.1	stage1-stage4	0.000508922	1.52789	up-regulated
Aqcoe1G323100.1	stage1-stage4	0.00534589	1.47653	up-regulated
Aqcoe1G341500.1	stage1-stage4	4.52019e-14	2.69497	up-regulated	AT1G62360.1	BUM,BUM1,SHL,STM,WAM,WAM1	KNOX/ELK homeobox transcription factor
Aqcoe1G358200.1	stage1-stage4	0.0353729	1.08293	up-regulated
Aqcoe1G361000.1	stage1-stage4	0.00887195	1.04918	up-regulated
Aqcoe1G361200.1	stage1-stage4	0.0286361	1.38674	up-regulated	AT4G32300.1	SD2-5	S-domain-2 5
Aqcoe1G361500.1	stage1-stage4	0.0249467	1.09189	up-regulated	AT3G06240.1		F-box family protein
Aqcoe1G362500.1	stage1-stage4	0.010769	2.61422	up-regulated	AT1G66370.1	AtMYB113,MYB113	myb domain protein 113
Aqcoe1G366100.1	stage1-stage4	0.012637	1.33921	up-regulated	AT5G06750.1		Protein phosphatase 2C family protein
Aqcoe1G367200.1	stage1-stage4	0.000149012	2.20207	up-regulated	AT4G05200.1	CRK25	cysteine-rich RLK (RECEPTOR-like protein kinase) 25
Aqcoe1G384300.1	stage1-stage4	2.94697e-14	4.17846	up-regulated	AT5G35770.1	SAP	Transducin/WD40 repeat-like superfamily protein
Aqcoe1G387100.1	stage1-stage4	4.35821e-05	1.87012	up-regulated	AT2G35760.1		Uncharacterised protein family (UPF0497)
Aqcoe1G399300.1	stage1-stage4	7.00879e-06	1.39557	up-regulated	AT3G18990.1	REM39,VRN1	AP2/B3-like transcriptional factor family protein
Aqcoe1G399600.1	stage1-stage4	5.22441e-09	1.09204	up-regulated	AT3G18990.1	REM39,VRN1	AP2/B3-like transcriptional factor family protein
Aqcoe1G403100.1	stage1-stage4	5.13913e-11	1.14384	up-regulated	AT5G59310.1	LTP4	lipid transfer protein 4
Aqcoe1G406300.1	stage1-stage4	0.0189308	1.80426	up-regulated	AT4G36380.1	ROT3	Cytochrome P450 superfamily protein
Aqcoe1G406500.1	stage1-stage4	0.000164463	3.03332	up-regulated	AT5G36110.1	CYP716A1	cytochrome P450, family 716, subfamily A, polypeptide 1
Aqcoe1G411100.1	stage1-stage4	1.62416e-09	2.2071	up-regulated	AT1G55580.1	LAS,SCL18	GRAS family transcription factor
Aqcoe1G423900.1	stage1-stage4	0.000338033	1.14393	up-regulated	AT5G58760.1	DDB2	damaged DNA binding 2
Aqcoe1G426600.1	stage1-stage4	0.0033039	2.56924	up-regulated	AT5G01250.1		alpha 1,4-glycosyltransferase family protein
Aqcoe1G427100.1	stage1-stage4	0.0170079	1.33444	up-regulated
Aqcoe1G432900.1	stage1-stage4	0.0021277	1.25387	up-regulated
Aqcoe1G437600.1	stage1-stage4	0.000592372	4.16098	up-regulated	AT3G10600.1	CAT7	cationic amino acid transporter 7
Aqcoe1G447700.1	stage1-stage4	0.00176766	1.51261	up-regulated	AT5G03840.1	TFL-1,TFL1	PEBP (phosphatidylethanolamine-binding protein) family protein
Aqcoe1G447800.1	stage1-stage4	0.000297972	2.39493	up-regulated	AT5G03840.1	TFL-1,TFL1	PEBP (phosphatidylethanolamine-binding protein) family protein
Aqcoe1G451800.1	stage1-stage4	3.88738e-06	1.20283	up-regulated	AT3G18960.1		AP2/B3-like transcriptional factor family protein
Aqcoe1G453600.1	stage1-stage4	0.0278132	1.01887	up-regulated	AT1G78690.1		Phospholipid/glycerol acyltransferase family protein
Aqcoe1G457800.1	stage1-stage4	0.000747062	1.29196	up-regulated	AT3G55470.2		Calcium-dependent lipid-binding (CaLB domain) family protein
Aqcoe1G457900.1	stage1-stage4	2.22748e-05	1.4311	up-regulated	AT4G31380.1	FLP1	FPF1-like protein 1
Aqcoe1G459000.1	stage1-stage4	1.17738e-08	1.6709	up-regulated	AT2G37630.1	AS1,ATMYB91,ATPHAN,MYB91	myb-like HTH transcriptional regulator family protein
Aqcoe1G462900.1	stage1-stage4	0.00375885	1.09403	up-regulated	AT2G28840.1	XBAT31	XB3 ortholog 1 in Arabidopsis thaliana
Aqcoe1G464700.1	stage1-stage4	0.000324618	3.81682	up-regulated	AT5G59340.1	WOX2	WUSCHEL related homeobox 2
Aqcoe1G471700.1	stage1-stage4	7.15615e-09	1.04069	up-regulated	AT5G59790.1		Domain of unknown function (DUF966)
Aqcoe1G472600.1	stage1-stage4	0.0454063	1.01395	up-regulated	AT5G57700.1		BNR/Asp-box repeat family protein
Aqcoe1G489800.1	stage1-stage4	6.29803e-07	1.11508	up-regulated	AT2G28510.1		Dof-type zinc finger DNA-binding family protein
Aqcoe2G003000.1	stage1-stage4	0.00818717	1.08315	up-regulated	AT3G13690.1		Protein kinase protein with adenine nucleotide alpha hydrolases-like domain
Aqcoe2G004600.1	stage1-stage4	1.11145e-05	1.12968	up-regulated
Aqcoe2G016000.1	stage1-stage4	6.01014e-11	1.52023	up-regulated	AT3G57670.1	NTT,WIP2	C2H2-type zinc finger family protein
Aqcoe2G020100.1	stage1-stage4	1.06262e-07	1.30461	up-regulated	AT5G13750.1	ZIFL1	zinc induced facilitator-like 1
Aqcoe2G025100.1	stage1-stage4	0.00449949	1.44104	up-regulated	AT3G50930.1	BCS1	cytochrome BC1 synthesis
Aqcoe2G031000.1	stage1-stage4	2.25196e-08	1.47084	up-regulated	AT4G30880.1		Bifunctional inhibitor/lipid-transfer protein/seed storage 2S albumin superfamily protein
Aqcoe2G033300.1	stage1-stage4	1.0284e-11	1.27962	up-regulated	AT2G41370.1	BOP2	Ankyrin repeat family protein / BTB/POZ domain-containing protein
Aqcoe2G033400.1	stage1-stage4	0.000380773	1.77782	up-regulated
Aqcoe2G038100.1	stage1-stage4	6.28278e-07	1.38691	up-regulated	AT3G10250.1		Plant protein 1589 of unknown function
Aqcoe2G039200.1	stage1-stage4	0.0111691	1.0725	up-regulated	AT3G57040.1	ARR9,ATRR4	response regulator 9
Aqcoe2G040300.1	stage1-stage4	5.50885e-13	1.83274	up-regulated	AT5G12330.4	LRP1	Lateral root primordium (LRP) protein-related
Aqcoe2G043100.1	stage1-stage4	0.000766196	1.43545	up-regulated	AT3G56710.1	SIB1	sigma factor binding protein 1
Aqcoe2G050700.1	stage1-stage4	0.0168994	1.05674	up-regulated	AT1G74470.1		Pyridine nucleotide-disulphide oxidoreductase family protein
Aqcoe2G058700.1	stage1-stage4	1.48744e-10	1.90977	up-regulated	AT1G08760.1		Plant protein of unknown function (DUF936)
Aqcoe2G060500.1	stage1-stage4	1.12393e-05	1.27389	up-regulated	AT5G24910.1	CYP714A1	cytochrome P450, family 714, subfamily A, polypeptide 1
Aqcoe2G063200.1	stage1-stage4	3.82782e-11	1.71588	up-regulated	AT5G55160.1	ATSUMO2,SUM2,SUMO 2,SUMO2	small ubiquitin-like modifier 2
Aqcoe2G078600.1	stage1-stage4	0.00363071	1.83297	up-regulated
Aqcoe2G081500.1	stage1-stage4	8.06087e-08	1.42845	up-regulated	AT3G51670.1		SEC14 cytosolic factor family protein / phosphoglyceride transfer family protein
Aqcoe2G083100.1	stage1-stage4	0.00703296	1.86778	up-regulated	AT2G38310.1	PYL4,RCAR10	PYR1-like 4
Aqcoe2G092400.1	stage1-stage4	0.0263757	2.54997	up-regulated
Aqcoe2G102300.1	stage1-stage4	0.000163313	1.33626	up-regulated	AT3G18990.1	REM39,VRN1	AP2/B3-like transcriptional factor family protein
Aqcoe2G103100.1	stage1-stage4	0.00206395	2.69628	up-regulated
Aqcoe2G107800.1	stage1-stage4	2.74461e-14	1.82627	up-regulated	AT3G18990.1	REM39,VRN1	AP2/B3-like transcriptional factor family protein
Aqcoe2G108300.1	stage1-stage4	0.0078741	1.43765	up-regulated	AT5G28740.1		Tetratricopeptide repeat (TPR)-like superfamily protein
Aqcoe2G117100.1	stage1-stage4	0.00638313	3.23521	up-regulated	AT3G10600.1	CAT7	cationic amino acid transporter 7
Aqcoe2G134300.1	stage1-stage4	0.0279144	1.51972	up-regulated	AT2G27690.1	CYP94C1	cytochrome P450, family 94, subfamily C, polypeptide 1
Aqcoe2G136500.1	stage1-stage4	0.00115282	1.23679	up-regulated	AT4G04650.1		RNA-directed DNA polymerase (reverse transcriptase)-related family protein
Aqcoe2G139400.1	stage1-stage4	4.7485e-12	2.1609	up-regulated	AT3G52770.1	ZPR3	protein binding
Aqcoe2G151000.1	stage1-stage4	0.0143964	1.21039	up-regulated
Aqcoe2G154500.1	stage1-stage4	0.0277648	1.1333	up-regulated	AT1G15910.1		XH/XS domain-containing protein
Aqcoe2G161400.1	stage1-stage4	0.000524289	4.11965	up-regulated	AT5G22810.1		GDSL-like Lipase/Acylhydrolase superfamily protein
Aqcoe2G057900.1	stage1-stage4	0.000617057	2.17238	up-regulated	AT2G17950.1	PGA6,WUS,WUS1	Homeodomain-like superfamily protein
Aqcoe2G182900.1	stage1-stage4	3.11332e-07	1.23157	up-regulated
Aqcoe2G185800.1	stage1-stage4	0.000146058	2.14842	up-regulated	AT5G24910.1	CYP714A1	cytochrome P450, family 714, subfamily A, polypeptide 1
Aqcoe2G209400.1	stage1-stage4	0.0497983	1.49735	up-regulated
Aqcoe2G210300.1	stage1-stage4	0.0484611	2.18141	up-regulated	ATCG00130.1		ATPase, F0 complex, subunit B/B\', bacterial/chloroplast
Aqcoe2G218400.1	stage1-stage4	5.75937e-05	1.33628	up-regulated
Aqcoe2G233200.1	stage1-stage4	7.4785e-09	1.88902	up-regulated	AT5G02030.1	BLH9,BLR,HB-6,LSN,PNY,RPL,VAN	POX (plant homeobox) family protein
Aqcoe2G249800.1	stage1-stage4	0.0156111	1.78588	up-regulated
Aqcoe2G257100.1	stage1-stage4	0.00231657	3.09066	up-regulated	AT2G47180.1	AtGolS1,GolS1	galactinol synthase 1
Aqcoe2G264500.1	stage1-stage4	0.000414403	1.73143	up-regulated	AT3G62300.2	ATDUF7,DUF7	DOMAIN OF UNKNOWN FUNCTION 724 7
Aqcoe2G264600.1	stage1-stage4	0.0200469	1.38838	up-regulated	AT1G26540.1		Agenet domain-containing protein
Aqcoe2G265000.1	stage1-stage4	8.974e-09	2.40017	up-regulated	AT1G11420.1	ATDUF2,DUF2	DOMAIN OF UNKNOWN FUNCTION 724 2
Aqcoe2G270900.1	stage1-stage4	2.28731e-07	1.01494	up-regulated	AT1G74150.1		Galactose oxidase/kelch repeat superfamily protein
Aqcoe2G271200.1	stage1-stage4	3.29477e-06	2.69854	up-regulated	AT1G32583.1
Aqcoe2G271400.1	stage1-stage4	1.01071e-08	1.71451	up-regulated	AT4G37580.1	COP3,HLS1,UNS2	Acyl-CoA N-acyltransferases (NAT) superfamily protein
Aqcoe2G272600.1	stage1-stage4	0.0323281	2.35924	up-regulated
Aqcoe2G274900.1	stage1-stage4	2.64084e-09	1.89771	up-regulated	AT1G23380.1	KNAT6,KNAT6L,KNAT6S	KNOTTED1-like homeobox gene 6
Aqcoe2G291100.1	stage1-stage4	0.0110765	1.29011	up-regulated	AT4G02380.1	AtLEA5,SAG21	senescence-associated gene 21
Aqcoe2G295400.1	stage1-stage4	0.000259261	1.67487	up-regulated	AT3G16640.1	TCTP	translationally controlled tumor protein
Aqcoe2G298100.1	stage1-stage4	1.20918e-06	1.83326	up-regulated	AT2G47750.1	GH3.9	putative indole-3-acetic acid-amido synthetase GH3.9
Aqcoe2G298200.1	stage1-stage4	6.29136e-06	1.16971	up-regulated
Aqcoe2G300700.1	stage1-stage4	0.0177065	1.21582	up-regulated	AT5G27690.1		Heavy metal transport/detoxification superfamily protein
Aqcoe2G305200.1	stage1-stage4	5.55064e-09	3.70015	up-regulated	AT4G13420.1	ATHAK5,HAK5	high affinity K+ transporter 5
Aqcoe2G305700.1	stage1-stage4	1.70461e-05	1.02278	up-regulated	AT4G02570.2	ATCUL1,AXR6,CUL1	cullin 1
Aqcoe2G306300.1	stage1-stage4	1.81906e-09	1.95515	up-regulated	AT3G21420.1		2-oxoglutarate (2OG) and Fe(II)-dependent oxygenase superfamily protein
Aqcoe2G310100.1	stage1-stage4	0.0337848	1.01998	up-regulated	AT5G18670.1	BAM9,BMY3	beta-amylase 3
Aqcoe2G310400.1	stage1-stage4	3.65477e-06	1.14373	up-regulated	AT3G62980.1	TIR1	F-box/RNI-like superfamily protein
Aqcoe2G313900.1	stage1-stage4	0.00318659	1.0401	up-regulated	AT5G18730.1
Aqcoe2G315500.1	stage1-stage4	9.12909e-12	3.08363	up-regulated	AT1G08830.1	CSD1	copper/zinc superoxide dismutase 1
Aqcoe2G329600.1	stage1-stage4	0.0299564	1.08843	up-regulated
Aqcoe2G333100.1	stage1-stage4	0.0452981	2.53038	up-regulated	AT1G03220.1		Eukaryotic aspartyl protease family protein
Aqcoe2G352600.1	stage1-stage4	3.26228e-12	1.58006	up-regulated	AT4G14723.1
Aqcoe2G352700.1	stage1-stage4	2.47178e-05	1.03416	up-regulated	AT4G29250.1		HXXXD-type acyl-transferase family protein
Aqcoe2G353000.1	stage1-stage4	7.23812e-07	1.2715	up-regulated	AT4G02670.1	AtIDD12,IDD12	indeterminate(ID)-domain 12
Aqcoe2G360500.1	stage1-stage4	0.0106023	1.29439	up-regulated	AT1G04240.1	IAA3,SHY2	AUX/IAA transcriptional regulator family protein
Aqcoe2G368300.1	stage1-stage4	1.83908e-07	2.92084	up-regulated	AT3G23130.1	FLO10,FON1,SUP	C2H2 and C2HC zinc fingers superfamily protein
Aqcoe2G369000.1	stage1-stage4	0.00354662	2.57006	up-regulated	AT2G42430.1	ASL18,LBD16	lateral organ boundaries-domain 16
Aqcoe2G380000.1	stage1-stage4	3.89725e-06	1.03255	up-regulated	AT5G28910.2
Aqcoe2G390200.1	stage1-stage4	0.00155785	1.03106	up-regulated	AT4G33280.1		AP2/B3-like transcriptional factor family protein
Aqcoe2G391400.1	stage1-stage4	2.58276e-08	1.12162	up-regulated	AT1G04150.1		C2 calcium/lipid-binding plant phosphoribosyltransferase family protein
Aqcoe2G397000.1	stage1-stage4	5.65909e-10	1.87674	up-regulated	AT4G13620.1		Integrase-type DNA-binding superfamily protein
Aqcoe2G397100.1	stage1-stage4	2.79446e-08	2.18017	up-regulated	AT1G04880.1		HMG (high mobility group) box protein with ARID/BRIGHT DNA-binding domain
Aqcoe2G406600.1	stage1-stage4	0.022101	1.10251	up-regulated	AT4G24510.1	CER2,VC-2,VC2	HXXXD-type acyl-transferase family protein
Aqcoe2G406700.1	stage1-stage4	0.00340008	1.53871	up-regulated
Aqcoe2G407600.1	stage1-stage4	0.0302303	1.18179	up-regulated
Aqcoe2G411100.1	stage1-stage4	0.00649208	1.08675	up-regulated
Aqcoe2G414600.1	stage1-stage4	1.68927e-09	1.36852	up-regulated	AT4G13600.1		Carbohydrate-binding X8 domain superfamily protein
Aqcoe2G415700.1	stage1-stage4	0.000682086	1.00721	up-regulated
Aqcoe2G418900.1	stage1-stage4	7.9704e-08	2.75162	up-regulated	AT2G38430.1
Aqcoe2G421000.1	stage1-stage4	0.00061142	1.29263	up-regulated
Aqcoe2G427300.1	stage1-stage4	0.0031436	2.78315	up-regulated
Aqcoe3G000600.1	stage1-stage4	1.16635e-06	1.12107	up-regulated	AT3G18010.1	WOX1	WUSCHEL related homeobox 1
Aqcoe3G001400.1	stage1-stage4	0.012658	1.8884	up-regulated	AT1G60060.1		Serine/threonine-protein kinase WNK (With No Lysine)-related
Aqcoe3G002400.1	stage1-stage4	5.4082e-05	1.16104	up-regulated
Aqcoe3G018100.1	stage1-stage4	5.82772e-07	1.8275	up-regulated
Aqcoe3G026300.1	stage1-stage4	0.0060584	1.95357	up-regulated	AT5G38200.1		Class I glutamine amidotransferase-like superfamily protein
Aqcoe3G032800.1	stage1-stage4	0.0398595	1.38496	up-regulated	AT1G67050.1
Aqcoe3G037500.1	stage1-stage4	0.00215302	2.16053	up-regulated	AT4G38180.1	FRS5	FAR1-related sequence 5
Aqcoe3G037600.1	stage1-stage4	3.54909e-13	1.89027	up-regulated	AT1G68480.1	JAG	C2H2 and C2HC zinc fingers superfamily protein
Aqcoe3G039100.1	stage1-stage4	2.23854e-07	2.96246	up-regulated	AT3G25905.1	CLE27	CLAVATA3/ESR-RELATED 27
Aqcoe3G039500.1	stage1-stage4	0.00101009	1.19226	up-regulated
Aqcoe3G048300.1	stage1-stage4	0.0205471	2.12079	up-regulated	AT3G18570.1		Oleosin family protein
Aqcoe3G059300.1	stage1-stage4	0.00540711	1.85708	up-regulated	AT4G10260.1		pfkB-like carbohydrate kinase family protein
Aqcoe3G065400.1	stage1-stage4	1.23991e-11	2.0537	up-regulated	AT5G15800.1	AGL2,SEP1	K-box region and MADS-box transcription factor family protein
Aqcoe3G066300.1	stage1-stage4	0.0341387	1.03171	up-regulated	AT2G26710.1	BAS1,CYP72B1,CYP734A1	Cytochrome P450 superfamily protein
Aqcoe3G073000.1	stage1-stage4	4.28363e-08	2.07881	up-regulated	AT5G38790.1
Aqcoe3G077900.1	stage1-stage4	0.0253433	1.16725	up-regulated	AT5G15250.1	ATFTSH6,FTSH6	FTSH protease 6
Aqcoe3G079100.1	stage1-stage4	0.00038122	1.07428	up-regulated	AT5G15265.1
Aqcoe3G080100.1	stage1-stage4	0.000655119	1.51163	up-regulated	AT2G02950.1	PKS1	phytochrome kinase substrate 1
Aqcoe3G080400.1	stage1-stage4	1.0981e-05	1.47561	up-regulated	AT3G19010.1		2-oxoglutarate (2OG) and Fe(II)-dependent oxygenase superfamily protein
Aqcoe3G099500.1	stage1-stage4	0.00476042	1.19007	up-regulated
Aqcoe3G099600.1	stage1-stage4	0.010011	1.01124	up-regulated	AT3G59200.1		F-box/RNI-like superfamily protein
Aqcoe3G100300.1	stage1-stage4	0.0496145	1.64369	up-regulated	AT1G59650.1	CW14	Protein of unknown function (DUF1336)
Aqcoe3G109200.1	stage1-stage4	1.1596e-05	1.27525	up-regulated	AT1G60010.1
Aqcoe3G111200.1	stage1-stage4	0.00043158	1.07946	up-regulated	AT5G40210.1		nodulin MtN21 /EamA-like transporter family protein
Aqcoe3G114000.1	stage1-stage4	0.00471117	1.87534	up-regulated	AT1G23870.1	ATTPS9,TPS9	trehalose-phosphatase/synthase 9
Aqcoe3G127200.1	stage1-stage4	0.0146006	1.04691	up-regulated	AT5G40390.1	SIP1	Raffinose synthase family protein
Aqcoe3G127700.1	stage1-stage4	8.8121e-05	1.43236	up-regulated	AT5G50130.1		NAD(P)-binding Rossmann-fold superfamily protein
Aqcoe3G136200.1	stage1-stage4	7.43617e-11	1.45672	up-regulated	AT1G67770.1	TEL2	terminal EAR1-like 2
Aqcoe3G161000.1	stage1-stage4	0.000987879	3.84325	up-regulated	AT1G32583.1
Aqcoe3G167000.1	stage1-stage4	3.25464e-08	1.29681	up-regulated	AT4G33280.1		AP2/B3-like transcriptional factor family protein
Aqcoe3G168100.1	stage1-stage4	0.044333	1.33933	up-regulated	AT3G18990.1	REM39,VRN1	AP2/B3-like transcriptional factor family protein
Aqcoe3G168200.1	stage1-stage4	0.00707787	1.43466	up-regulated	AT3G18990.1	REM39,VRN1	AP2/B3-like transcriptional factor family protein
Aqcoe3G169700.1	stage1-stage4	2.28021e-13	1.49948	up-regulated	AT1G32240.1	KAN2	Homeodomain-like superfamily protein
Aqcoe3G188600.1	stage1-stage4	0.00705134	1.07335	up-regulated	AT2G01050.1		zinc ion binding;nucleic acid binding
Aqcoe3G188900.1	stage1-stage4	1.4041e-05	1.55656	up-regulated	AT5G50360.1
Aqcoe3G201200.1	stage1-stage4	0.000701636	1.66715	up-regulated	AT4G12620.1	ATORC1B,ORC1B,UNE13	origin of replication complex 1B
Aqcoe3G208100.1	stage1-stage4	0.00600497	1.18915	up-regulated
Aqcoe3G217600.1	stage1-stage4	2.07732e-09	2.42312	up-regulated	AT5G50915.2		basic helix-loop-helix (bHLH) DNA-binding superfamily protein
Aqcoe3G223800.1	stage1-stage4	6.29803e-07	1.13361	up-regulated	AT1G22490.1		basic helix-loop-helix (bHLH) DNA-binding superfamily protein
Aqcoe3G233500.1	stage1-stage4	1.88629e-09	1.4532	up-regulated
Aqcoe3G241000.1	stage1-stage4	0.0011581	2.23571	up-regulated	AT1G17020.1	ATSRG1,SRG1	senescence-related gene 1
Aqcoe3G280300.1	stage1-stage4	2.77529e-14	1.84846	up-regulated	AT1G23380.1	KNAT6,KNAT6L,KNAT6S	KNOTTED1-like homeobox gene 6
Aqcoe3G280400.1	stage1-stage4	1.66837e-05	1.56631	up-regulated
Aqcoe3G310400.1	stage1-stage4	0.00424669	1.00332	up-regulated	AT1G59960.1		NAD(P)-linked oxidoreductase superfamily protein
Aqcoe3G311500.1	stage1-stage4	0.000391802	1.05481	up-regulated
Aqcoe3G311800.1	stage1-stage4	9.22708e-05	1.41259	up-regulated	AT5G62910.1		RING/U-box superfamily protein
Aqcoe3G314000.1	stage1-stage4	4.29889e-05	1.11313	up-regulated	AT3G28420.1		Putative membrane lipoprotein
Aqcoe3G315300.1	stage1-stage4	0.000364786	1.02046	up-regulated
Aqcoe3G317000.1	stage1-stage4	0.00127135	1.01051	up-regulated	AT5G40030.1		Protein kinase superfamily protein
Aqcoe3G338300.1	stage1-stage4	0.000637264	1.11761	up-regulated	AT1G74670.1		Gibberellin-regulated family protein
Aqcoe3G341100.1	stage1-stage4	0.0452904	1.55482	up-regulated
Aqcoe3G373600.1	stage1-stage4	2.49844e-05	1.51053	up-regulated	AT1G69120.1	AGL7,AP1	K-box region and MADS-box transcription factor family protein
Aqcoe3G385800.1	stage1-stage4	2.03717e-06	1.65615	up-regulated	AT3G57030.1		Calcium-dependent phosphotriesterase superfamily protein
Aqcoe3G386800.1	stage1-stage4	8.7259e-14	1.72033	up-regulated	AT3G25590.1
Aqcoe3G395500.1	stage1-stage4	0.000882355	1.63048	up-regulated	AT3G18550.2	ATTCP18,BRC1,TCP18	TCP family transcription factor
Aqcoe3G399500.1	stage1-stage4	3.35788e-14	2.9355	up-regulated	AT1G68640.1	PAN	bZIP transcription factor family protein
Aqcoe3G403200.1	stage1-stage4	0.00250886	1.05545	up-regulated	AT1G68400.1		leucine-rich repeat transmembrane protein kinase family protein
Aqcoe3G412200.1	stage1-stage4	4.33587e-05	1.27186	up-regulated	AT1G14630.1
Aqcoe3G422300.1	stage1-stage4	9.94084e-12	3.351	up-regulated	AT1G57820.1	ORTH2,VIM1	Zinc finger (C3HC4-type RING finger) family protein
Aqcoe3G424600.1	stage1-stage4	1.43241e-09	1.23195	up-regulated	AT1G65920.1		Regulator of chromosome condensation (RCC1) family with FYVE zinc finger domain
Aqcoe3G430500.1	stage1-stage4	7.87258e-05	1.0598	up-regulated
Aqcoe3G436300.1	stage1-stage4	3.69043e-05	1.16734	up-regulated	AT3G05320.1		O-fucosyltransferase family protein
Aqcoe3G440500.1	stage1-stage4	0.0397667	1.46348	up-regulated	AT1G50410.1		SNF2 domain-containing protein / helicase domain-containing protein / zinc finger protein-related
Aqcoe4G007200.1	stage1-stage4	0.0250839	1.14636	up-regulated
Aqcoe4G009200.1	stage1-stage4	0.00171699	1.10899	up-regulated	AT2G34500.1	CYP710A1	cytochrome P450, family 710, subfamily A, polypeptide 1
Aqcoe4G012100.1	stage1-stage4	0.0366963	1.03027	up-regulated	AT1G22660.1		Polynucleotide adenylyltransferase family protein
Aqcoe4G016300.1	stage1-stage4	4.49119e-05	2.57989	up-regulated	AT4G39490.1	CYP96A10	cytochrome P450, family 96, subfamily A, polypeptide 10
Aqcoe4G024300.1	stage1-stage4	2.05551e-10	1.25047	up-regulated	AT3G58770.1
Aqcoe4G024600.1	stage1-stage4	1.07191e-07	2.05291	up-regulated	AT2G42790.1	CSY3	citrate synthase 3
Aqcoe4G028700.1	stage1-stage4	1.37527e-05	1.05614	up-regulated	AT1G53380.1		Plant protein of unknown function (DUF641)
Aqcoe4G031800.1	stage1-stage4	1.07461e-07	2.1153	up-regulated
Aqcoe4G041300.1	stage1-stage4	1.74817e-05	1.60438	up-regulated	AT5G17540.1		HXXXD-type acyl-transferase family protein
Aqcoe4G061800.1	stage1-stage4	0.000298747	1.78473	up-regulated	AT5G15380.1	DRM1	domains rearranged methylase 1
Aqcoe4G076700.1	stage1-stage4	0.000949126	1.21052	up-regulated	AT1G03840.1	MGP	C2H2 and C2HC zinc fingers superfamily protein
Aqcoe4G085400.1	stage1-stage4	8.24681e-07	1.05698	up-regulated
Aqcoe4G090000.1	stage1-stage4	0.0197067	1.40644	up-regulated	AT3G24800.1	PRT1	proteolysis 1
Aqcoe4G115100.1	stage1-stage4	0.00261071	1.20115	up-regulated	AT5G48620.1		Disease resistance protein (CC-NBS-LRR class) family
Aqcoe4G120000.1	stage1-stage4	0.0417638	1.17026	up-regulated	AT3G14690.1	CYP72A15	cytochrome P450, family 72, subfamily A, polypeptide 15
Aqcoe4G130100.1	stage1-stage4	0.00223624	2.82976	up-regulated
Aqcoe4G131300.1	stage1-stage4	0.0058194	1.1269	up-regulated	AT1G78270.1	AtUGT85A4,UGT85A4	UDP-glucosyl transferase 85A4
Aqcoe4G151000.1	stage1-stage4	6.24296e-05	1.14004	up-regulated
Aqcoe4G151300.1	stage1-stage4	0.0179569	1.445	up-regulated	AT2G32540.1	ATCSLB04,ATCSLB4,CSLB04	cellulose synthase-like B4
Aqcoe4G156300.1	stage1-stage4	0.000128419	2.35851	up-regulated
Aqcoe4G162600.1	stage1-stage4	0.0333169	1.02343	up-regulated	AT1G02520.1	PGP11	P-glycoprotein 11
Aqcoe4G170000.1	stage1-stage4	0.000202683	1.0035	up-regulated
Aqcoe4G177200.1	stage1-stage4	3.60441e-05	1.02626	up-regulated
Aqcoe4G179300.1	stage1-stage4	0.00262383	1.1599	up-regulated
Aqcoe4G183800.1	stage1-stage4	0.0175991	1.56377	up-regulated	AT1G11950.1		Transcription factor jumonji (jmjC) domain-containing protein
Aqcoe4G184600.1	stage1-stage4	3.9717e-07	1.43123	up-regulated	AT3G12340.1		FKBP-like peptidyl-prolyl cis-trans isomerase family protein
Aqcoe4G185000.1	stage1-stage4	6.24554e-05	2.32419	up-regulated	AT1G61730.1		DNA-binding storekeeper protein-related transcriptional regulator
Aqcoe4G185300.1	stage1-stage4	2.20768e-08	1.4579	up-regulated
Aqcoe4G185400.1	stage1-stage4	0.00236637	1.76003	up-regulated	AT3G56870.1
Aqcoe4G186700.1	stage1-stage4	0.00283763	1.65776	up-regulated	AT4G21430.1	B160	Zinc finger, RING-type;Transcription factor jumonji/aspartyl beta-hydroxylase
Aqcoe4G188100.1	stage1-stage4	0.00179669	2.49137	up-regulated	AT3G56870.1
Aqcoe4G188200.1	stage1-stage4	5.50885e-13	1.97198	up-regulated	AT3G12340.1		FKBP-like peptidyl-prolyl cis-trans isomerase family protein
Aqcoe4G188300.1	stage1-stage4	1.79006e-05	2.08946	up-regulated	AT1G61730.1		DNA-binding storekeeper protein-related transcriptional regulator
Aqcoe4G198900.1	stage1-stage4	0.00150837	1.08672	up-regulated
Aqcoe4G199100.1	stage1-stage4	0.0102164	6.13401	up-regulated	AT1G30950.1	UFO	F-box family protein
Aqcoe4G200200.1	stage1-stage4	0.0266278	4.25949	up-regulated	AT3G18990.1	REM39,VRN1	AP2/B3-like transcriptional factor family protein
Aqcoe4G201500.1	stage1-stage4	0.0101754	1.28692	up-regulated	AT1G08760.1		Plant protein of unknown function (DUF936)
Aqcoe4G214500.1	stage1-stage4	0.00124898	2.82606	up-regulated	AT3G48280.1	CYP71A25	cytochrome P450, family 71, subfamily A, polypeptide 25
Aqcoe4G224500.1	stage1-stage4	0.0286657	2.71921	up-regulated
Aqcoe4G224800.1	stage1-stage4	6.84181e-14	2.0307	up-regulated	AT1G62360.1	BUM,BUM1,SHL,STM,WAM,WAM1	KNOX/ELK homeobox transcription factor
Aqcoe4G226600.1	stage1-stage4	0.00451125	1.17725	up-regulated	AT1G49670.2	NQR	ARP protein (REF)
Aqcoe4G226900.1	stage1-stage4	0.00729024	1.27742	up-regulated	AT2G36430.1		Plant protein of unknown function (DUF247)
Aqcoe4G238900.1	stage1-stage4	0.000957479	1.82292	up-regulated	AT4G25470.1	ATCBF2,CBF2,DREB1C,FTQ4	C-repeat/DRE binding factor 2
Aqcoe4G245300.1	stage1-stage4	0.0199758	2.64221	up-regulated	AT2G34660.1	ATMRP2,EST4,MRP2	multidrug resistance-associated protein 2
Aqcoe4G246000.1	stage1-stage4	0.0300127	1.07874	up-regulated	AT3G15880.2	TPR4,WSIP2	WUS-interacting protein 2
Aqcoe4G255800.1	stage1-stage4	0.000554863	1.36399	up-regulated
Aqcoe4G256700.1	stage1-stage4	0.0101541	1.16313	up-regulated	AT5G56370.1		F-box/RNI-like/FBD-like domains-containing protein
Aqcoe4G257200.1	stage1-stage4	0.035772	2.07608	up-regulated	AT1G66140.1	ZFP4	zinc finger protein 4
Aqcoe4G260600.1	stage1-stage4	2.30946e-07	2.26731	up-regulated	AT1G11260.1	ATSTP1,STP1	sugar transporter 1
Aqcoe4G263900.1	stage1-stage4	0.00937482	3.51258	up-regulated
Aqcoe4G268200.1	stage1-stage4	0.00355313	2.64817	up-regulated	AT4G27290.1		S-locus lectin protein kinase family protein
Aqcoe4G269800.1	stage1-stage4	0.00326466	1.89319	up-regulated	AT4G27260.1	GH3.5,WES1	Auxin-responsive GH3 family protein
Aqcoe4G272600.1	stage1-stage4	0.00140796	1.73012	up-regulated	AT3G15660.1	ATGRX4,GRX4	glutaredoxin 4
Aqcoe4G280600.1	stage1-stage4	0.0324755	1.67024	up-regulated	AT5G55470.1	ATNHX3,NHX3	Na+/H+ (sodium hydrogen) exchanger 3
Aqcoe4G282200.1	stage1-stage4	0.00402835	2.15119	up-regulated	AT1G78955.1	CAMS1	camelliol C synthase 1
Aqcoe4G282600.1	stage1-stage4	0.00538635	1.73212	up-regulated	AT3G52970.1	CYP76G1	cytochrome P450, family 76, subfamily G, polypeptide 1
Aqcoe4G282900.1	stage1-stage4	0.0164323	1.36805	up-regulated	AT3G52970.1	CYP76G1	cytochrome P450, family 76, subfamily G, polypeptide 1
Aqcoe4G293500.1	stage1-stage4	1.02274e-05	1.57385	up-regulated	AT4G26790.1		GDSL-like Lipase/Acylhydrolase superfamily protein
Aqcoe4G299200.1	stage1-stage4	0.00478581	1.54408	up-regulated	AT3G48280.1	CYP71A25	cytochrome P450, family 71, subfamily A, polypeptide 25
Aqcoe4G314200.1	stage1-stage4	0.00466986	2.4585	up-regulated	AT3G58880.1		F-box/RNI-like superfamily protein
Aqcoe5G007600.1	stage1-stage4	0.0010331	2.00671	up-regulated	AT5G45690.1		Protein of unknown function (DUF1264)
Aqcoe5G014900.1	stage1-stage4	0.000408266	1.1566	up-regulated	AT5G54160.1	ATOMT1,OMT1	O-methyltransferase 1
Aqcoe5G018300.1	stage1-stage4	0.00958208	4.06951	up-regulated	AT4G26740.1	ATPXG1,ATS1,CLO1	seed gene 1
Aqcoe5G018800.1	stage1-stage4	2.47688e-07	1.99253	up-regulated	AT1G35710.1		Protein kinase family protein with leucine-rich repeat domain
Aqcoe5G030500.1	stage1-stage4	0.0178514	1.617	up-regulated
Aqcoe5G031800.1	stage1-stage4	1.51463e-05	3.95403	up-regulated	AT2G42430.1	ASL18,LBD16	lateral organ boundaries-domain 16
Aqcoe5G037100.1	stage1-stage4	0.0230197	1.09962	up-regulated	AT5G43630.1	TZP	zinc knuckle (CCHC-type) family protein
Aqcoe5G038100.1	stage1-stage4	3.11938e-06	1.25866	up-regulated	AT3G20310.1	ATERF-7,ATERF7,ERF7	ethylene response factor 7
Aqcoe5G050500.1	stage1-stage4	0.00103607	1.47871	up-regulated	AT3G14330.1		Tetratricopeptide repeat (TPR)-like superfamily protein
Aqcoe5G050600.1	stage1-stage4	2.64132e-06	1.21068	up-regulated	AT1G22160.1		Protein of unknown function (DUF581)
Aqcoe5G066800.1	stage1-stage4	0.0499496	1.69615	up-regulated	AT4G23750.1	CRF2,TMO3	cytokinin response factor 2
Aqcoe5G072600.1	stage1-stage4	0.043244	4.17271	up-regulated
Aqcoe5G080000.1	stage1-stage4	0.0452274	2.38278	up-regulated	AT5G18560.1	PUCHI	Integrase-type DNA-binding superfamily protein
Aqcoe5G084000.1	stage1-stage4	3.6118e-08	1.63739	up-regulated	AT5G27690.1		Heavy metal transport/detoxification superfamily protein
Aqcoe5G089500.1	stage1-stage4	0.041431	1.49589	up-regulated	AT1G56220.1		Dormancy/auxin associated family protein
Aqcoe5G094800.1	stage1-stage4	4.10454e-11	1.55291	up-regulated	AT4G37750.1	ANT,CKC,CKC1,DRG	Integrase-type DNA-binding superfamily protein
Aqcoe5G100800.1	stage1-stage4	0.0116952	1.32331	up-regulated
Aqcoe5G103800.1	stage1-stage4	0.0126846	1.00545	up-regulated	AT1G27730.1	STZ,ZAT10	salt tolerance zinc finger
Aqcoe5G104000.1	stage1-stage4	6.54481e-11	4.03682	up-regulated	AT2G23060.1		Acyl-CoA N-acyltransferases (NAT) superfamily protein
Aqcoe5G104500.1	stage1-stage4	6.7826e-10	1.2299	up-regulated	AT5G01075.1		Glycosyl hydrolase family 35 protein
Aqcoe5G109500.1	stage1-stage4	6.3552e-06	1.19245	up-regulated	AT1G21050.1		Protein of unknown function, DUF617
Aqcoe5G113900.1	stage1-stage4	4.39711e-12	2.41499	up-regulated	AT1G76420.1	ANAC031,CUC3,NAC368	NAC (No Apical Meristem) domain transcriptional regulator superfamily protein
Aqcoe5G121400.1	stage1-stage4	0.00450056	1.02788	up-regulated	AT2G17570.1		Undecaprenyl pyrophosphate synthetase family protein
Aqcoe5G125200.1	stage1-stage4	0.00142282	2.01491	up-regulated	AT1G20450.1	ERD10,LTI29,LTI45	Dehydrin family protein
Aqcoe5G132800.1	stage1-stage4	0.0443741	1.69658	up-regulated	AT5G10600.1	CYP81K2	cytochrome P450, family 81, subfamily K, polypeptide 2
Aqcoe5G133000.1	stage1-stage4	5.69513e-07	2.57883	up-regulated	AT2G15020.1
Aqcoe5G133100.1	stage1-stage4	2.55901e-09	4.70957	up-regulated
Aqcoe5G139600.1	stage1-stage4	0.0239148	1.60574	up-regulated	AT4G22660.1		F-box family protein with a domain of unknown function (DUF295)
Aqcoe5G139800.1	stage1-stage4	0.000703417	1.36735	up-regulated	AT2G17030.1		F-box family protein with a domain of unknown function (DUF295)
Aqcoe5G153500.1	stage1-stage4	0.00693363	1.02734	up-regulated
Aqcoe5G154800.1	stage1-stage4	0.0199758	1.16353	up-regulated	AT3G19184.1		AP2/B3-like transcriptional factor family protein
Aqcoe5G157100.1	stage1-stage4	0.00132685	1.44753	up-regulated	AT5G05950.1	MEE60	maternal effect embryo arrest 60
Aqcoe5G159500.1	stage1-stage4	0.0143289	1.09557	up-regulated	AT3G50560.1		NAD(P)-binding Rossmann-fold superfamily protein
Aqcoe5G166400.1	stage1-stage4	0.000633707	1.15583	up-regulated	AT4G24480.1		Protein kinase superfamily protein
Aqcoe5G168600.1	stage1-stage4	0.000230444	1.03074	up-regulated	AT5G64210.1	AOX2	alternative oxidase 2
Aqcoe5G172500.1	stage1-stage4	0.00552214	1.1608	up-regulated	AT1G65760.1		Protein of unknown function (DUF295)
Aqcoe5G172800.1	stage1-stage4	8.04239e-09	2.17846	up-regulated	AT5G65590.1		Dof-type zinc finger DNA-binding family protein
Aqcoe5G175400.1	stage1-stage4	0.00364484	1.51823	up-regulated
Aqcoe5G180800.1	stage1-stage4	2.8452e-06	1.09007	up-regulated	AT3G54340.1	AP3,ATAP3	K-box region and MADS-box transcription factor family protein
Aqcoe5G181200.1	stage1-stage4	7.54321e-10	1.56252	up-regulated	AT3G51060.1	SRS1,STY1	Lateral root primordium (LRP) protein-related
Aqcoe5G190300.1	stage1-stage4	3.40116e-09	2.67962	up-regulated	AT3G50870.1	GATA18,HAN,MNP	GATA type zinc finger transcription factor family protein
Aqcoe5G194600.1	stage1-stage4	0.0234142	1.21782	up-regulated	AT4G35230.1	BSK1	BR-signaling kinase 1
Aqcoe5G214900.1	stage1-stage4	6.66129e-07	5.06253	up-regulated	AT2G14960.1	GH3.1	Auxin-responsive GH3 family protein
Aqcoe5G226900.1	stage1-stage4	1.97184e-10	1.05381	up-regulated	AT1G19850.1	ARF5,IAA24,MP	Transcriptional factor B3 family protein / auxin-responsive factor AUX/IAA-related
Aqcoe5G236600.1	stage1-stage4	1.86388e-05	3.25058	up-regulated	AT1G17950.1	ATMYB52,BW52,MYB52	myb domain protein 52
Aqcoe5G237200.1	stage1-stage4	2.69755e-09	1.45858	up-regulated	AT2G27880.1	AGO5	Argonaute family protein
Aqcoe5G238300.1	stage1-stage4	3.42716e-07	1.39846	up-regulated	AT2G38820.2		Protein of unknown function (DUF506)
Aqcoe5G256000.1	stage1-stage4	0.000292067	2.02853	up-regulated	AT1G01120.1	KCS1	3-ketoacyl-CoA synthase 1
Aqcoe5G279900.1	stage1-stage4	0.000155521	2.32651	up-regulated	AT1G37140.1	MCT1	MEI2 C-terminal RRM only like 1
Aqcoe5G286900.1	stage1-stage4	0.0122174	1.32061	up-regulated	AT3G05890.1	RCI2B	Low temperature and salt responsive protein family
Aqcoe5G305300.1	stage1-stage4	0.0305648	3.21072	up-regulated	AT2G41000.2		Chaperone DnaJ-domain superfamily protein
Aqcoe5G309900.1	stage1-stage4	0.039691	2.57127	up-regulated	AT3G62550.1		Adenine nucleotide alpha hydrolases-like superfamily protein
Aqcoe5G320200.1	stage1-stage4	0.000340002	1.26332	up-regulated	AT5G07350.1	AtTudor1,TSN1,Tudor1	TUDOR-SN protein 1
Aqcoe5G323000.1	stage1-stage4	7.19722e-05	1.41641	up-regulated	AT3G26935.1		DHHC-type zinc finger family protein
Aqcoe5G326300.1	stage1-stage4	0.000120068	2.95361	up-regulated
Aqcoe5G326800.1	stage1-stage4	0.0271881	1.269	up-regulated
Aqcoe5G327800.1	stage1-stage4	6.5098e-11	1.74457	up-regulated	AT5G61850.1	LFY,LFY3	floral meristem identity control protein LEAFY (LFY)
Aqcoe5G340300.1	stage1-stage4	6.10037e-09	2.91044	up-regulated	AT5G50915.1		basic helix-loop-helix (bHLH) DNA-binding superfamily protein
Aqcoe5G343100.1	stage1-stage4	0.0108323	1.17493	up-regulated	AT3G43740.1		Leucine-rich repeat (LRR) family protein
Aqcoe5G344300.1	stage1-stage4	6.15164e-08	1.10294	up-regulated	AT3G48770.1		DNA binding;ATP binding
Aqcoe5G348700.1	stage1-stage4	0.000214985	1.23519	up-regulated	AT5G50600.1	ATHSD1,HSD1	hydroxysteroid dehydrogenase 1
Aqcoe5G348900.1	stage1-stage4	3.52246e-05	2.6739	up-regulated	AT5G50600.1	ATHSD1,HSD1	hydroxysteroid dehydrogenase 1
Aqcoe5G352500.1	stage1-stage4	0.00319976	1.30373	up-regulated	AT1G27290.1
Aqcoe5G372600.1	stage1-stage4	0.0413663	2.8849	up-regulated	AT5G50360.1
Aqcoe5G383100.1	stage1-stage4	4.22694e-10	1.12802	up-regulated	AT4G24790.1		AAA-type ATPase family protein
Aqcoe5G388200.1	stage1-stage4	0.00226917	1.82979	up-regulated	AT3G48280.1	CYP71A25	cytochrome P450, family 71, subfamily A, polypeptide 25
Aqcoe5G398700.1	stage1-stage4	3.72154e-11	4.74452	up-regulated	AT1G67910.1
Aqcoe5G405600.1	stage1-stage4	3.10263e-12	1.68465	up-regulated	AT5G63090.2	LOB	Lateral organ boundaries (LOB) domain family protein
Aqcoe5G408000.1	stage1-stage4	1.25005e-06	2.49586	up-regulated	AT5G36110.1	CYP716A1	cytochrome P450, family 716, subfamily A, polypeptide 1
Aqcoe5G410400.1	stage1-stage4	0.000380773	1.01784	up-regulated	AT5G61480.1	PXY	Leucine-rich repeat protein kinase family protein
Aqcoe5G423800.1	stage1-stage4	1.07783e-09	1.96618	up-regulated	AT2G45660.1	AGL20,ATSOC1,SOC1	AGAMOUS-like 20
Aqcoe5G427000.1	stage1-stage4	0.00100538	1.30928	up-regulated	AT5G14210.1		Leucine-rich repeat protein kinase family protein
Aqcoe5G442200.1	stage1-stage4	2.4666e-08	2.76274	up-regulated
Aqcoe5G452400.1	stage1-stage4	1.19998e-08	1.33413	up-regulated	AT3G53480.1	ABCG37,ATPDR9,PDR9,PIS1	pleiotropic drug resistance 9
Aqcoe6G022000.1	stage1-stage4	9.44104e-05	1.32299	up-regulated	AT5G08720.1
Aqcoe6G028500.1	stage1-stage4	9.61404e-11	1.66556	up-regulated	AT1G26680.1		transcriptional factor B3 family protein
Aqcoe6G028800.1	stage1-stage4	0.00460471	1.255	up-regulated	AT4G31690.1		Transcriptional factor B3 family protein
Aqcoe6G039300.1	stage1-stage4	0.00818589	1.01172	up-regulated	AT3G19380.1	PUB25	plant U-box 25
Aqcoe6G039700.1	stage1-stage4	0.0022553	2.26297	up-regulated	AT1G25270.1		nodulin MtN21 /EamA-like transporter family protein
Aqcoe6G052000.1	stage1-stage4	0.000163976	1.17575	up-regulated
Aqcoe6G052600.1	stage1-stage4	0.0429484	1.02738	up-regulated
Aqcoe6G067300.1	stage1-stage4	7.42215e-06	2.73689	up-regulated	AT5G38760.1		Late embryogenesis abundant protein (LEA) family protein
Aqcoe6G080800.1	stage1-stage4	0.00149045	1.1475	up-regulated	AT5G64260.1	EXL2	EXORDIUM like 2
Aqcoe6G089300.1	stage1-stage4	0.00630917	1.93649	up-regulated	AT2G23970.1		Class I glutamine amidotransferase-like superfamily protein
Aqcoe6G092100.1	stage1-stage4	5.75762e-09	1.79838	up-regulated	AT5G10510.2	AIL6,PLT3	AINTEGUMENTA-like 6
Aqcoe6G097000.1	stage1-stage4	8.58668e-11	1.40348	up-regulated	AT5G60200.1	TMO6	TARGET OF MONOPTEROS 6
Aqcoe6G100200.1	stage1-stage4	9.08561e-09	1.52442	up-regulated	AT5G66980.1		AP2/B3-like transcriptional factor family protein
Aqcoe6G102600.1	stage1-stage4	0.00309108	4.29319	up-regulated
Aqcoe6G113000.1	stage1-stage4	0.0233493	1.44583	up-regulated
Aqcoe6G114300.1	stage1-stage4	2.27598e-07	1.4108	up-regulated	AT2G18500.1	ATOFP7,OFP7	ovate family protein 7
Aqcoe6G117700.1	stage1-stage4	0.0228421	1.07578	up-regulated
Aqcoe6G118300.1	stage1-stage4	0.000403829	1.21966	up-regulated
Aqcoe6G125400.1	stage1-stage4	4.9877e-07	1.36439	up-regulated	AT5G66440.1
Aqcoe6G130300.1	stage1-stage4	5.4082e-06	1.10432	up-regulated	AT4G36380.1	ROT3	Cytochrome P450 superfamily protein
Aqcoe6G135900.1	stage1-stage4	0.0349415	1.31312	up-regulated	AT5G53390.1		O-acyltransferase (WSD1-like) family protein
Aqcoe6G136000.1	stage1-stage4	0.0177014	1.64793	up-regulated	AT5G53390.1		O-acyltransferase (WSD1-like) family protein
Aqcoe6G142100.1	stage1-stage4	0.000149012	1.0762	up-regulated	AT2G26570.1		Plant protein of unknown function (DUF827)
Aqcoe6G154500.1	stage1-stage4	4.53182e-07	1.42304	up-regulated	AT5G49700.1		Predicted AT-hook DNA-binding family protein
Aqcoe6G157400.1	stage1-stage4	0.0204999	2.10247	up-regulated	AT1G26680.1		transcriptional factor B3 family protein
Aqcoe6G157800.1	stage1-stage4	0.00176726	2.19164	up-regulated	AT1G31130.1
Aqcoe6G162300.1	stage1-stage4	3.12111e-05	3.6762	up-regulated	AT3G54700.1	PHT1;7	phosphate transporter 1;7
Aqcoe6G165500.1	stage1-stage4	8.28419e-12	2.59513	up-regulated	AT1G76420.1	ANAC031,CUC3,NAC368	NAC (No Apical Meristem) domain transcriptional regulator superfamily protein
Aqcoe6G179700.1	stage1-stage4	0.0167955	1.88613	up-regulated	AT3G47570.1		Leucine-rich repeat protein kinase family protein
Aqcoe6G195600.1	stage1-stage4	0.0489343	1.17221	up-regulated	AT5G28780.1		PIF1 helicase
Aqcoe6G206800.1	stage1-stage4	0.0248194	1.15273	up-regulated
Aqcoe6G207000.1	stage1-stage4	7.97473e-05	1.91918	up-regulated	AT4G34760.1		SAUR-like auxin-responsive protein family
Aqcoe6G207100.1	stage1-stage4	1.3508e-07	3.57586	up-regulated
Aqcoe6G211400.1	stage1-stage4	0.000131498	1.23235	up-regulated	AT2G21050.1	LAX2	like AUXIN RESISTANT 2
Aqcoe6G217300.1	stage1-stage4	0.00299464	2.04244	up-regulated	AT4G35900.1	atbzip14,FD,FD-1	Basic-leucine zipper (bZIP) transcription factor family protein
Aqcoe6G220200.1	stage1-stage4	1.06646e-05	5.29165	up-regulated	AT2G31980.1	AtCYS2,CYS2	PHYTOCYSTATIN 2
Aqcoe6G223800.1	stage1-stage4	1.28732e-09	1.08203	up-regulated	AT3G51290.2		Protein of unknown function (DUF630) ;Protein of unknown function (DUF632)
Aqcoe6G231400.1	stage1-stage4	2.27965e-06	2.47266	up-regulated
Aqcoe6G247600.1	stage1-stage4	0.0283535	1.39771	up-regulated
Aqcoe6G248800.1	stage1-stage4	0.0104895	1.50886	up-regulated
Aqcoe6G252700.1	stage1-stage4	7.13414e-05	1.85991	up-regulated
Aqcoe6G253400.1	stage1-stage4	0.0359532	1.30976	up-regulated
Aqcoe6G255400.1	stage1-stage4	0.0018927	3.44917	up-regulated	AT5G18020.1		SAUR-like auxin-responsive protein family
Aqcoe6G257900.1	stage1-stage4	8.06927e-07	1.10448	up-regulated	AT3G51060.1	SRS1,STY1	Lateral root primordium (LRP) protein-related
Aqcoe6G259300.1	stage1-stage4	5.69513e-07	1.41072	up-regulated	AT4G37750.1	ANT,CKC,CKC1,DRG	Integrase-type DNA-binding superfamily protein
Aqcoe6G278700.1	stage1-stage4	0.00278231	1.29436	up-regulated	AT4G37650.1	SGR7,SHR	GRAS family transcription factor
Aqcoe6G282600.1	stage1-stage4	3.7489e-05	1.09179	up-regulated	AT3G44716.1
Aqcoe6G287400.1	stage1-stage4	0.00167887	1.56829	up-regulated	AT4G37540.1	LBD39	LOB domain-containing protein 39
Aqcoe6G287800.1	stage1-stage4	2.10919e-09	1.23485	up-regulated	AT5G01075.1		Glycosyl hydrolase family 35 protein
Aqcoe6G287900.1	stage1-stage4	0.000878252	3.58781	up-regulated	AT3G49950.1		GRAS family transcription factor
Aqcoe6G307500.1	stage1-stage4	0.0106448	1.01627	up-regulated	AT2G15220.1		Plant basic secretory protein (BSP) family protein
Aqcoe6G307600.1	stage1-stage4	0.0297821	1.0077	up-regulated	AT2G15220.1		Plant basic secretory protein (BSP) family protein
Aqcoe6G318700.1	stage1-stage4	7.09507e-12	1.67814	up-regulated	AT4G08150.1	BP,BP1,KNAT1	KNOTTED-like from Arabidopsis thaliana
Aqcoe6G323100.1	stage1-stage4	0.0163221	1.06032	up-regulated
Aqcoe7G005500.1	stage1-stage4	4.81132e-09	1.02792	up-regulated	AT4G24050.1		NAD(P)-binding Rossmann-fold superfamily protein
Aqcoe7G007100.1	stage1-stage4	3.41336e-06	1.11404	up-regulated	AT3G49290.2	ABIL2	ABL interactor-like protein 2
Aqcoe7G028200.1	stage1-stage4	8.80251e-13	2.77554	up-regulated	AT1G49480.1	RTV1	related to vernalization1 1
Aqcoe7G043000.1	stage1-stage4	8.00083e-09	1.59451	up-regulated	AT4G23060.1	IQD22	IQ-domain 22
Aqcoe7G047100.1	stage1-stage4	0.0213049	2.27445	up-regulated	AT4G23030.1		MATE efflux family protein
Aqcoe7G052800.1	stage1-stage4	2.37925e-09	1.68133	up-regulated	AT1G62990.1	IXR11,KNAT7	KNOTTED-like homeobox of Arabidopsis thaliana 7
Aqcoe7G053700.1	stage1-stage4	4.7485e-12	1.4758	up-regulated	AT2G45650.1	AGL6	AGAMOUS-like 6
Aqcoe7G054800.1	stage1-stage4	0.0102198	1.29845	up-regulated	AT1G08880.1	G-H2AX,GAMMA-H2AX,H2AXA,HTA5	Histone superfamily protein
Aqcoe7G055500.1	stage1-stage4	1.5903e-13	3.72927	up-regulated	AT5G51800.1		Protein kinase superfamily protein
Aqcoe7G055600.1	stage1-stage4	6.54502e-08	3.16028	up-regulated	AT1G52540.1		Protein kinase superfamily protein
Aqcoe7G065300.1	stage1-stage4	8.80251e-13	2.69743	up-regulated	AT4G00210.1	LBD31	LOB domain-containing protein 31
Aqcoe7G077700.1	stage1-stage4	1.44798e-05	1.70034	up-regulated	AT1G62710.1	BETA-VPE,BETAVPE	beta vacuolar processing enzyme
Aqcoe7G078300.1	stage1-stage4	3.19253e-13	1.31624	up-regulated	AT4G00180.1	YAB3	Plant-specific transcription factor YABBY family protein
Aqcoe7G079300.1	stage1-stage4	8.63874e-09	2.07252	up-regulated	AT3G60670.1		PLATZ transcription factor family protein
Aqcoe7G079800.1	stage1-stage4	0.00563905	1.34041	up-regulated	AT4G22570.1	APT3	adenine phosphoribosyl transferase 3
Aqcoe7G080300.1	stage1-stage4	1.10685e-05	1.92273	up-regulated	AT1G62520.1
Aqcoe7G092500.1	stage1-stage4	0.000189177	1.53929	up-regulated
Aqcoe7G106700.1	stage1-stage4	0.0162114	1.01702	up-regulated	AT3G14172.1
Aqcoe7G111500.1	stage1-stage4	0.000865698	1.22694	up-regulated	AT2G01300.1
Aqcoe7G113600.1	stage1-stage4	0.0162832	1.01561	up-regulated
Aqcoe7G116200.1	stage1-stage4	9.12909e-12	1.23165	up-regulated	AT1G54200.1
Aqcoe7G121400.1	stage1-stage4	3.33721e-09	2.08034	up-regulated	AT3G07170.1		Sterile alpha motif (SAM) domain-containing protein
Aqcoe7G125000.1	stage1-stage4	1.87145e-12	2.28894	up-regulated	AT3G13898.1
Aqcoe7G128800.1	stage1-stage4	2.44378e-07	2.81332	up-regulated	AT2G19580.1	TET2	tetraspanin2
Aqcoe7G131100.1	stage1-stage4	5.23872e-08	4.30472	up-regulated	AT2G19580.1	TET2	tetraspanin2
Aqcoe7G133200.1	stage1-stage4	1.35199e-07	1.8921	up-regulated	AT3G18990.1	REM39,VRN1	AP2/B3-like transcriptional factor family protein
Aqcoe7G156500.1	stage1-stage4	0.00145766	1.1755	up-regulated	AT1G79760.1	DTA4	downstream target of AGL15-4
Aqcoe7G163300.1	stage1-stage4	3.42251e-05	1.31306	up-regulated	AT3G50390.1		Transducin/WD40 repeat-like superfamily protein
Aqcoe7G166200.1	stage1-stage4	4.63021e-12	1.10838	up-regulated	AT4G29100.1		basic helix-loop-helix (bHLH) DNA-binding superfamily protein
Aqcoe7G167700.1	stage1-stage4	0.0260678	1.08305	up-regulated	AT3G16175.1		Thioesterase superfamily protein
Aqcoe7G168000.1	stage1-stage4	4.40183e-05	2.68095	up-regulated
Aqcoe7G174500.1	stage1-stage4	2.49841e-06	2.9814	up-regulated
Aqcoe7G178400.1	stage1-stage4	0.00564473	1.3743	up-regulated	AT5G19650.1	ATOFP8,OFP8	ovate family protein 8
Aqcoe7G180300.1	stage1-stage4	0.0407796	1.47979	up-regulated	AT5G43470.2	HRT,RCY1,RPP8	Disease resistance protein (CC-NBS-LRR class) family
Aqcoe7G182100.1	stage1-stage4	0.00768741	1.38549	up-regulated
Aqcoe7G192700.1	stage1-stage4	0.0121116	1.18511	up-regulated	AT1G15670.1		Galactose oxidase/kelch repeat superfamily protein
Aqcoe7G195500.1	stage1-stage4	4.03621e-10	2.54614	up-regulated	AT5G38280.1	PR5K	PR5-like receptor kinase
Aqcoe7G200800.1	stage1-stage4	0.00540014	1.68284	up-regulated	AT2G25625.2
Aqcoe7G213400.1	stage1-stage4	0.0454042	1.01444	up-regulated	AT3G15620.1	UVR3	DNA photolyase family protein
Aqcoe7G232400.1	stage1-stage4	0.0379382	1.05533	up-regulated
Aqcoe7G234000.1	stage1-stage4	7.38267e-13	5.01536	up-regulated	AT1G80100.1	AHP6,HP6	histidine phosphotransfer protein 6
Aqcoe7G235900.1	stage1-stage4	0.00209671	1.33018	up-regulated	AT3G47830.1		DNA glycosylase superfamily protein
Aqcoe7G255200.1	stage1-stage4	0.000306147	1.07458	up-regulated	AT1G71040.1	LPR2	Cupredoxin superfamily protein
Aqcoe7G260600.1	stage1-stage4	4.7485e-12	1.53402	up-regulated	AT1G57820.1	ORTH2,VIM1	Zinc finger (C3HC4-type RING finger) family protein
Aqcoe7G269100.1	stage1-stage4	0.000125858	1.23071	up-regulated	AT5G45400.1	ATRPA70C,RPA70C	Replication factor-A protein 1-related
Aqcoe7G275200.1	stage1-stage4	3.38395e-09	1.47211	up-regulated	AT1G05950.1
Aqcoe7G284000.1	stage1-stage4	6.3552e-06	1.03335	up-regulated	AT1G19220.1	ARF11,ARF19,IAA22	auxin response factor 19
Aqcoe7G295500.1	stage1-stage4	0.0282491	1.25607	up-regulated
Aqcoe7G302400.1	stage1-stage4	0.022074	1.34055	up-regulated	AT3G21150.1	BBX32	B-box 32
Aqcoe7G303600.1	stage1-stage4	0.0457506	1.05921	up-regulated	AT4G05475.1		RNI-like superfamily protein
Aqcoe7G306000.1	stage1-stage4	8.974e-09	1.49712	up-regulated
Aqcoe7G314700.1	stage1-stage4	0.0167326	1.34756	up-regulated	AT2G24270.4	ALDH11A3	aldehyde dehydrogenase 11A3
Aqcoe7G317600.1	stage1-stage4	2.19466e-06	1.08245	up-regulated	AT2G17030.1		F-box family protein with a domain of unknown function (DUF295)
Aqcoe7G317700.1	stage1-stage4	5.69513e-07	1.2266	up-regulated	AT2G17030.1		F-box family protein with a domain of unknown function (DUF295)
Aqcoe7G318500.1	stage1-stage4	2.20808e-07	1.36355	up-regulated	AT3G25750.1		F-box family protein with a domain of unknown function (DUF295)
Aqcoe7G323900.1	stage1-stage4	3.40116e-09	1.61252	up-regulated	AT1G55910.1	ZIP11	zinc transporter 11 precursor
Aqcoe7G325500.1	stage1-stage4	4.36244e-07	1.25373	up-regulated	AT4G25830.1		Uncharacterised protein family (UPF0497)
Aqcoe7G329400.1	stage1-stage4	0.0313952	1.33015	up-regulated	AT5G57630.1	CIPK21,SnRK3.4	CBL-interacting protein kinase 21
Aqcoe7G332700.1	stage1-stage4	0.0413478	1.27054	up-regulated	AT5G28780.1		PIF1 helicase
Aqcoe7G334500.1	stage1-stage4	0.00769221	1.05369	up-regulated	AT1G28180.1		P-loop containing nucleoside triphosphate hydrolases superfamily protein
Aqcoe7G340400.1	stage1-stage4	0.00340516	1.6684	up-regulated
Aqcoe7G354200.1	stage1-stage4	6.84181e-14	3.47075	up-regulated	AT5G48930.1	HCT	hydroxycinnamoyl-CoA shikimate/quinate hydroxycinnamoyl transferase
Aqcoe7G357500.1	stage1-stage4	8.07504e-09	1.06282	up-regulated	AT4G31820.1	ENP,MAB4,NPY1	Phototropic-responsive NPH3 family protein
Aqcoe7G359200.1	stage1-stage4	0.00181407	1.17947	up-regulated
Aqcoe7G363500.1	stage1-stage4	0.0012804	3.64533	up-regulated	AT5G10970.1		C2H2 and C2HC zinc fingers superfamily protein
Aqcoe7G365300.1	stage1-stage4	1.54545e-07	1.99267	up-regulated	AT4G22060.1		F-box family protein with a domain of unknown function (DUF295)
Aqcoe7G367500.1	stage1-stage4	0.000146518	1.67381	up-regulated
Aqcoe7G376200.1	stage1-stage4	2.05329e-07	1.20583	up-regulated	AT1G05950.1
Aqcoe7G392400.1	stage1-stage4	0.0144618	2.82768	up-regulated	AT1G52690.2		Late embryogenesis abundant protein (LEA) family protein
Aqcoe7G395800.1	stage1-stage4	4.57907e-06	1.30148	up-regulated	AT5G45480.1		Protein of unknown function (DUF594)
Aqcoe7G397900.1	stage1-stage4	0.000354019	1.09336	up-regulated	AT4G32551.1	LUG,RON2	LisH dimerisation motif;WD40/YVTN repeat-like-containing domain
Aqcoe7G420700.1	stage1-stage4	7.49623e-05	1.05922	up-regulated	AT4G15450.1		Senescence/dehydration-associated protein-related
Aqcoe7G432600.1	stage1-stage4	0.000339958	1.23859	up-regulated	AT5G20650.1	COPT5	copper transporter 5
Aqcoe7G438600.1	stage1-stage4	1.28732e-09	3.15321	up-regulated	AT1G54050.1		HSP20-like chaperones superfamily protein

## Sheet: s2s3
Title: Transcriptome profiling and weighted gene co-expression network analysis of early floral development in Aquilegia coerulea
Authors: Ya Min & Elena M. Kramer
gene	contrast	adj.pval	log2FC	up.down	best.hit.tair	gene.symbol	annotation
Aqcoe6G143000.1	stage2-stage3	2.89446e-08	-1.887	down-regulated	AT5G25250.1		SPFH/Band 7/PHB domain-containing membrane-associated protein family
Aqcoe6G158500.1	stage2-stage3	0.00015374	-4.93261	down-regulated	AT5G49660.1		Leucine-rich repeat transmembrane protein kinase family protein
Aqcoe1G115900.1	stage2-stage3	0.000293093	-2.25298	down-regulated	AT5G03790.1	ATHB51,HB51,LMI1	homeobox 51
Aqcoe2G111100.1	stage2-stage3	0.000457081	-1.50193	down-regulated	AT3G24500.1	ATMBF1C,MBF1C	multiprotein bridging factor 1C
Aqcoe3G395700.1	stage2-stage3	0.000457081	-1.09717	down-regulated	AT1G68810.1		basic helix-loop-helix (bHLH) DNA-binding superfamily protein
Aqcoe3G119000.1	stage2-stage3	0.00176763	-4.62374	down-regulated	AT5G13700.1	APAO,ATPAO1,PAO1	polyamine oxidase 1
Aqcoe5G438600.1	stage2-stage3	0.00176763	-1.50481	down-regulated	AT5G51440.1		HSP20-like chaperones superfamily protein
Aqcoe7G088000.1	stage2-stage3	0.00176763	-1.27418	down-regulated
Aqcoe7G300700.1	stage2-stage3	0.00176763	-3.88871	down-regulated	AT2G44480.1	BGLU17	beta glucosidase 17
Aqcoe6G055000.1	stage2-stage3	0.0043828	-1.58624	down-regulated	AT1G01580.1	ATFRO2,FRD1,FRO2	ferric reduction oxidase 2
Aqcoe6G104800.1	stage2-stage3	0.00562314	-3.60437	down-regulated	AT2G16050.1		Cysteine/Histidine-rich C1 domain family protein
Aqcoe6G007700.1	stage2-stage3	0.00566734	-2.07124	down-regulated	AT1G33811.1		GDSL-like Lipase/Acylhydrolase superfamily protein
Aqcoe0021s0001.1	stage2-stage3	0.006293	-4.50399	down-regulated	AT2G44480.1	BGLU17	beta glucosidase 17
Aqcoe4G245900.1	stage2-stage3	0.006293	-1.6362	down-regulated	AT1G53420.1		Leucine-rich repeat transmembrane protein kinase
Aqcoe5G140900.1	stage2-stage3	0.006293	-2.2668	down-regulated	AT3G62290.2	ARFA1E,ATARFA1E	ADP-ribosylation factor A1E
Aqcoe0412s0001.1	stage2-stage3	0.00839754	-3.40234	down-regulated
Aqcoe4G281800.1	stage2-stage3	0.00907641	-1.26246	down-regulated	AT5G55370.1		MBOAT (membrane bound O-acyl transferase) family protein
Aqcoe2G397800.1	stage2-stage3	0.00909494	-1.79637	down-regulated	AT1G60500.1	DRP4C	Dynamin related protein 4C
Aqcoe6G151900.1	stage2-stage3	0.00909494	-1.75422	down-regulated	AT1G53430.1		Leucine-rich repeat transmembrane protein kinase
Aqcoe1G045400.1	stage2-stage3	0.0115909	-1.16874	down-regulated	AT1G53540.1		HSP20-like chaperones superfamily protein
Aqcoe3G231100.1	stage2-stage3	0.0115909	-3.73787	down-regulated	AT4G17810.1		C2H2 and C2HC zinc fingers superfamily protein
Aqcoe3G143300.1	stage2-stage3	0.0123929	-3.27503	down-regulated	AT1G67910.2
Aqcoe7G134300.1	stage2-stage3	0.0134289	-2.89624	down-regulated
Aqcoe7G057900.1	stage2-stage3	0.0138753	-2.22842	down-regulated	AT2G28100.1	ATFUC1,FUC1	alpha-L-fucosidase 1
Aqcoe5G135200.1	stage2-stage3	0.0146077	-1.41375	down-regulated	AT5G10770.1		Eukaryotic aspartyl protease family protein
Aqcoe1G320100.1	stage2-stage3	0.0171504	-1.62129	down-regulated	AT1G53540.1		HSP20-like chaperones superfamily protein
Aqcoe1G221100.1	stage2-stage3	0.0171734	-1.56555	down-regulated	AT1G78780.2		pathogenesis-related family protein
Aqcoe2G426800.1	stage2-stage3	0.0182209	-1.06679	down-regulated	AT5G07280.1	EMS1,EXS	Leucine-rich repeat transmembrane protein kinase
Aqcoe4G079300.1	stage2-stage3	0.0228657	-3.82352	down-regulated	AT2G33850.1
Aqcoe6G150000.1	stage2-stage3	0.0232099	-3.41981	down-regulated	AT1G24020.1	MLP423	MLP-like protein 423
Aqcoe5G210700.1	stage2-stage3	0.0265301	-2.61995	down-regulated	AT2G21140.1	ATPRP2,PRP2	proline-rich protein 2
Aqcoe7G173900.1	stage2-stage3	0.0340568	-1.38934	down-regulated	AT2G25810.1	TIP4;1	tonoplast intrinsic protein 4;1
Aqcoe3G281400.1	stage2-stage3	0.0341538	-2.10098	down-regulated	AT1G23390.1		Kelch repeat-containing F-box family protein
Aqcoe5G388300.1	stage2-stage3	0.0341538	-1.40006	down-regulated	AT3G01680.1
Aqcoe7G016400.1	stage2-stage3	0.0347314	-1.70675	down-regulated	AT5G41761.1
Aqcoe1G286700.1	stage2-stage3	0.0362045	-2.07421	down-regulated	AT1G55790.1		Domain of unknown function (DUF2431)
Aqcoe1G041200.1	stage2-stage3	0.0409684	-1.27742	down-regulated	AT3G47090.1		Leucine-rich repeat protein kinase family protein
Aqcoe1G240500.1	stage2-stage3	0.0454975	-2.45005	down-regulated
Aqcoe5G328500.1	stage2-stage3	0.0454975	-1.19254	down-regulated	AT1G01630.1		Sec14p-like phosphatidylinositol transfer family protein
Aqcoe4G014200.1	stage2-stage3	0.0490818	-2.8293	down-regulated	AT2G30933.1		Carbohydrate-binding X8 domain superfamily protein
Aqcoe7G055500.1	stage2-stage3	0.000112423	1.38359	up-regulated	AT5G51800.1		Protein kinase superfamily protein
Aqcoe3G422300.1	stage2-stage3	0.00015374	1.42521	up-regulated	AT1G57820.1	ORTH2,VIM1	Zinc finger (C3HC4-type RING finger) family protein. This protein functions as an E3 ubiquitin ligase in vitro.It plays a role in the establishment/maintenance of chromatin structure during cell division and is localized in the nucleus.
Aqcoe7G234000.1	stage2-stage3	0.000161453	1.85096	up-regulated	AT1G80100.1	AHP6,HP6	histidine phosphotransfer protein 6
Aqcoe7G028200.1	stage2-stage3	0.000320957	1.18556	up-regulated	AT1G49480.1	RTV1	related to vernalization1 1
Aqcoe1G161900.1	stage2-stage3	0.000457081	1.1321	up-regulated	AT1G30950.1	AqUFO1	F-box family protein
Aqcoe7G055600.1	stage2-stage3	0.00935993	1.5002	up-regulated	AT1G52540.1		Protein kinase superfamily protein
Aqcoe5G398700.1	stage2-stage3	0.013518	1.42463	up-regulated	AT1G67910.1
Aqcoe3G039100.1	stage2-stage3	0.0191348	1.42329	up-regulated	AT3G25905.1	CLE27	CLAVATA3/ESR-RELATED 27
Aqcoe6G162300.1	stage2-stage3	0.0341538	2.39296	up-regulated	AT3G54700.1	PHT1;7	phosphate transporter 1;7

## Sheet: s2s4
Title: Transcriptome profiling and weighted gene co-expression network analysis of early floral development in Aquilegia coerulea
Authors: Ya Min & Elena M. Kramer
gene	contrast	adj.pval	log2FC	up.down	best.hit.tair	gene.symbol	annotation
Aqcoe0021s0001.1	stage2-stage4	4.99298e-05	-5.24859	down-regulated	AT2G44480.1	BGLU17	beta glucosidase 17
Aqcoe0161s0001.1	stage2-stage4	0.00671009	-2.65308	down-regulated	AT5G17540.1		HXXXD-type acyl-transferase family protein
Aqcoe0247s0003.1	stage2-stage4	0.00171386	-1.02574	down-regulated	AT4G02340.1		alpha/beta-Hydrolases superfamily protein
Aqcoe0412s0001.1	stage2-stage4	0.000147291	-3.75657	down-regulated
Aqcoe0508s0001.1	stage2-stage4	0.000103071	-1.2228	down-regulated	AT4G19840.1	ATPP2-A1,ATPP2A-1,PP2-A1	phloem protein 2-A1
Aqcoe0757s0001.1	stage2-stage4	0.000496895	-3.91251	down-regulated
Aqcoe1G004300.1	stage2-stage4	0.00487809	-1.25716	down-regulated	AT2G31940.1
Aqcoe1G006800.1	stage2-stage4	2.12805e-05	-5.16764	down-regulated	AT5G07050.1		nodulin MtN21 /EamA-like transporter family protein
Aqcoe1G013200.1	stage2-stage4	0.00689466	-1.12746	down-regulated	AT2G42110.1
Aqcoe1G014200.1	stage2-stage4	0.0195307	-3.14982	down-regulated	AT2G31510.1	ARI7,ATARI7	IBR domain-containing protein
Aqcoe1G017700.1	stage2-stage4	0.0279899	-1.04498	down-regulated	AT5G06800.1		myb-like HTH transcriptional regulator family protein
Aqcoe1G018500.1	stage2-stage4	0.00544515	-4.70864	down-regulated	AT5G06839.3	bZIP65,TGA10	bZIP transcription factor family protein
Aqcoe1G027400.1	stage2-stage4	1.6284e-06	-1.94087	down-regulated	AT5G12950.1		Putative glycosyl hydrolase of unknown function (DUF1680)
Aqcoe1G029100.1	stage2-stage4	0.00128679	-3.7381	down-regulated	AT4G14300.1		RNA-binding (RRM/RBD/RNP motifs) family protein
Aqcoe1G030300.1	stage2-stage4	0.000565923	-1.34658	down-regulated	AT3G57600.1		Integrase-type DNA-binding superfamily protein
Aqcoe1G041200.1	stage2-stage4	0.0107399	-1.14195	down-regulated	AT3G47090.1		Leucine-rich repeat protein kinase family protein
Aqcoe1G041400.1	stage2-stage4	0.000995621	-2.11021	down-regulated	AT2G41310.1	ARR8,ATRR3,RR3	response regulator 3
Aqcoe1G045400.1	stage2-stage4	1.02712e-06	-1.80181	down-regulated	AT1G53540.1		HSP20-like chaperones superfamily protein
Aqcoe1G050800.1	stage2-stage4	0.00155914	-1.97634	down-regulated	AT1G12740.1	CYP87A2	cytochrome P450, family 87, subfamily A, polypeptide 2
Aqcoe1G061600.1	stage2-stage4	0.0182922	-1.10923	down-regulated	AT3G03680.1		C2 calcium/lipid-binding plant phosphoribosyltransferase family protein
Aqcoe1G062200.1	stage2-stage4	0.0498186	-1.24039	down-regulated	AT5G17860.1	CAX7	calcium exchanger 7
Aqcoe1G066300.1	stage2-stage4	0.0101884	-2.20534	down-regulated	AT5G13530.1	KEG	protein kinases;ubiquitin-protein ligases
Aqcoe1G067500.1	stage2-stage4	0.035577	-1.7729	down-regulated	AT2G27140.1		HSP20-like chaperones superfamily protein
Aqcoe1G068800.1	stage2-stage4	0.0168452	-1.2472	down-regulated	AT5G20950.2		Glycosyl hydrolase family protein
Aqcoe1G077400.1	stage2-stage4	0.0167365	-3.34056	down-regulated	AT5G22090.2		Protein of unknown function (DUF3049)
Aqcoe1G078500.1	stage2-stage4	0.0141764	-2.73402	down-regulated	AT2G35930.1	PUB23	plant U-box 23
Aqcoe1G082800.1	stage2-stage4	0.0081338	-1.2643	down-regulated	AT1G75660.1	AtXRN3,XRN3	5\'-3\' exoribonuclease 3
Aqcoe1G084700.1	stage2-stage4	0.00969442	-1.16645	down-regulated	AT2G29590.1		Thioesterase superfamily protein
Aqcoe1G098400.1	stage2-stage4	3.84195e-06	-2.5051	down-regulated
Aqcoe1G102400.1	stage2-stage4	0.00493524	-1.09072	down-regulated	AT5G20480.1	EFR	EF-TU receptor
Aqcoe1G108100.1	stage2-stage4	1.84449e-05	-2.41192	down-regulated	AT5G02230.2		Haloacid dehalogenase-like hydrolase (HAD) superfamily protein
Aqcoe1G111500.1	stage2-stage4	0.0211859	-2.11387	down-regulated	AT2G27830.1
Aqcoe1G115900.1	stage2-stage4	5.1704e-06	-2.34636	down-regulated	AT5G03790.1	ATHB51,HB51,LMI1	homeobox 51
Aqcoe1G118000.1	stage2-stage4	3.00898e-07	-1.34658	down-regulated	AT2G36630.1		Sulfite exporter TauE/SafE family protein
Aqcoe1G122700.1	stage2-stage4	0.000801215	-1.869	down-regulated	AT5G22870.1		Late embryogenesis abundant (LEA) hydroxyproline-rich glycoprotein family
Aqcoe1G130700.1	stage2-stage4	6.1159e-05	-2.55385	down-regulated	AT5G52640.1	ATHS83,AtHsp90-1,ATHSP90.1,HSP81-1,HSP81.1,HSP83,HSP90.1	heat shock protein 90.1
Aqcoe1G133900.1	stage2-stage4	0.0161985	-3.79608	down-regulated	AT1G20030.2		Pathogenesis-related thaumatin superfamily protein
Aqcoe1G135400.1	stage2-stage4	0.00057962	-2.53547	down-regulated
Aqcoe1G139700.1	stage2-stage4	0.0106694	-3.48828	down-regulated	AT4G16730.1	TPS02	terpene synthase 02
Aqcoe1G144400.1	stage2-stage4	0.0186589	-1.4179	down-regulated	AT1G53540.1		HSP20-like chaperones superfamily protein
Aqcoe1G156200.1	stage2-stage4	0.042362	-1.3422	down-regulated
Aqcoe1G159000.1	stage2-stage4	0.00275632	-1.61558	down-regulated	AT1G79430.2	APL,WDY	Homeodomain-like superfamily protein
Aqcoe1G159600.1	stage2-stage4	0.0115239	-3.02359	down-regulated
Aqcoe1G161100.1	stage2-stage4	0.0024537	-1.19638	down-regulated	AT1G79480.1		Carbohydrate-binding X8 domain superfamily protein
Aqcoe1G163100.1	stage2-stage4	7.73895e-07	-3.69377	down-regulated	AT1G31040.1		PLATZ transcription factor family protein
Aqcoe1G174000.1	stage2-stage4	0.0081056	-2.75985	down-regulated	AT3G12900.1		2-oxoglutarate (2OG) and Fe(II)-dependent oxygenase superfamily protein
Aqcoe1G180500.1	stage2-stage4	0.0378401	-3.86567	down-regulated	AT2G17750.1	NIP1	NEP-interacting protein 1
Aqcoe1G180700.1	stage2-stage4	0.0051528	-1.62754	down-regulated	AT3G14360.1		alpha/beta-Hydrolases superfamily protein
Aqcoe1G184000.1	stage2-stage4	0.000809784	-1.29555	down-regulated	AT1G33240.1	AT-GTL1,AT-GTL2,GTL1	GT-2-like 1
Aqcoe1G186300.1	stage2-stage4	0.000861295	-1.30392	down-regulated	AT5G53090.1		NAD(P)-binding Rossmann-fold superfamily protein
Aqcoe1G190200.1	stage2-stage4	0.0144448	-3.3459	down-regulated	AT4G16270.1		Peroxidase superfamily protein
Aqcoe1G199600.1	stage2-stage4	1.79896e-05	-2.73314	down-regulated	AT4G18170.1	ATWRKY28,WRKY28	WRKY DNA-binding protein 28
Aqcoe1G207600.1	stage2-stage4	0.0164748	-1.81182	down-regulated	AT5G46530.1		AWPM-19-like family protein
Aqcoe1G209700.1	stage2-stage4	7.27815e-08	-1.51841	down-regulated	AT1G29670.1		GDSL-like Lipase/Acylhydrolase superfamily protein
Aqcoe1G214000.1	stage2-stage4	0.00617099	-1.32211	down-regulated	AT2G30900.1	TBL43	TRICHOME BIREFRINGENCE-LIKE 43
Aqcoe1G214800.1	stage2-stage4	0.000752842	-2.30674	down-regulated	AT4G18910.1	ATNLM2,NIP1;2,NLM2	NOD26-like intrinsic protein 1;2
Aqcoe1G215900.1	stage2-stage4	3.5646e-07	-1.19121	down-regulated	AT1G78700.1	BEH4	BES1/BZR1 homolog 4
Aqcoe1G219100.1	stage2-stage4	0.00295807	-2.0289	down-regulated	AT3G58720.2		RING/U-box superfamily protein
Aqcoe1G221100.1	stage2-stage4	0.00862408	-1.31079	down-regulated	AT1G78780.2		pathogenesis-related family protein
Aqcoe1G222800.1	stage2-stage4	0.0400199	-1.91942	down-regulated	AT4G18690.1
Aqcoe1G225300.1	stage2-stage4	0.0249108	-1.50538	down-regulated	AT1G29195.1
Aqcoe1G227500.1	stage2-stage4	0.0428098	-1.26029	down-regulated	AT2G34140.1		Dof-type zinc finger DNA-binding family protein
Aqcoe1G229700.1	stage2-stage4	0.0277277	-4.54861	down-regulated	AT1G09910.1		Rhamnogalacturonate lyase family protein
Aqcoe1G231400.1	stage2-stage4	0.0190852	-1.02566	down-regulated	AT2G32460.1	ATM1,ATMYB101,MYB101	myb domain protein 101
Aqcoe1G231800.1	stage2-stage4	0.00343311	-3.23525	down-regulated	AT1G11740.1		ankyrin repeat family protein
Aqcoe1G237100.1	stage2-stage4	0.000313884	-1.1062	down-regulated	AT1G11700.1		Protein of unknown function, DUF584
Aqcoe1G240500.1	stage2-stage4	0.000319839	-3.06237	down-regulated
Aqcoe1G251000.1	stage2-stage4	0.012159	-1.2882	down-regulated	AT5G44160.1	NUC	C2H2-like zinc finger protein
Aqcoe1G251800.1	stage2-stage4	0.0235377	-2.12827	down-regulated	AT4G28500.1	ANAC073,NAC073,SND2	NAC domain containing protein 73
Aqcoe1G259700.1	stage2-stage4	2.0281e-07	-1.89662	down-regulated	AT5G53880.1
Aqcoe1G271400.1	stage2-stage4	0.0482646	-1.02211	down-regulated	AT5G05340.1		Peroxidase superfamily protein
Aqcoe1G274000.1	stage2-stage4	4.82645e-05	-1.53191	down-regulated	AT5G15380.1	DRM1	domains rearranged methylase 1
Aqcoe1G284000.1	stage2-stage4	0.00644162	-1.49712	down-regulated	AT2G42570.1	TBL39	TRICHOME BIREFRINGENCE-LIKE 39
Aqcoe1G284100.1	stage2-stage4	0.00758783	-2.1005	down-regulated	AT1G73140.1	TBL31	Plant protein of unknown function (DUF828)
Aqcoe1G286700.1	stage2-stage4	0.00084981	-2.34636	down-regulated	AT1G55790.1		Domain of unknown function (DUF2431)
Aqcoe1G287000.1	stage2-stage4	0.0365766	-1.92107	down-regulated	AT1G55790.1		Domain of unknown function (DUF2431)
Aqcoe1G290800.1	stage2-stage4	0.0100532	-2.81707	down-regulated	AT3G11480.1	ATBSMT1,BSMT1	S-adenosyl-L-methionine-dependent methyltransferases superfamily protein
Aqcoe1G309600.1	stage2-stage4	0.0455624	-1.98329	down-regulated
Aqcoe1G315600.1	stage2-stage4	0.0192107	-2.79181	down-regulated	AT5G55380.1		MBOAT (membrane bound O-acyl transferase) family protein
Aqcoe1G317200.1	stage2-stage4	0.00809387	-1.59626	down-regulated	AT4G38000.1	DOF4.7	DNA binding with one finger 4.7
Aqcoe1G318000.1	stage2-stage4	0.000345108	-3.83905	down-regulated	AT2G14830.1		Regulator of Vps4 activity in the MVB pathway protein
Aqcoe1G320100.1	stage2-stage4	1.46946e-05	-2.25033	down-regulated	AT1G53540.1		HSP20-like chaperones superfamily protein
Aqcoe1G330400.1	stage2-stage4	0.00421277	-1.13657	down-regulated	AT1G07180.1	ATNDI1,NDA1	alternative NAD(P)H dehydrogenase 1
Aqcoe1G340800.1	stage2-stage4	0.00729512	-1.69256	down-regulated	AT2G32990.1	AtGH9B8,GH9B8	glycosyl hydrolase 9B8
Aqcoe1G347800.1	stage2-stage4	2.83219e-05	-3.69316	down-regulated
Aqcoe1G353300.1	stage2-stage4	0.00439359	-1.63069	down-regulated	AT3G20570.1	AtENODL9,ENODL9	early nodulin-like protein 9
Aqcoe1G355100.1	stage2-stage4	0.000734246	-5.06542	down-regulated	AT1G31812.1	ACBP,ACBP6	acyl-CoA-binding protein 6
Aqcoe1G365100.1	stage2-stage4	0.00248229	-1.47657	down-regulated	AT3G21870.1	CYCP2;1	cyclin p2;1
Aqcoe1G365400.1	stage2-stage4	0.0215954	-2.20872	down-regulated	AT5G54690.1	GAUT12,IRX8,LGT6	galacturonosyltransferase 12
Aqcoe1G367700.1	stage2-stage4	0.000196501	-1.10437	down-regulated	AT2G32290.1	BAM6,BMY5	beta-amylase 6
Aqcoe1G367800.1	stage2-stage4	0.0412818	-1.19772	down-regulated	AT3G01440.1	PQL1,PQL2	PsbQ-like 1
Aqcoe1G376600.1	stage2-stage4	0.000700942	-2.64471	down-regulated	AT5G59810.1	ATSBT5.4,SBT5.4	Subtilase family protein
Aqcoe1G376900.1	stage2-stage4	0.00610384	-1.00695	down-regulated	AT3G50660.1	CLM,CYP90B1,DWF4,PSC1,SAV1,SNP2	Cytochrome P450 superfamily protein
Aqcoe1G381000.1	stage2-stage4	0.0378401	-1.9452	down-regulated	AT4G18690.1
Aqcoe1G387500.1	stage2-stage4	0.0187229	-1.52873	down-regulated	AT5G35740.1		Carbohydrate-binding X8 domain superfamily protein
Aqcoe1G389300.1	stage2-stage4	5.24062e-06	-1.07229	down-regulated	AT4G03220.1		Protein with RNI-like/FBD-like domains
Aqcoe1G392400.1	stage2-stage4	0.0299066	-2.11914	down-regulated	AT5G47560.1	ATSDAT,ATTDT,TDT	tonoplast dicarboxylate transporter
Aqcoe1G393000.1	stage2-stage4	0.000252052	-4.06534	down-regulated	AT5G05365.1		Heavy metal transport/detoxification superfamily protein
Aqcoe1G393200.1	stage2-stage4	0.000299843	-1.26641	down-regulated	AT2G40410.2		Staphylococcal nuclease homologue
Aqcoe1G397500.1	stage2-stage4	0.00551743	-1.55347	down-regulated	AT2G40460.1		Major facilitator superfamily protein
Aqcoe1G399800.1	stage2-stage4	0.0343569	-1.19405	down-regulated	AT2G30360.1	CIPK11,PKS5,SIP4,SNRK3.22	SOS3-interacting protein 4
Aqcoe1G400700.1	stage2-stage4	0.00515766	-1.22449	down-regulated	AT1G06920.1	ATOFP4,OFP4	ovate family protein 4
Aqcoe1G403600.1	stage2-stage4	0.0295084	-2.23121	down-regulated	AT5G59320.1	LTP3	lipid transfer protein 3
Aqcoe1G405800.1	stage2-stage4	0.000163118	-2.88592	down-regulated	AT5G36110.1	CYP716A1	cytochrome P450, family 716, subfamily A, polypeptide 1
Aqcoe1G410600.1	stage2-stage4	0.0463534	-1.12075	down-regulated	AT1G07120.1
Aqcoe1G411300.1	stage2-stage4	0.0446457	-1.10783	down-regulated	AT5G67300.1	ATMYB44,ATMYBR1,MYB44,MYBR1	myb domain protein r1
Aqcoe1G411500.1	stage2-stage4	0.0161985	-1.29105	down-regulated	AT2G30070.1	ATKT1,ATKT1P,ATKUP1,KT1,KUP1	potassium transporter 1
Aqcoe1G416200.1	stage2-stage4	1.87567e-05	-1.31928	down-regulated	AT4G04690.1		F-box and associated interaction domains-containing protein
Aqcoe1G419900.1	stage2-stage4	0.0151837	-1.50306	down-regulated	AT3G55950.1	ATCRR3,CCR3	CRINKLY4 related 3
Aqcoe1G424300.1	stage2-stage4	0.0458121	-2.41913	down-regulated	AT1G64780.1	AMT1;2,ATAMT1;2	ammonium transporter 1;2
Aqcoe1G429000.1	stage2-stage4	0.000356545	-1.17796	down-regulated	AT2G38110.1	ATGPAT6,GPAT6	glycerol-3-phosphate acyltransferase 6
Aqcoe1G439700.1	stage2-stage4	0.0311972	-1.20463	down-regulated	AT3G52600.1	AtcwINV2,CWINV2	cell wall invertase 2
Aqcoe1G442700.1	stage2-stage4	0.0192521	-3.2691	down-regulated	AT5G22390.1		Protein of unknown function (DUF3049)
Aqcoe1G444600.1	stage2-stage4	0.00528339	-3.10077	down-regulated	AT3G52720.1	ACA1,ATACA1,CAH1	alpha carbonic anhydrase 1
Aqcoe1G446200.1	stage2-stage4	8.40053e-08	-5.14091	down-regulated	AT1G08320.1	bZIP21,TGA9	bZIP transcription factor family protein
Aqcoe1G453700.1	stage2-stage4	0.0124937	-2.51515	down-regulated	AT3G48880.2		RNI-like superfamily protein
Aqcoe1G456000.1	stage2-stage4	0.000106768	-1.69254	down-regulated
Aqcoe1G456600.1	stage2-stage4	0.00966171	-1.53862	down-regulated	AT5G22580.1		Stress responsive A/B Barrel Domain
Aqcoe1G460800.1	stage2-stage4	0.00120918	-4.61534	down-regulated
Aqcoe1G465800.1	stage2-stage4	0.000464801	-2.49089	down-regulated
Aqcoe1G468600.1	stage2-stage4	0.0031075	-1.76008	down-regulated	AT3G30180.1	BR6OX2,CYP85A2	brassinosteroid-6-oxidase 2
Aqcoe1G475900.1	stage2-stage4	0.0242074	-2.70655	down-regulated	AT3G55240.1		Plant protein 1589 of unknown function
Aqcoe1G476800.1	stage2-stage4	0.0242074	-1.01108	down-regulated	AT5G02600.2		Heavy metal transport/detoxification superfamily protein
Aqcoe1G481200.1	stage2-stage4	0.00225329	-1.17052	down-regulated	AT5G41380.1		CCT motif family protein
Aqcoe1G481400.1	stage2-stage4	0.0449629	-1.39565	down-regulated
Aqcoe1G481800.1	stage2-stage4	0.00247017	-1.75526	down-regulated	AT2G41475.1		Embryo-specific protein 3, (ATS3)
Aqcoe1G487700.1	stage2-stage4	7.90481e-09	-1.31905	down-regulated	AT2G28550.3	RAP2.7,TOE1	related to AP2.7
Aqcoe1G488100.1	stage2-stage4	4.36448e-06	-1.18762	down-regulated	AT1G07890.4	APX1,ATAPX01,ATAPX1,CS1,MEE6	ascorbate peroxidase 1
Aqcoe1G490200.1	stage2-stage4	0.00116848	-1.178	down-regulated	AT2G28500.1	LBD11	LOB domain-containing protein 11
Aqcoe1G491900.1	stage2-stage4	0.0313413	-1.79782	down-regulated	AT2G28490.1		RmlC-like cupins superfamily protein
Aqcoe1G492000.1	stage2-stage4	0.00127942	-2.97954	down-regulated	AT2G37090.1	IRX9	Nucleotide-diphospho-sugar transferases superfamily protein
Aqcoe1G493300.1	stage2-stage4	0.000208105	-4.32434	down-regulated	AT5G03120.1
Aqcoe1G495700.1	stage2-stage4	0.014299	-2.57564	down-regulated	AT1G61560.1	ATMLO6,MLO6	Seven transmembrane MLO family protein
Aqcoe1G497200.1	stage2-stage4	0.0357245	-1.19887	down-regulated	AT5G03170.1	ATFLA11,FLA11	FASCICLIN-like arabinogalactan-protein 11
Aqcoe2G000500.1	stage2-stage4	0.000288135	-1.4094	down-regulated	AT2G27080.1		Late embryogenesis abundant (LEA) hydroxyproline-rich glycoprotein family
Aqcoe2G007800.1	stage2-stage4	0.00037471	-1.39852	down-regulated	AT5G06860.1	ATPGIP1,PGIP1	polygalacturonase inhibiting protein 1
Aqcoe2G008400.1	stage2-stage4	0.000752948	-4.88883	down-regulated	AT2G42140.1		VQ motif-containing protein
Aqcoe2G011700.1	stage2-stage4	0.000436067	-4.72986	down-regulated
Aqcoe2G014200.1	stage2-stage4	0.0177222	-1.35144	down-regulated	AT3G08500.1	AtMYB83,MYB83	myb domain protein 83
Aqcoe2G018200.1	stage2-stage4	0.00131533	-1.71883	down-regulated	AT1G51405.1		myosin-related
Aqcoe2G026000.1	stage2-stage4	3.60698e-05	-2.04841	down-regulated	AT4G20990.1	ACA4,ATACA4	alpha carbonic anhydrase 4
Aqcoe2G027600.1	stage2-stage4	0.0185403	-3.75543	down-regulated	AT4G16260.1		Glycosyl hydrolase superfamily protein
Aqcoe2G029000.1	stage2-stage4	0.0177494	-1.82502	down-regulated	AT3G51930.1		Transducin/WD40 repeat-like superfamily protein
Aqcoe2G031400.1	stage2-stage4	0.00417615	-1.96293	down-regulated	AT3G17380.1		TRAF-like family protein
Aqcoe2G033600.1	stage2-stage4	0.00355812	-3.14062	down-regulated	AT5G04080.1
Aqcoe2G033900.1	stage2-stage4	0.000137928	-2.97331	down-regulated
Aqcoe2G035400.1	stage2-stage4	0.0014468	-1.1068	down-regulated	AT1G02335.1	GL22	germin-like protein subfamily 2 member 2 precursor
Aqcoe2G042300.1	stage2-stage4	3.29154e-08	-1.40153	down-regulated	AT3G54390.1		sequence-specific DNA binding transcription factors
Aqcoe2G044300.1	stage2-stage4	0.0175728	-3.72545	down-regulated
Aqcoe2G044700.1	stage2-stage4	0.0201054	-1.52038	down-regulated	AT3G12490.1	ATCYS6,ATCYSB,CYSB	cystatin B
Aqcoe2G052800.1	stage2-stage4	0.000363567	-2.65219	down-regulated	AT3G11980.1	FAR2,MS2	Jojoba acyl CoA reductase-related male sterility protein
Aqcoe2G061300.1	stage2-stage4	0.0265401	-2.68768	down-regulated	AT3G03700.1		Plasma-membrane choline transporter family protein
Aqcoe2G062600.1	stage2-stage4	0.0343569	-1.16208	down-regulated	AT3G07870.1		F-box and associated interaction domains-containing protein
Aqcoe2G064400.1	stage2-stage4	0.0287678	-1.84364	down-regulated	AT1G64770.1	NDF2,NDH45	NDH-dependent cyclic electron flow 1
Aqcoe2G066400.1	stage2-stage4	0.0242074	-1.61781	down-regulated	AT2G27140.1		HSP20-like chaperones superfamily protein
Aqcoe2G073600.1	stage2-stage4	0.00138142	-1.2491	down-regulated	AT3G54200.1		Late embryogenesis abundant (LEA) hydroxyproline-rich glycoprotein family
Aqcoe2G075300.1	stage2-stage4	0.0464589	-1.66183	down-regulated	AT2G40610.1	ATEXP8,ATEXPA8,ATHEXP ALPHA 1.11,EXP8,EXPA8	expansin A8
Aqcoe2G076100.1	stage2-stage4	0.00988557	-1.2653	down-regulated	AT2G40510.1		Ribosomal protein S26e family protein
Aqcoe2G076600.1	stage2-stage4	0.0116252	-1.28557	down-regulated	AT3G51630.1	ATWNK5,WNK5,ZIK1	with no lysine (K) kinase 5
Aqcoe2G084900.1	stage2-stage4	0.000438796	-4.01682	down-regulated	AT2G38300.1		myb-like HTH transcriptional regulator family protein
Aqcoe2G099900.1	stage2-stage4	0.00985212	-3.4961	down-regulated	AT5G58850.1	ATMYB119,MYB119	myb domain protein 119
Aqcoe2G101900.1	stage2-stage4	1.39912e-05	-2.62239	down-regulated	AT2G39980.1		HXXXD-type acyl-transferase family protein
Aqcoe2G103800.1	stage2-stage4	0.0188016	-2.30427	down-regulated	AT2G38080.1	ATLMCO4,IRX12,LAC4,LMCO4	Laccase/Diphenol oxidase family protein
Aqcoe2G111100.1	stage2-stage4	5.07827e-09	-2.3156	down-regulated	AT3G24500.1	ATMBF1C,MBF1C	multiprotein bridging factor 1C
Aqcoe2G111600.1	stage2-stage4	0.00601512	-1.94905	down-regulated	AT1G16190.1	RAD23A	Rad23 UV excision repair protein family
Aqcoe2G115300.1	stage2-stage4	0.0161103	-1.67845	down-regulated	AT3G10230.1	LYC	lycopene cyclase
Aqcoe2G118500.1	stage2-stage4	0.00488288	-3.90338	down-regulated	AT1G52340.1	ABA2,ATABA2,ATSDR1,GIN1,ISI4,SDR1,SIS4,SRE1	NAD(P)-binding Rossmann-fold superfamily protein
Aqcoe2G122000.1	stage2-stage4	0.0259612	-1.97939	down-regulated	AT4G28570.1		Long-chain fatty alcohol dehydrogenase family protein
Aqcoe2G126400.1	stage2-stage4	1.79115e-05	-1.29312	down-regulated	AT3G44735.2	ATPSK3,PSK1,PSK3	PHYTOSULFOKINE 3 PRECURSOR
Aqcoe2G127800.1	stage2-stage4	0.0172994	-1.47766	down-regulated	AT2G27770.1		Plant protein of unknown function (DUF868)
Aqcoe2G134400.1	stage2-stage4	0.000361549	-2.65038	down-regulated
Aqcoe2G135400.1	stage2-stage4	6.63984e-05	-2.47041	down-regulated	AT4G33790.1	CER4,FAR3,G7	Jojoba acyl CoA reductase-related male sterility protein
Aqcoe2G135500.1	stage2-stage4	9.37179e-05	-5.24397	down-regulated	AT4G33790.1	CER4,FAR3,G7	Jojoba acyl CoA reductase-related male sterility protein
Aqcoe2G135900.1	stage2-stage4	0.039736	-2.99931	down-regulated	AT5G22500.1	FAR1	fatty acid reductase 1
Aqcoe2G136100.1	stage2-stage4	8.74288e-05	-3.851	down-regulated	AT2G39200.1	ATMLO12,MLO12	Seven transmembrane MLO family protein
Aqcoe2G136700.1	stage2-stage4	8.89356e-05	-1.7713	down-regulated	AT1G53210.1		sodium/calcium exchanger family protein / calcium-binding EF hand family protein
Aqcoe2G141600.1	stage2-stage4	2.68676e-10	-3.67828	down-regulated	AT1G08320.1	bZIP21,TGA9	bZIP transcription factor family protein
Aqcoe2G148700.1	stage2-stage4	0.00394103	-1.23094	down-regulated	AT5G02420.1
Aqcoe2G149500.1	stage2-stage4	0.000523097	-1.13356	down-regulated	AT3G46540.1		ENTH/VHS family protein
Aqcoe2G176700.1	stage2-stage4	0.0435629	-1.28334	down-regulated	AT3G55240.1		Plant protein 1589 of unknown function
Aqcoe2G179200.1	stage2-stage4	0.00769435	-1.43887	down-regulated	AT2G37440.1		DNAse I-like superfamily protein
Aqcoe2G180800.1	stage2-stage4	0.000607934	-2.02188	down-regulated	AT4G16480.1	ATINT4,INT4	inositol transporter 4
Aqcoe2G181600.1	stage2-stage4	0.00410434	-1.86631	down-regulated	AT3G51240.1	F3\'H,F3H,TT6	flavanone 3-hydroxylase
Aqcoe2G185300.1	stage2-stage4	0.0475578	-2.91337	down-regulated	AT1G09380.1		nodulin MtN21 /EamA-like transporter family protein
Aqcoe2G204300.1	stage2-stage4	6.42051e-07	-1.37553	down-regulated	AT2G36950.1		Heavy metal transport/detoxification superfamily protein
Aqcoe2G206200.1	stage2-stage4	0.000124433	-1.4263	down-regulated	AT3G45010.1	scpl48	serine carboxypeptidase-like 48
Aqcoe2G225000.1	stage2-stage4	0.00336453	-1.19956	down-regulated	AT5G60020.1	ATLAC17,LAC17	laccase 17
Aqcoe2G226300.1	stage2-stage4	0.00123842	-2.57665	down-regulated	AT5G02140.1		Pathogenesis-related thaumatin superfamily protein
Aqcoe2G226500.1	stage2-stage4	0.00803485	-1.90857	down-regulated	AT3G21420.1		2-oxoglutarate (2OG) and Fe(II)-dependent oxygenase superfamily protein
Aqcoe2G231000.1	stage2-stage4	0.00537225	-1.22342	down-regulated	AT2G37730.1		Protein of unknown function (DUF604)
Aqcoe2G231700.1	stage2-stage4	0.0139866	-1.73963	down-regulated	AT2G37750.1
Aqcoe2G242100.1	stage2-stage4	0.000444459	-1.08159	down-regulated	AT4G05150.1		Octicosapeptide/Phox/Bem1p family protein
Aqcoe2G260300.1	stage2-stage4	0.00120918	-1.27297	down-regulated	AT5G64250.2		Aldolase-type TIM barrel family protein
Aqcoe2G263400.1	stage2-stage4	0.000190103	-2.0926	down-regulated	AT5G19730.1		Pectin lyase-like superfamily protein
Aqcoe2G275100.1	stage2-stage4	0.0242074	-2.53466	down-regulated	AT1G09240.1	ATNAS3,NAS3	nicotianamine synthase 3
Aqcoe2G278500.1	stage2-stage4	0.00116944	-1.66722	down-regulated	AT1G02680.1	TAF13	TBP-associated factor 13
Aqcoe2G289800.1	stage2-stage4	0.00336453	-1.83127	down-regulated	AT4G02340.1		alpha/beta-Hydrolases superfamily protein
Aqcoe2G299500.1	stage2-stage4	0.000228587	-4.34574	down-regulated	AT3G05620.1		Plant invertase/pectin methylesterase inhibitor superfamily
Aqcoe2G303600.1	stage2-stage4	6.79519e-08	-1.91561	down-regulated	AT1G07930.1		GTP binding Elongation factor Tu family protein
Aqcoe2G303700.1	stage2-stage4	1.12625e-05	-2.22087	down-regulated	AT3G62760.1	ATGSTF13	Glutathione S-transferase family protein
Aqcoe2G304500.1	stage2-stage4	0.030228	-1.02868	down-regulated	AT1G03840.1	MGP	C2H2 and C2HC zinc fingers superfamily protein
Aqcoe2G307000.1	stage2-stage4	0.0145466	-3.53776	down-regulated	AT4G15000.1		Ribosomal L27e protein family
Aqcoe2G311100.1	stage2-stage4	0.0130993	-1.56969	down-regulated	AT4G09820.1	BHLH42,TT8	basic helix-loop-helix (bHLH) DNA-binding superfamily protein
Aqcoe2G311700.1	stage2-stage4	0.000149761	-3.99035	down-regulated
Aqcoe2G315400.1	stage2-stage4	0.0137907	-1.37316	down-regulated	AT1G48910.1	YUC10	Flavin-containing monooxygenase family protein
Aqcoe2G318500.1	stage2-stage4	0.00674692	-2.5048	down-regulated	AT1G07890.2	APX1,ATAPX01,ATAPX1,CS1,MEE6	ascorbate peroxidase 1
Aqcoe2G320700.1	stage2-stage4	7.8826e-09	-2.32857	down-regulated	AT5G16570.1	GLN1;4	glutamine synthetase 1;4
Aqcoe2G321200.1	stage2-stage4	8.89356e-05	-1.67199	down-regulated	AT2G48020.2		Major facilitator superfamily protein
Aqcoe2G326500.1	stage2-stage4	0.0117981	-1.6045	down-regulated	AT1G54790.1		GDSL-like Lipase/Acylhydrolase superfamily protein
Aqcoe2G327400.1	stage2-stage4	0.00502964	-2.49938	down-regulated	AT5G18970.1		AWPM-19-like family protein
Aqcoe2G329400.1	stage2-stage4	0.00380146	-1.04637	down-regulated	AT4G39330.1	ATCAD9,CAD9	cinnamyl alcohol dehydrogenase 9
Aqcoe2G332600.1	stage2-stage4	0.000170849	-3.04088	down-regulated
Aqcoe2G337600.1	stage2-stage4	0.0362599	-2.45701	down-regulated	AT4G02810.1		Protein of unknown function (DUF3049)
Aqcoe2G339900.1	stage2-stage4	1.00478e-06	-1.68618	down-regulated	AT3G05980.1
Aqcoe2G341000.1	stage2-stage4	0.000182175	-1.06081	down-regulated	AT5G26330.1		Cupredoxin superfamily protein
Aqcoe2G343300.1	stage2-stage4	0.0171373	-2.21724	down-regulated	AT1G31690.1		Copper amine oxidase family protein
Aqcoe2G344500.1	stage2-stage4	0.0238269	-1.39268	down-regulated	AT5G43150.1
Aqcoe2G344700.1	stage2-stage4	0.000226685	-2.39652	down-regulated
Aqcoe2G347400.1	stage2-stage4	0.00675661	-1.0001	down-regulated	AT1G05440.1		C-8 sterol isomerases
Aqcoe2G354000.1	stage2-stage4	0.00851561	-2.64399	down-regulated	AT3G63380.1		ATPase E1-E2 type family protein / haloacid dehalogenase-like hydrolase family protein
Aqcoe2G356500.1	stage2-stage4	0.00357805	-1.25811	down-regulated	AT4G14580.1	CIPK4,SnRK3.3	CBL-interacting protein kinase 4
Aqcoe2G362000.1	stage2-stage4	0.0205351	-4.14862	down-regulated	AT5G14780.1	FDH	formate dehydrogenase
Aqcoe2G370300.1	stage2-stage4	0.0108003	-1.4054	down-regulated
Aqcoe2G370400.1	stage2-stage4	0.00120918	-1.14744	down-regulated
Aqcoe2G379900.1	stage2-stage4	0.00347465	-3.53316	down-regulated	AT3G23430.1	ATPHO1,PHO1	phosphate 1
Aqcoe2G382900.1	stage2-stage4	0.0175249	-1.91702	down-regulated	AT1G04040.1		HAD superfamily, subfamily IIIB acid phosphatase
Aqcoe2G385300.1	stage2-stage4	0.0439032	-1.53673	down-regulated	AT4G28650.1		Leucine-rich repeat transmembrane protein kinase family protein
Aqcoe2G389000.1	stage2-stage4	8.81419e-07	-3.24348	down-regulated	AT4G22165.1		F-box family protein with a domain of unknown function (DUF295)
Aqcoe2G390600.1	stage2-stage4	3.96627e-06	-1.46226	down-regulated	AT4G13700.1	ATPAP23,PAP23	purple acid phosphatase 23
Aqcoe2G390700.1	stage2-stage4	0.000974093	-1.6487	down-regulated	AT3G17380.1		TRAF-like family protein
Aqcoe2G396800.1	stage2-stage4	0.0186627	-1.63493	down-regulated	AT2G27140.1		HSP20-like chaperones superfamily protein
Aqcoe2G397800.1	stage2-stage4	1.93089e-09	-3.77556	down-regulated	AT1G60500.1	DRP4C	Dynamin related protein 4C
Aqcoe2G399200.1	stage2-stage4	9.0663e-06	-3.53836	down-regulated	AT3G24140.1	FMA	basic helix-loop-helix (bHLH) DNA-binding superfamily protein
Aqcoe2G401200.1	stage2-stage4	0.0245236	-2.01771	down-regulated	AT1G67000.1		Protein kinase superfamily protein
Aqcoe2G409200.1	stage2-stage4	0.00537225	-1.29402	down-regulated	AT4G12970.1	EPFL9,STOMAGEN	stomagen
Aqcoe2G409400.1	stage2-stage4	1.3397e-08	-1.37199	down-regulated	AT3G25400.1
Aqcoe2G422600.1	stage2-stage4	0.0118389	-2.13277	down-regulated
Aqcoe2G426800.1	stage2-stage4	2.68676e-10	-2.78148	down-regulated	AT5G07280.1	EMS1,EXS	Leucine-rich repeat transmembrane protein kinase
Aqcoe2G437500.1	stage2-stage4	0.000642639	-2.37846	down-regulated	AT2G43840.2	UGT74F1	UDP-glycosyltransferase 74 F1
Aqcoe3G015800.1	stage2-stage4	0.00042985	-1.02035	down-regulated	AT1G56070.1	LOS1	Ribosomal protein S5/Elongation factor G/III/V family protein
Aqcoe3G025100.1	stage2-stage4	0.0425378	-1.91651	down-regulated	AT3G18260.1		Reticulon family protein
Aqcoe3G025900.1	stage2-stage4	0.0011891	-1.21784	down-regulated	AT3G18280.1		Bifunctional inhibitor/lipid-transfer protein/seed storage 2S albumin superfamily protein
Aqcoe3G026000.1	stage2-stage4	0.00014821	-4.03758	down-regulated	AT3G18280.1		Bifunctional inhibitor/lipid-transfer protein/seed storage 2S albumin superfamily protein
Aqcoe3G026800.1	stage2-stage4	0.0244378	-1.09278	down-regulated	AT1G67000.1		Protein kinase superfamily protein
Aqcoe3G038900.1	stage2-stage4	0.00263494	-1.07283	down-regulated	AT5G38430.1		Ribulose bisphosphate carboxylase (small chain) family protein
Aqcoe3G039600.1	stage2-stage4	0.0123153	-1.72455	down-regulated	AT1G25440.1		B-box type zinc finger protein with CCT domain
Aqcoe3G042000.1	stage2-stage4	0.00860552	-1.04901	down-regulated	AT4G36220.1	CYP84A1,FAH1	ferulic acid 5-hydroxylase 1
Aqcoe3G043200.1	stage2-stage4	0.000584525	-4.53842	down-regulated	AT5G16080.1	AtCXE17,CXE17	carboxyesterase 17
Aqcoe3G049600.1	stage2-stage4	0.000481894	-1.2093	down-regulated	AT1G49010.1		Duplicated homeodomain-like superfamily protein
Aqcoe3G053800.1	stage2-stage4	0.0208567	-2.21884	down-regulated	AT1G68750.1	ATPPC4,PPC4	phosphoenolpyruvate carboxylase 4
Aqcoe3G054200.1	stage2-stage4	0.000132738	-5.84303	down-regulated
Aqcoe3G054800.1	stage2-stage4	0.000610799	-3.791	down-regulated	AT1G30840.1	ATPUP4,PUP4	purine permease 4
Aqcoe3G057700.1	stage2-stage4	0.00738543	-1.40185	down-regulated	AT1G32780.1		GroES-like zinc-binding dehydrogenase family protein
Aqcoe3G063200.1	stage2-stage4	0.00124555	-1.39413	down-regulated	AT5G15630.1	COBL4,IRX6	COBRA-like extracellular glycosyl-phosphatidyl inositol-anchored protein family
Aqcoe3G064100.1	stage2-stage4	0.0151837	-1.05039	down-regulated	AT4G38040.1		Exostosin family protein
Aqcoe3G066200.1	stage2-stage4	0.0030091	-2.39288	down-regulated	AT1G69080.1		Adenine nucleotide alpha hydrolases-like superfamily protein
Aqcoe3G070800.1	stage2-stage4	0.00671009	-2.45518	down-regulated	AT5G33370.1		GDSL-like Lipase/Acylhydrolase superfamily protein
Aqcoe3G076600.1	stage2-stage4	0.00627097	-1.3121	down-regulated	AT5G38710.1		Methylenetetrahydrofolate reductase family protein
Aqcoe3G079700.1	stage2-stage4	0.0439547	-1.07509	down-regulated
Aqcoe3G098400.1	stage2-stage4	0.000173702	-1.15992	down-regulated	AT5G42240.1	scpl42	serine carboxypeptidase-like 42
Aqcoe3G102800.1	stage2-stage4	8.17965e-08	-1.12146	down-regulated	AT1G27210.1		ARM repeat superfamily protein
Aqcoe3G104600.1	stage2-stage4	0.000130925	-1.68896	down-regulated	AT5G65200.1	ATPUB38,PUB38	plant U-box 38
Aqcoe3G110200.1	stage2-stage4	0.000798872	-1.0827	down-regulated	AT1G24020.2	MLP423	MLP-like protein 423
Aqcoe3G111900.1	stage2-stage4	8.72803e-06	-1.115	down-regulated	AT1G60060.1		Serine/threonine-protein kinase WNK (With No Lysine)-related
Aqcoe3G112800.1	stage2-stage4	0.00246724	-1.38791	down-regulated	AT2G29290.2		NAD(P)-binding Rossmann-fold superfamily protein
Aqcoe3G113400.1	stage2-stage4	0.0150892	-1.78137	down-regulated	AT2G29290.2		NAD(P)-binding Rossmann-fold superfamily protein
Aqcoe3G118300.1	stage2-stage4	0.0454311	-3.25624	down-regulated	AT3G12890.1	ASML2	activator of spomin::LUC2
Aqcoe3G119000.1	stage2-stage4	8.95657e-07	-6.16611	down-regulated	AT5G13700.1	APAO,ATPAO1,PAO1	polyamine oxidase 1
Aqcoe3G119200.1	stage2-stage4	0.00142426	-1.62124	down-regulated	AT5G13700.1	APAO,ATPAO1,PAO1	polyamine oxidase 1
Aqcoe3G122000.1	stage2-stage4	1.39912e-05	-3.68649	down-regulated	AT5G14740.1	BETA CA2,CA18,CA2	carbonic anhydrase 2
Aqcoe3G122900.1	stage2-stage4	3.76e-07	-2.42503	down-regulated	AT2G16910.1	AMS	basic helix-loop-helix (bHLH) DNA-binding superfamily protein
Aqcoe3G126300.1	stage2-stage4	0.0055295	-1.53521	down-regulated	AT5G50290.1
Aqcoe3G137400.1	stage2-stage4	0.0137273	-2.06283	down-regulated	AT3G01680.1
Aqcoe3G141100.1	stage2-stage4	9.0538e-05	-1.88243	down-regulated	AT5G14450.1		GDSL-like Lipase/Acylhydrolase superfamily protein
Aqcoe3G143300.1	stage2-stage4	5.34498e-07	-5.23964	down-regulated	AT1G67910.2
Aqcoe3G151000.1	stage2-stage4	0.0272542	-3.03502	down-regulated	AT3G26610.1		Pectin lyase-like superfamily protein
Aqcoe3G158300.1	stage2-stage4	0.00150082	-1.30036	down-regulated	AT5G13180.1	ANAC083,NAC083,VNI2	NAC domain containing protein 83
Aqcoe3G183200.1	stage2-stage4	0.000966563	-7.55112	down-regulated	AT2G31210.1		basic helix-loop-helix (bHLH) DNA-binding superfamily protein
Aqcoe3G197900.1	stage2-stage4	0.0012296	-2.84806	down-regulated	AT3G27030.1
Aqcoe3G211600.1	stage2-stage4	0.0356095	-1.59843	down-regulated	AT4G05320.4	UBQ10	polyubiquitin 10
Aqcoe3G215000.1	stage2-stage4	0.0134033	-1.26655	down-regulated	AT1G15520.1	ABCG40,ATABCG40,ATPDR12,PDR12	pleiotropic drug resistance 12
Aqcoe3G229700.1	stage2-stage4	0.00637022	-2.30097	down-regulated	AT1G32560.1		Late embryogenesis abundant protein, group 1 protein
Aqcoe3G230700.1	stage2-stage4	0.0200388	-1.08842	down-regulated	AT4G17800.1		Predicted AT-hook DNA-binding family protein
Aqcoe3G231100.1	stage2-stage4	1.22058e-05	-4.99131	down-regulated	AT4G17810.1		C2H2 and C2HC zinc fingers superfamily protein
Aqcoe3G232500.1	stage2-stage4	0.0110575	-1.05184	down-regulated	AT4G17870.1	PYR1,RCAR11	Polyketide cyclase/dehydrase and lipid transport superfamily protein
Aqcoe3G233300.1	stage2-stage4	0.000528387	-1.0081	down-regulated
Aqcoe3G237600.1	stage2-stage4	0.00453227	-1.0374	down-regulated	AT2G32440.2	ATKAO2,CYP88A4,KAO2	ent-kaurenoic acid hydroxylase 2
Aqcoe3G238000.1	stage2-stage4	1.84078e-05	-1.01223	down-regulated	AT1G32440.1	PKp3	plastidial pyruvate kinase 3
Aqcoe3G238900.1	stage2-stage4	0.00161155	-1.40545	down-regulated	AT1G53540.1		HSP20-like chaperones superfamily protein
Aqcoe3G242600.1	stage2-stage4	0.000184441	-1.34555	down-regulated	AT5G07440.1	GDH2	glutamate dehydrogenase 2
Aqcoe3G244400.1	stage2-stage4	0.00071754	-1.33428	down-regulated	AT4G33950.1	ATOST1,OST1,P44,SNRK2-6,SNRK2.6,SRK2E	Protein kinase superfamily protein
Aqcoe3G244500.1	stage2-stage4	0.0400301	-1.46838	down-regulated	AT4G33950.1	ATOST1,OST1,P44,SNRK2-6,SNRK2.6,SRK2E	Protein kinase superfamily protein
Aqcoe3G254300.1	stage2-stage4	0.00963799	-1.03366	down-regulated
Aqcoe3G260800.1	stage2-stage4	0.0131664	-1.09705	down-regulated	AT2G44740.1	CYCP4;1	cyclin p4;1
Aqcoe3G267700.1	stage2-stage4	0.0126311	-3.79329	down-regulated	AT5G45370.2		nodulin MtN21 /EamA-like transporter family protein
Aqcoe3G268100.1	stage2-stage4	0.0195826	-1.15223	down-regulated	AT4G19170.1	CCD4,NCED4	nine-cis-epoxycarotenoid dioxygenase 4
Aqcoe3G268700.1	stage2-stage4	4.54074e-05	-1.21844	down-regulated	AT3G04710.1		ankyrin repeat family protein
Aqcoe3G281400.1	stage2-stage4	0.00519754	-2.00718	down-regulated	AT1G23390.1		Kelch repeat-containing F-box family protein
Aqcoe3G283100.1	stage2-stage4	0.0368	-2.55014	down-regulated	AT2G47110.1	UBQ6	ubiquitin 6
Aqcoe3G286100.1	stage2-stage4	0.030179	-1.0427	down-regulated	AT1G23450.1		Tetratricopeptide repeat (TPR)-like superfamily protein
Aqcoe3G288200.1	stage2-stage4	9.16779e-05	-2.12763	down-regulated	AT1G60420.1		DC1 domain-containing protein
Aqcoe3G292100.1	stage2-stage4	0.000559765	-5.51508	down-regulated	AT3G27970.1		Exonuclease family protein
Aqcoe3G296600.1	stage2-stage4	3.53153e-09	-1.90126	down-regulated	AT2G25700.1	ASK3,SK3	SKP1-like 3
Aqcoe3G307800.1	stage2-stage4	0.0348364	-1.19086	down-regulated	AT1G24140.1		Matrixin family protein
Aqcoe3G311100.1	stage2-stage4	0.0363393	-2.80521	down-regulated	AT3G48140.1		B12D protein
Aqcoe3G316700.1	stage2-stage4	0.000108529	-1.42613	down-regulated
Aqcoe3G322300.1	stage2-stage4	8.54622e-05	-5.27045	down-regulated	AT1G45145.1	ATH5,ATTRX5,LIV1,TRX5	thioredoxin H-type 5
Aqcoe3G324600.1	stage2-stage4	0.0148973	-1.86349	down-regulated	AT2G47140.1		NAD(P)-binding Rossmann-fold superfamily protein
Aqcoe3G330200.1	stage2-stage4	7.58617e-06	-1.36575	down-regulated	AT2G02780.1		Leucine-rich repeat protein kinase family protein
Aqcoe3G333200.1	stage2-stage4	0.00467901	-1.2947	down-regulated	AT1G04820.1	TOR2,TUA4	tubulin alpha-4 chain
Aqcoe3G334700.1	stage2-stage4	0.0187173	-2.63301	down-regulated	AT1G74520.1	ATHVA22A,HVA22A	HVA22 homologue A
Aqcoe3G337600.1	stage2-stage4	0.0411573	-1.03562	down-regulated	AT1G74590.1	ATGSTU10,GSTU10	glutathione S-transferase TAU 10
Aqcoe3G340000.1	stage2-stage4	0.000294789	-1.20404	down-regulated	AT2G02990.1	ATRNS1,RNS1	ribonuclease 1
Aqcoe3G342500.1	stage2-stage4	7.57899e-05	-1.39632	down-regulated
Aqcoe3G346100.1	stage2-stage4	0.0400159	-1.03457	down-regulated	AT1G26760.1	ATXR1,SDG35	SET domain protein 35
Aqcoe3G346800.1	stage2-stage4	1.60917e-08	-1.99006	down-regulated	AT3G01140.1	AtMYB106,MYB106,NOK	myb domain protein 106
Aqcoe3G352000.1	stage2-stage4	0.00537225	-2.20936	down-regulated	AT5G61340.1
Aqcoe3G361300.1	stage2-stage4	0.00546223	-1.11822	down-regulated	AT5G61170.1		Ribosomal protein S19e family protein
Aqcoe3G361700.1	stage2-stage4	0.0285742	-1.82641	down-regulated	AT5G46590.1	anac096,NAC096	NAC domain containing protein 96
Aqcoe3G371100.1	stage2-stage4	2.98918e-05	-1.0611	down-regulated	AT3G02110.1	scpl25	serine carboxypeptidase-like 25
Aqcoe3G371300.1	stage2-stage4	0.000379655	-1.76755	down-regulated
Aqcoe3G372500.1	stage2-stage4	0.00243521	-2.10408	down-regulated	AT1G69160.1
Aqcoe3G375600.1	stage2-stage4	0.00381305	-1.57099	down-regulated	AT1G11800.1		endonuclease/exonuclease/phosphatase family protein
Aqcoe3G375900.1	stage2-stage4	8.95657e-07	-1.28066	down-regulated	AT5G15780.1		Pollen Ole e 1 allergen and extensin family protein
Aqcoe3G376000.1	stage2-stage4	0.000163118	-1.88987	down-regulated	AT5G15780.1		Pollen Ole e 1 allergen and extensin family protein
Aqcoe3G376300.1	stage2-stage4	0.00678009	-3.03887	down-regulated
Aqcoe3G379800.1	stage2-stage4	0.00589499	-1.68162	down-regulated	AT1G71691.2		GDSL-like Lipase/Acylhydrolase superfamily protein
Aqcoe3G381900.1	stage2-stage4	0.00333086	-2.42321	down-regulated	AT5G15720.1	GLIP7	GDSL-motif lipase 7
Aqcoe3G387700.1	stage2-stage4	0.0276445	-1.34475	down-regulated	AT4G21105.1		cytochrome-c oxidases;electron carriers
Aqcoe3G387800.1	stage2-stage4	0.000200728	-2.76016	down-regulated	AT1G70990.1		proline-rich family protein
Aqcoe3G389900.1	stage2-stage4	0.00684054	-2.15965	down-regulated
Aqcoe3G395700.1	stage2-stage4	1.4047e-06	-1.29596	down-regulated	AT1G68810.1		basic helix-loop-helix (bHLH) DNA-binding superfamily protein
Aqcoe3G398400.1	stage2-stage4	0.00907832	-1.27448	down-regulated	AT1G68670.1		myb-like transcription factor family protein
Aqcoe3G399900.1	stage2-stage4	0.0214319	-1.18196	down-regulated	AT5G07990.1	CYP75B1,D501,TT7	Cytochrome P450 superfamily protein
Aqcoe3G404300.1	stage2-stage4	0.0409141	-2.29246	down-regulated	AT4G15900.1	PRL1	pleiotropic regulatory locus 1
Aqcoe3G404400.1	stage2-stage4	0.0310537	-1.03483	down-regulated	AT4G15900.1	PRL1	pleiotropic regulatory locus 1
Aqcoe3G419800.1	stage2-stage4	0.0105484	-1.021	down-regulated	AT1G14730.1		Cytochrome b561/ferric reductase transmembrane protein family
Aqcoe3G423000.1	stage2-stage4	0.00619224	-3.17942	down-regulated	AT5G17330.1	GAD,GAD1	glutamate decarboxylase
Aqcoe3G435200.1	stage2-stage4	0.014376	-1.22441	down-regulated
Aqcoe3G436000.1	stage2-stage4	0.00479019	-1.9716	down-regulated	AT1G65730.1	YSL7	YELLOW STRIPE like 7
Aqcoe3G444300.1	stage2-stage4	0.0457579	-1.99974	down-regulated	AT1G61255.1
Aqcoe4G003000.1	stage2-stage4	0.000690806	-1.84198	down-regulated	AT3G51280.1		Tetratricopeptide repeat (TPR)-like superfamily protein
Aqcoe4G005900.1	stage2-stage4	0.0227913	-1.92319	down-regulated	AT5G39120.1		RmlC-like cupins superfamily protein
Aqcoe4G007000.1	stage2-stage4	0.00436045	-1.13179	down-regulated	AT1G30220.1	ATINT2,INT2	inositol transporter 2
Aqcoe4G008500.1	stage2-stage4	0.0400481	-1.33242	down-regulated	AT2G17970.1		2-oxoglutarate (2OG) and Fe(II)-dependent oxygenase superfamily protein
Aqcoe4G008600.1	stage2-stage4	0.014193	-2.07584	down-regulated	AT4G02050.1	STP7	sugar transporter protein 7
Aqcoe4G011400.1	stage2-stage4	0.000481894	-1.74986	down-regulated	AT5G62100.2	ATBAG2,BAG2	BCL-2-associated athanogene 2
Aqcoe4G011700.1	stage2-stage4	0.0273841	-2.87029	down-regulated	AT2G01170.1	BAT1	bidirectional amino acid transporter 1
Aqcoe4G012700.1	stage2-stage4	0.00303032	-1.71071	down-regulated
Aqcoe4G014200.1	stage2-stage4	0.00435945	-2.86737	down-regulated	AT2G30933.1		Carbohydrate-binding X8 domain superfamily protein
Aqcoe4G027000.1	stage2-stage4	0.0135994	-1.29533	down-regulated	AT4G19840.1	ATPP2-A1,ATPP2A-1,PP2-A1	phloem protein 2-A1
Aqcoe4G027500.1	stage2-stage4	1.9127e-07	-2.3751	down-regulated
Aqcoe4G029500.1	stage2-stage4	0.0393541	-2.4774	down-regulated	AT4G19050.1		NB-ARC domain-containing disease resistance protein
Aqcoe4G040000.1	stage2-stage4	0.0240697	-1.66491	down-regulated	AT3G06240.1		F-box family protein
Aqcoe4G040500.1	stage2-stage4	3.1357e-05	-1.40608	down-regulated	AT5G45840.2		Leucine-rich repeat protein kinase family protein
Aqcoe4G042300.1	stage2-stage4	0.00438822	-4.09572	down-regulated	AT5G17540.1		HXXXD-type acyl-transferase family protein
Aqcoe4G054300.1	stage2-stage4	0.00795835	-2.10509	down-regulated	AT2G47730.1	ATGSTF5,ATGSTF8,GST6,GSTF8	glutathione S-transferase phi 8
Aqcoe4G056700.1	stage2-stage4	0.0037465	-3.39799	down-regulated	AT2G19070.1	SHT	spermidine hydroxycinnamoyl transferase
Aqcoe4G056900.1	stage2-stage4	0.00153348	-3.2699	down-regulated	AT1G29050.1	TBL38	TRICHOME BIREFRINGENCE-LIKE 38
Aqcoe4G068200.1	stage2-stage4	1.24715e-05	-3.35267	down-regulated	AT3G58120.1	ATBZIP61,BZIP61	Basic-leucine zipper (bZIP) transcription factor family protein
Aqcoe4G069200.1	stage2-stage4	0.00166715	-1.84361	down-regulated	AT5G45960.1		GDSL-like Lipase/Acylhydrolase superfamily protein
Aqcoe4G079300.1	stage2-stage4	5.35694e-05	-5.00833	down-regulated	AT2G33850.1
Aqcoe4G082800.1	stage2-stage4	0.00275632	-1.7702	down-regulated	AT2G02240.1	MEE66	F-box family protein
Aqcoe4G084100.1	stage2-stage4	0.0103921	-2.2416	down-regulated	AT4G19840.1	ATPP2-A1,ATPP2A-1,PP2-A1	phloem protein 2-A1
Aqcoe4G084800.1	stage2-stage4	5.49602e-06	-5.27053	down-regulated
Aqcoe4G084900.1	stage2-stage4	0.000463669	-3.45101	down-regulated
Aqcoe4G088600.1	stage2-stage4	0.000372525	-1.52998	down-regulated
Aqcoe4G100200.1	stage2-stage4	0.00224742	-2.71507	down-regulated	AT1G10155.1	ATPP2-A10,PP2-A10	phloem protein 2-A10
Aqcoe4G100300.1	stage2-stage4	0.0137508	-1.92423	down-regulated	AT1G31200.1	ATPP2-A9,PP2-A9	phloem protein 2-A9
Aqcoe4G105300.1	stage2-stage4	0.00032119	-4.42288	down-regulated	AT2G20870.1		cell wall protein precursor, putative
Aqcoe4G120200.1	stage2-stage4	0.000421091	-1.52114	down-regulated	AT3G14660.1	CYP72A13	cytochrome P450, family 72, subfamily A, polypeptide 13
Aqcoe4G120600.1	stage2-stage4	0.000117302	-2.24522	down-regulated	AT3G50950.2	ZAR1	HOPZ-ACTIVATED RESISTANCE 1
Aqcoe4G121400.1	stage2-stage4	0.0118048	-2.23697	down-regulated	AT3G14660.1	CYP72A13	cytochrome P450, family 72, subfamily A, polypeptide 13
Aqcoe4G121800.1	stage2-stage4	0.0400804	-3.3038	down-regulated	AT3G14690.1	CYP72A15	cytochrome P450, family 72, subfamily A, polypeptide 15
Aqcoe4G133100.1	stage2-stage4	6.09876e-05	-4.3318	down-regulated
Aqcoe4G136800.1	stage2-stage4	0.000966996	-2.12362	down-regulated	AT3G14690.1	CYP72A15	cytochrome P450, family 72, subfamily A, polypeptide 15
Aqcoe4G136900.1	stage2-stage4	0.000551567	-3.80267	down-regulated	AT3G14690.1	CYP72A15	cytochrome P450, family 72, subfamily A, polypeptide 15
Aqcoe4G137900.1	stage2-stage4	0.000112848	-3.70463	down-regulated	AT3G14690.1	CYP72A15	cytochrome P450, family 72, subfamily A, polypeptide 15
Aqcoe4G157200.1	stage2-stage4	0.00145539	-3.97806	down-regulated	AT2G20870.1		cell wall protein precursor, putative
Aqcoe4G166900.1	stage2-stage4	0.0100757	-3.26896	down-regulated	AT5G19875.1
Aqcoe4G174500.1	stage2-stage4	0.00979539	-1.50447	down-regulated	AT3G47570.1		Leucine-rich repeat protein kinase family protein
Aqcoe4G176400.1	stage2-stage4	0.0252886	-1.39754	down-regulated	AT1G14790.1	ATRDRP1,RDR1	RNA-dependent RNA polymerase 1
Aqcoe4G219700.1	stage2-stage4	0.00248353	-3.51393	down-regulated	AT5G49690.1		UDP-Glycosyltransferase superfamily protein
Aqcoe4G223400.1	stage2-stage4	0.0015493	-4.02266	down-regulated	AT1G26820.1	RNS3	ribonuclease 3
Aqcoe4G227000.1	stage2-stage4	0.00847607	-3.56084	down-regulated	AT5G15780.1		Pollen Ole e 1 allergen and extensin family protein
Aqcoe4G228300.1	stage2-stage4	0.00372598	-1.14882	down-regulated	AT1G27970.1	NTF2B	nuclear transport factor 2B
Aqcoe4G228500.1	stage2-stage4	0.0331551	-3.08516	down-regulated	AT1G11580.1	ATPMEPCRA,PMEPCRA	methylesterase PCR A
Aqcoe4G229300.1	stage2-stage4	0.000208549	-2.02412	down-regulated	AT3G20570.1	AtENODL9,ENODL9	early nodulin-like protein 9
Aqcoe4G230700.1	stage2-stage4	0.00184611	-3.0684	down-regulated
Aqcoe4G232800.1	stage2-stage4	0.00343103	-2.16928	down-regulated	AT3G14690.1	CYP72A15	cytochrome P450, family 72, subfamily A, polypeptide 15
Aqcoe4G234700.1	stage2-stage4	0.00063014	-1.47801	down-regulated	AT4G27190.1		NB-ARC domain-containing disease resistance protein
Aqcoe4G243300.1	stage2-stage4	2.84084e-05	-2.12445	down-regulated	AT3G48280.1	CYP71A25	cytochrome P450, family 71, subfamily A, polypeptide 25
Aqcoe4G245900.1	stage2-stage4	2.4241e-06	-2.26801	down-regulated	AT1G53420.1		Leucine-rich repeat transmembrane protein kinase
Aqcoe4G246600.1	stage2-stage4	0.0106164	-1.80029	down-regulated	AT3G22060.1		Receptor-like protein kinase-related family protein
Aqcoe4G249900.1	stage2-stage4	0.037776	-1.77426	down-regulated	AT4G12300.1	CYP706A4	cytochrome P450, family 706, subfamily A, polypeptide 4
Aqcoe4G250800.1	stage2-stage4	0.00810803	-2.24457	down-regulated	AT5G54660.1		HSP20-like chaperones superfamily protein
Aqcoe4G255400.1	stage2-stage4	0.00101927	-1.22048	down-regulated	AT5G12080.1	ATMSL10,MSL10	mechanosensitive channel of small conductance-like 10
Aqcoe4G255600.1	stage2-stage4	0.00371366	-2.04659	down-regulated	AT3G26300.1	CYP71B34	cytochrome P450, family 71, subfamily B, polypeptide 34
Aqcoe4G258500.1	stage2-stage4	0.0367516	-1.16068	down-regulated	AT4G21500.1
Aqcoe4G259800.1	stage2-stage4	0.000218123	-1.82994	down-regulated	AT4G05020.1	NDB2	NAD(P)H dehydrogenase B2
Aqcoe4G271900.1	stage2-stage4	0.0018769	-5.41642	down-regulated
Aqcoe4G277800.1	stage2-stage4	0.0348364	-1.64401	down-regulated	AT2G43120.1		RmlC-like cupins superfamily protein
Aqcoe4G281800.1	stage2-stage4	4.12728e-07	-1.98396	down-regulated	AT5G55370.1		MBOAT (membrane bound O-acyl transferase) family protein
Aqcoe4G284100.1	stage2-stage4	0.00802915	-3.84379	down-regulated	AT1G77760.1	GNR1,NIA1,NR1	nitrate reductase 1
Aqcoe4G289400.1	stage2-stage4	0.00616182	-1.15886	down-regulated	AT4G10780.1		LRR and NB-ARC domains-containing disease resistance protein
Aqcoe4G296800.1	stage2-stage4	0.0113937	-1.17422	down-regulated	AT1G05000.1		Phosphotyrosine protein phosphatases superfamily protein
Aqcoe4G297600.1	stage2-stage4	0.00954138	-1.53323	down-regulated	AT3G62300.2	ATDUF7,DUF7	DOMAIN OF UNKNOWN FUNCTION 724 7
Aqcoe4G302600.1	stage2-stage4	0.00852175	-1.12581	down-regulated	AT5G47800.1		Phototropic-responsive NPH3 family protein
Aqcoe4G313400.1	stage2-stage4	0.000700942	-2.19201	down-regulated	AT3G13080.1	ATMRP3,MRP3	multidrug resistance-associated protein 3
Aqcoe5G006300.1	stage2-stage4	0.0172644	-1.69006	down-regulated	AT4G13710.1		Pectin lyase-like superfamily protein
Aqcoe5G017100.1	stage2-stage4	0.00307567	-6.72788	down-regulated	AT1G04520.1	PDLP2	plasmodesmata-located protein 2
Aqcoe5G018900.1	stage2-stage4	0.00128706	-3.48233	down-regulated	AT4G08850.1		Leucine-rich repeat receptor-like protein kinase family protein
Aqcoe5G025400.1	stage2-stage4	0.0149933	-1.08018	down-regulated	AT1G30690.1		Sec14p-like phosphatidylinositol transfer family protein
Aqcoe5G029400.1	stage2-stage4	0.0439547	-2.51133	down-regulated	AT1G06620.1		2-oxoglutarate (2OG) and Fe(II)-dependent oxygenase superfamily protein
Aqcoe5G033000.1	stage2-stage4	0.00544066	-1.0839	down-regulated	AT4G24010.1	ATCSLG1,CSLG1	cellulose synthase like G1
Aqcoe5G037700.1	stage2-stage4	0.0428098	-1.89103	down-regulated	AT3G04620.1		Alba DNA/RNA-binding protein
Aqcoe5G038600.1	stage2-stage4	0.00177702	-1.99602	down-regulated	AT4G10260.1		pfkB-like carbohydrate kinase family protein
Aqcoe5G038800.1	stage2-stage4	0.000220437	-1.03605	down-regulated	AT3G04710.2		ankyrin repeat family protein
Aqcoe5G057900.1	stage2-stage4	2.65642e-08	-3.95731	down-regulated	AT5G26330.1		Cupredoxin superfamily protein
Aqcoe5G058000.1	stage2-stage4	0.00450306	-2.30166	down-regulated	AT5G26330.1		Cupredoxin superfamily protein
Aqcoe5G061200.1	stage2-stage4	0.0237687	-2.47623	down-regulated	AT1G03220.1		Eukaryotic aspartyl protease family protein
Aqcoe5G064800.1	stage2-stage4	0.00812666	-2.30137	down-regulated
Aqcoe5G066600.1	stage2-stage4	0.000893921	-2.12496	down-regulated	AT2G48030.1		DNAse I-like superfamily protein
Aqcoe5G067100.1	stage2-stage4	0.0017237	-1.00518	down-regulated	AT2G48020.2		Major facilitator superfamily protein
Aqcoe5G070200.1	stage2-stage4	0.0183017	-1.21179	down-regulated	AT1G53540.1		HSP20-like chaperones superfamily protein
Aqcoe5G072100.1	stage2-stage4	0.000135781	-5.29046	down-regulated
Aqcoe5G073900.1	stage2-stage4	0.0251047	-2.99362	down-regulated	AT3G05936.1
Aqcoe5G074300.1	stage2-stage4	0.0191173	-1.25997	down-regulated	AT5G62000.3	ARF1-BP,ARF2,HSS,ORE14	auxin response factor 2
Aqcoe5G083400.1	stage2-stage4	0.00266768	-1.44677	down-regulated	AT3G62760.1	ATGSTF13	Glutathione S-transferase family protein
Aqcoe5G087900.1	stage2-stage4	0.0449574	-1.27359	down-regulated	AT4G35800.1	NRPB1,RNA_POL_II_LS,RNA_POL_II_LSRNA_POL_II_LS,RPB1	RNA polymerase II large subunit
Aqcoe5G093200.1	stage2-stage4	0.00453227	-3.44981	down-regulated
Aqcoe5G100600.1	stage2-stage4	1.41738e-09	-1.63512	down-regulated	AT5G67460.1		O-Glycosyl hydrolases family 17 protein
Aqcoe5G100900.1	stage2-stage4	0.0240697	-1.01334	down-regulated	AT3G19620.1		Glycosyl hydrolase family protein
Aqcoe5G111400.1	stage2-stage4	0.00284463	-1.07633	down-regulated	AT2G33570.1		Domain of unknown function (DUF23)
Aqcoe5G113400.1	stage2-stage4	0.00032119	-4.7702	down-regulated	AT4G38190.1	ATCSLD4,CSLD4	cellulose synthase like D4
Aqcoe5G121700.1	stage2-stage4	1.75239e-07	-3.04541	down-regulated	AT3G61430.2	ATPIP1,PIP1,PIP1;1,PIP1A	plasma membrane intrinsic protein 1A
Aqcoe5G135200.1	stage2-stage4	1.40484e-06	-2.20499	down-regulated	AT5G10770.1		Eukaryotic aspartyl protease family protein
Aqcoe5G136400.1	stage2-stage4	0.00786009	-1.04684	down-regulated	AT3G12410.1		Polynucleotidyl transferase, ribonuclease H-like superfamily protein
Aqcoe5G136500.1	stage2-stage4	0.0135438	-1.33702	down-regulated	AT3G12460.1		Polynucleotidyl transferase, ribonuclease H-like superfamily protein
Aqcoe5G136700.1	stage2-stage4	0.000102222	-2.54769	down-regulated	AT2G36110.1		Polynucleotidyl transferase, ribonuclease H-like superfamily protein
Aqcoe5G138700.1	stage2-stage4	0.0154744	-1.105	down-regulated	AT5G55150.1		Protein of unknown function (DUF295)
Aqcoe5G139100.1	stage2-stage4	0.0047082	-1.69048	down-regulated	AT3G53010.1		Domain of unknown function (DUF303)
Aqcoe5G140900.1	stage2-stage4	8.95657e-07	-3.29539	down-regulated	AT3G62290.2	ARFA1E,ATARFA1E	ADP-ribosylation factor A1E
Aqcoe5G145200.1	stage2-stage4	0.0445844	-1.43011	down-regulated	AT5G06900.1	CYP93D1	cytochrome P450, family 93, subfamily D, polypeptide 1
Aqcoe5G146200.1	stage2-stage4	0.0270882	-1.23912	down-regulated	AT5G59845.1		Gibberellin-regulated family protein
Aqcoe5G149100.1	stage2-stage4	0.000157617	-2.15724	down-regulated	AT5G67090.1		Subtilisin-like serine endopeptidase family protein
Aqcoe5G153700.1	stage2-stage4	0.00206165	-4.53252	down-regulated	AT1G24620.1		EF hand calcium-binding protein family
Aqcoe5G153900.1	stage2-stage4	0.0353809	-2.65785	down-regulated	AT2G41100.3	ATCAL4,TCH3	Calcium-binding EF hand family protein
Aqcoe5G156500.1	stage2-stage4	4.65456e-05	-1.30078	down-regulated	AT1G47480.1		alpha/beta-Hydrolases superfamily protein
Aqcoe5G158200.1	stage2-stage4	0.0253011	-1.33576	down-regulated	AT5G53390.1		O-acyltransferase (WSD1-like) family protein
Aqcoe5G158800.1	stage2-stage4	0.00079417	-1.15795	down-regulated	AT5G53390.1		O-acyltransferase (WSD1-like) family protein
Aqcoe5G160800.1	stage2-stage4	0.000282737	-1.12925	down-regulated	AT1G44224.1		ECA1 gametogenesis related family protein
Aqcoe5G161300.1	stage2-stage4	0.000569483	-1.295	down-regulated	AT4G12520.1		Bifunctional inhibitor/lipid-transfer protein/seed storage 2S albumin superfamily protein
Aqcoe5G163700.1	stage2-stage4	0.0322484	-1.33733	down-regulated
Aqcoe5G171900.1	stage2-stage4	3.60698e-05	-1.48928	down-regulated	AT5G66940.1		Dof-type zinc finger DNA-binding family protein
Aqcoe5G174700.1	stage2-stage4	0.0240697	-1.08173	down-regulated	AT3G50930.1	BCS1	cytochrome BC1 synthesis
Aqcoe5G182000.1	stage2-stage4	1.95393e-05	-2.25453	down-regulated	AT1G75500.2	WAT1	Walls Are Thin 1
Aqcoe5G182500.1	stage2-stage4	0.00273712	-3.99748	down-regulated	AT1G19715.3		Mannose-binding lectin superfamily protein
Aqcoe5G183000.1	stage2-stage4	0.0272383	-2.88089	down-regulated	AT3G24330.1		O-Glycosyl hydrolases family 17 protein
Aqcoe5G185000.1	stage2-stage4	0.0016986	-2.68216	down-regulated	AT2G37410.1	ATTIM17-2,TIM17,TIM17-2	translocase inner membrane subunit 17-2
Aqcoe5G194400.1	stage2-stage4	6.20642e-05	-2.82594	down-regulated	AT1G49310.1
Aqcoe5G200700.1	stage2-stage4	0.0236257	-3.28833	down-regulated	AT1G47530.1		MATE efflux family protein
Aqcoe5G205500.1	stage2-stage4	0.00144168	-2.56566	down-regulated	AT3G13690.1		Protein kinase protein with adenine nucleotide alpha hydrolases-like domain
Aqcoe5G206400.1	stage2-stage4	0.017503	-2.3927	down-regulated	AT4G36810.1	GGPS1	geranylgeranyl pyrophosphate synthase 1
Aqcoe5G210700.1	stage2-stage4	1.80985e-07	-4.84317	down-regulated	AT2G21140.1	ATPRP2,PRP2	proline-rich protein 2
Aqcoe5G212800.1	stage2-stage4	0.00113402	-3.34492	down-regulated	AT1G64230.2	UBC28	ubiquitin-conjugating enzyme 28
Aqcoe5G219300.1	stage2-stage4	1.8734e-05	-4.07598	down-regulated	AT4G37840.1	HKL3	hexokinase-like 3
Aqcoe5G219400.1	stage2-stage4	0.000108471	-8.58962	down-regulated
Aqcoe5G236700.1	stage2-stage4	0.00765672	-1.08933	down-regulated	AT5G63710.1		Leucine-rich repeat protein kinase family protein
Aqcoe5G237400.1	stage2-stage4	0.000255074	-3.3216	down-regulated	AT3G18670.1		Ankyrin repeat family protein
Aqcoe5G237500.1	stage2-stage4	0.00261618	-2.56293	down-regulated	AT1G21340.1		Dof-type zinc finger DNA-binding family protein
Aqcoe5G237900.1	stage2-stage4	0.000696942	-1.96306	down-regulated	AT5G57150.2		basic helix-loop-helix (bHLH) DNA-binding superfamily protein
Aqcoe5G248900.1	stage2-stage4	0.000393619	-2.32134	down-regulated	AT1G43650.1		nodulin MtN21 /EamA-like transporter family protein
Aqcoe5G258400.1	stage2-stage4	0.00548724	-4.26803	down-regulated	AT5G09220.1	AAP2	amino acid permease 2
Aqcoe5G265200.1	stage2-stage4	0.0069849	-2.2251	down-regulated	AT2G02850.1	ARPN	plantacyanin
Aqcoe5G265300.1	stage2-stage4	0.00388698	-1.77743	down-regulated	AT2G02850.1	ARPN	plantacyanin
Aqcoe5G268500.1	stage2-stage4	7.24994e-06	-1.0873	down-regulated	AT3G17180.1	scpl33	serine carboxypeptidase-like 33
Aqcoe5G272500.1	stage2-stage4	0.000601634	-3.00247	down-regulated	AT4G22200.1	AKT2,AKT2/3,AKT3,KT2/3	potassium transport 2/3
Aqcoe5G274600.1	stage2-stage4	0.000299843	-2.33319	down-regulated	AT1G77840.1		Translation initiation factor IF2/IF5
Aqcoe5G280600.1	stage2-stage4	0.00671009	-2.46808	down-regulated	AT5G60440.1	AGL62	AGAMOUS-like 62
Aqcoe5G285900.1	stage2-stage4	0.0101884	-2.65259	down-regulated	AT3G05858.1
Aqcoe5G290900.1	stage2-stage4	0.00172656	-2.36256	down-regulated	AT1G02520.1	PGP11	P-glycoprotein 11
Aqcoe5G314500.1	stage2-stage4	0.0016645	-2.6178	down-regulated	AT1G71380.1	ATCEL3,ATGH9B3,CEL3	cellulase 3
Aqcoe5G322300.1	stage2-stage4	4.43342e-05	-1.63998	down-regulated	AT1G52140.1
Aqcoe5G324900.1	stage2-stage4	0.00330604	-1.06486	down-regulated	AT5G18750.1		DNAJ heat shock N-terminal domain-containing protein
Aqcoe5G327600.1	stage2-stage4	0.00594037	-1.73288	down-regulated	AT3G18670.1		Ankyrin repeat family protein
Aqcoe5G328500.1	stage2-stage4	0.000110587	-1.62082	down-regulated	AT1G01630.1		Sec14p-like phosphatidylinositol transfer family protein
Aqcoe5G328900.1	stage2-stage4	0.00644149	-1.91577	down-regulated	AT1G01630.1		Sec14p-like phosphatidylinositol transfer family protein
Aqcoe5G329900.1	stage2-stage4	0.0018076	-1.23484	down-regulated	AT3G14690.1	CYP72A15	cytochrome P450, family 72, subfamily A, polypeptide 15
Aqcoe5G339600.1	stage2-stage4	0.000503949	-5.0286	down-regulated	AT5G50920.1	ATHSP93-V,CLPC,CLPC1,DCA1,HSP93-V	CLPC homologue 1
Aqcoe5G339900.1	stage2-stage4	0.00314023	-1.06648	down-regulated	AT1G28110.2	SCPL45	serine carboxypeptidase-like 45
Aqcoe5G346200.1	stage2-stage4	0.000428629	-1.99973	down-regulated	AT4G24972.1	TPD1	tapetum determinant 1
Aqcoe5G347800.1	stage2-stage4	0.00581395	-2.67373	down-regulated	AT1G69040.2	ACR4	ACT domain repeat 4
Aqcoe5G349400.1	stage2-stage4	0.00496947	-2.79142	down-regulated	AT5G50610.1
Aqcoe5G352700.1	stage2-stage4	0.0427379	-1.63982	down-regulated	AT3G27027.1		Protein of unknown function (DUF 3339)
Aqcoe5G355000.1	stage2-stage4	0.0305975	-2.91262	down-regulated	AT4G00340.1	RLK4	receptor-like protein kinase 4
Aqcoe5G365700.1	stage2-stage4	0.00556967	-1.30913	down-regulated	AT4G31980.1
Aqcoe5G373600.1	stage2-stage4	0.00436652	-1.46334	down-regulated	AT3G13080.1	ATMRP3,MRP3	multidrug resistance-associated protein 3
Aqcoe5G377700.1	stage2-stage4	0.00122587	-4.70365	down-regulated
Aqcoe5G380400.1	stage2-stage4	0.0279895	-1.45819	down-regulated
Aqcoe5G381700.1	stage2-stage4	0.000205605	-2.80423	down-regulated	AT1G24470.1	ATKCR2,KCR2	beta-ketoacyl reductase 2
Aqcoe5G388300.1	stage2-stage4	0.000259224	-1.73929	down-regulated	AT3G01680.1
Aqcoe5G388500.1	stage2-stage4	0.00232502	-1.21846	down-regulated	AT3G01680.1
Aqcoe5G389900.1	stage2-stage4	0.00388124	-2.47703	down-regulated	AT2G39890.2	ATPROT1,PROT1	proline transporter 1
Aqcoe5G394800.1	stage2-stage4	0.00263239	-1.70069	down-regulated	AT3G26380.1		Melibiase family protein
Aqcoe5G395600.1	stage2-stage4	0.0198125	-1.64436	down-regulated	AT4G24730.4		Calcineurin-like metallo-phosphoesterase superfamily protein
Aqcoe5G396900.1	stage2-stage4	0.00822566	-1.18346	down-regulated	AT1G67820.1		Protein phosphatase 2C family protein
Aqcoe5G398100.1	stage2-stage4	0.000290971	-6.29679	down-regulated
Aqcoe5G398200.1	stage2-stage4	0.00124145	-4.97667	down-regulated
Aqcoe5G414000.1	stage2-stage4	0.00968508	-1.25015	down-regulated	AT3G16520.3	UGT88A1	UDP-glucosyl transferase 88A1
Aqcoe5G416100.1	stage2-stage4	0.0019242	-3.04314	down-regulated	AT4G33420.1		Peroxidase superfamily protein
Aqcoe5G417100.1	stage2-stage4	1.96756e-09	-1.89343	down-regulated	AT4G25200.1	ATHSP23.6-MITO,HSP23.6-MITO	mitochondrion-localized small heat shock protein 23.6
Aqcoe5G417500.1	stage2-stage4	1.602e-05	-3.56398	down-regulated	AT3G62820.1		Plant invertase/pectin methylesterase inhibitor superfamily protein
Aqcoe5G420100.1	stage2-stage4	0.00619224	-1.38972	down-regulated	AT1G12240.1	ATBETAFRUCT4,VAC-INV	Glycosyl hydrolases family 32 protein
Aqcoe5G427300.1	stage2-stage4	0.000345743	-2.94662	down-regulated	AT5G12250.1	TUB6	beta-6 tubulin
Aqcoe5G428000.1	stage2-stage4	0.010672	-2.10645	down-regulated	AT5G51440.1		HSP20-like chaperones superfamily protein
Aqcoe5G428100.1	stage2-stage4	3.60698e-05	-1.87396	down-regulated	AT5G51440.1		HSP20-like chaperones superfamily protein
Aqcoe5G431300.1	stage2-stage4	0.0239371	-1.57057	down-regulated	AT1G14790.1	ATRDRP1,RDR1	RNA-dependent RNA polymerase 1
Aqcoe5G436500.1	stage2-stage4	3.47184e-06	-2.32449	down-regulated	AT5G51440.1		HSP20-like chaperones superfamily protein
Aqcoe5G437300.1	stage2-stage4	0.000197549	-4.23183	down-regulated	AT5G41410.1	BEL1	POX (plant homeobox) family protein
Aqcoe5G437600.1	stage2-stage4	0.0284549	-1.68317	down-regulated	AT4G11280.1	ACS6,ATACS6	1-aminocyclopropane-1-carboxylic acid (acc) synthase 6
Aqcoe5G438600.1	stage2-stage4	3.48514e-08	-2.49961	down-regulated	AT5G51440.1		HSP20-like chaperones superfamily protein
Aqcoe5G446400.1	stage2-stage4	0.0321563	-1.27878	down-regulated	AT5G17450.1		Heavy metal transport/detoxification superfamily protein
Aqcoe5G446900.1	stage2-stage4	0.0248516	-1.14339	down-regulated	AT5G41761.1
Aqcoe5G448000.1	stage2-stage4	0.000163118	-1.08421	down-regulated	AT3G13730.1	CYP90D1	cytochrome P450, family 90, subfamily D, polypeptide 1
Aqcoe5G450200.1	stage2-stage4	0.0139003	-1.42837	down-regulated	AT4G23990.1	ATCSLG3,CSLG3	cellulose synthase like G3
Aqcoe5G451500.1	stage2-stage4	0.0242074	-1.17934	down-regulated	AT5G53200.1	TRY	Homeodomain-like superfamily protein
Aqcoe5G454100.1	stage2-stage4	0.00206215	-2.4541	down-regulated	AT1G20160.1	ATSBT5.2	Subtilisin-like serine endopeptidase family protein
Aqcoe5G465600.1	stage2-stage4	0.00885199	-2.13494	down-regulated	AT5G24318.1		O-Glycosyl hydrolases family 17 protein
Aqcoe5G466500.1	stage2-stage4	0.00511541	-1.7693	down-regulated	AT5G42020.1	BIP,BIP2	Heat shock protein 70 (Hsp 70) family protein
Aqcoe5G469000.1	stage2-stage4	2.55825e-10	-1.50128	down-regulated	AT2G36170.1		Ubiquitin supergroup;Ribosomal protein L40e
Aqcoe5G473200.1	stage2-stage4	0.000937944	-2.83354	down-regulated	AT2G18196.1		Heavy metal transport/detoxification superfamily protein
Aqcoe5G474200.1	stage2-stage4	0.00179952	-2.30242	down-regulated	AT1G63310.1
Aqcoe6G000100.1	stage2-stage4	1.63166e-05	-1.13992	down-regulated	AT1G22610.1		C2 calcium/lipid-binding plant phosphoribosyltransferase family protein
Aqcoe6G001500.1	stage2-stage4	0.00355812	-1.82463	down-regulated	AT5G49800.1		Polyketide cyclase/dehydrase and lipid transport superfamily protein
Aqcoe6G001600.1	stage2-stage4	0.00544066	-1.71409	down-regulated	AT2G02400.1		NAD(P)-binding Rossmann-fold superfamily protein
Aqcoe6G001700.1	stage2-stage4	0.00177505	-1.4678	down-regulated	AT2G02450.2	anac034,ANAC035,LOV1,NAC035	NAC domain containing protein 35
Aqcoe6G005200.1	stage2-stage4	0.00180591	-1.11462	down-regulated	AT5G23530.1	AtCXE18,CXE18	carboxyesterase 18
Aqcoe6G007500.1	stage2-stage4	0.0072711	-1.73985	down-regulated	AT1G71692.1	AGL12,XAL1	AGAMOUS-like 12
Aqcoe6G007600.1	stage2-stage4	0.000155049	-1.29126	down-regulated	AT1G71691.2		GDSL-like Lipase/Acylhydrolase superfamily protein
Aqcoe6G007700.1	stage2-stage4	3.01863e-07	-3.14606	down-regulated	AT1G33811.1		GDSL-like Lipase/Acylhydrolase superfamily protein
Aqcoe6G009900.1	stage2-stage4	8.94247e-09	-1.63222	down-regulated	AT1G72180.1		Leucine-rich receptor-like protein kinase family protein
Aqcoe6G013900.1	stage2-stage4	0.0350097	-1.32457	down-regulated	AT1G58070.1
Aqcoe6G015300.1	stage2-stage4	0.0210738	-1.99385	down-regulated	AT3G02210.1	COBL1	COBRA-like protein 1 precursor
Aqcoe6G018800.1	stage2-stage4	4.65503e-06	-5.01128	down-regulated	AT2G16630.1		Pollen Ole e 1 allergen and extensin family protein
Aqcoe6G018900.1	stage2-stage4	0.0100579	-3.09141	down-regulated	AT1G21910.1		Integrase-type DNA-binding superfamily protein
Aqcoe6G020100.1	stage2-stage4	0.00601262	-1.40272	down-regulated	AT2G03200.1		Eukaryotic aspartyl protease family protein
Aqcoe6G029300.1	stage2-stage4	0.0346133	-1.86935	down-regulated	AT4G33280.1		AP2/B3-like transcriptional factor family protein
Aqcoe6G032900.1	stage2-stage4	0.000211439	-1.68583	down-regulated	AT2G01170.1	BAT1	bidirectional amino acid transporter 1
Aqcoe6G033200.1	stage2-stage4	0.0131284	-2.02168	down-regulated	AT2G01170.1	BAT1	bidirectional amino acid transporter 1
Aqcoe6G037000.1	stage2-stage4	9.43767e-06	-1.72793	down-regulated	AT1G21460.1		Nodulin MtN3 family protein
Aqcoe6G038400.1	stage2-stage4	0.000626709	-1.66325	down-regulated	AT1G67000.1		Protein kinase superfamily protein
Aqcoe6G045200.1	stage2-stage4	0.0243349	-1.082	down-regulated	AT1G09320.1		agenet domain-containing protein
Aqcoe6G054900.1	stage2-stage4	0.000213535	-2.18483	down-regulated	AT1G01580.1	ATFRO2,FRD1,FRO2	ferric reduction oxidase 2
Aqcoe6G055000.1	stage2-stage4	2.09328e-07	-2.40543	down-regulated	AT1G01580.1	ATFRO2,FRD1,FRO2	ferric reduction oxidase 2
Aqcoe6G056400.1	stage2-stage4	0.00371734	-3.25331	down-regulated
Aqcoe6G058200.1	stage2-stage4	0.00710948	-1.23554	down-regulated	AT4G39700.1		Heavy metal transport/detoxification superfamily protein
Aqcoe6G058300.1	stage2-stage4	0.00756894	-1.23465	down-regulated	AT4G39700.1		Heavy metal transport/detoxification superfamily protein
Aqcoe6G059800.1	stage2-stage4	0.00290856	-3.09669	down-regulated	AT1G22150.1	SULTR1;3	sulfate transporter 1;3
Aqcoe6G065700.1	stage2-stage4	0.000195686	-1.65723	down-regulated	AT3G14470.1		NB-ARC domain-containing disease resistance protein
Aqcoe6G065900.1	stage2-stage4	8.74288e-05	-2.35673	down-regulated	AT1G07940.1		GTP binding Elongation factor Tu family protein
Aqcoe6G072800.1	stage2-stage4	0.0399723	-2.01086	down-regulated	AT1G28220.1	ATPUP3,PUP3	purine permease 3
Aqcoe6G072900.1	stage2-stage4	0.00968508	-2.07476	down-regulated	AT1G28220.1	ATPUP3,PUP3	purine permease 3
Aqcoe6G074000.1	stage2-stage4	0.00481189	-1.07954	down-regulated	AT2G36690.1		2-oxoglutarate (2OG) and Fe(II)-dependent oxygenase superfamily protein
Aqcoe6G074100.1	stage2-stage4	2.02679e-05	-1.57991	down-regulated	AT2G44800.1		2-oxoglutarate (2OG) and Fe(II)-dependent oxygenase superfamily protein
Aqcoe6G074300.1	stage2-stage4	0.00225329	-2.85409	down-regulated	AT2G36690.1		2-oxoglutarate (2OG) and Fe(II)-dependent oxygenase superfamily protein
Aqcoe6G076200.1	stage2-stage4	9.23337e-05	-2.86503	down-regulated	AT1G72230.1		Cupredoxin superfamily protein
Aqcoe6G078000.1	stage2-stage4	0.0402436	-1.03292	down-regulated	AT5G16250.1
Aqcoe6G081600.1	stage2-stage4	0.00986529	-1.32426	down-regulated	AT5G04200.1	AtMC9,MC9	metacaspase 9
Aqcoe6G081900.1	stage2-stage4	0.0272504	-1.46712	down-regulated	AT1G22400.1	ATUGT85A1,UGT85A1	UDP-Glycosyltransferase superfamily protein
Aqcoe6G085100.1	stage2-stage4	0.0152484	-1.52295	down-regulated	AT3G17270.1		F-box family protein
Aqcoe6G085600.1	stage2-stage4	0.0198125	-1.42538	down-regulated	AT5G35110.1
Aqcoe6G089700.1	stage2-stage4	0.0103751	-1.04395	down-regulated	AT4G15560.1	CLA,CLA1,DEF,DXPS2,DXS	Deoxyxylulose-5-phosphate synthase
Aqcoe6G096900.1	stage2-stage4	3.1357e-05	-3.33839	down-regulated	AT2G23630.1	sks16	SKU5 similar 16
Aqcoe6G098400.1	stage2-stage4	0.0297148	-1.15249	down-regulated	AT3G19010.1		2-oxoglutarate (2OG) and Fe(II)-dependent oxygenase superfamily protein
Aqcoe6G104800.1	stage2-stage4	1.41906e-07	-5.63054	down-regulated	AT2G16050.1		Cysteine/Histidine-rich C1 domain family protein
Aqcoe6G108900.1	stage2-stage4	4.99298e-05	-3.93092	down-regulated	AT1G75030.1	ATLP-3,TLP-3	thaumatin-like protein 3
Aqcoe6G116000.1	stage2-stage4	0.00544515	-1.82873	down-regulated	AT1G49320.1	ATUSPL1,USPL1	unknown seed protein like 1
Aqcoe6G118500.1	stage2-stage4	0.000246342	-1.98779	down-regulated	AT4G34500.1		Protein kinase superfamily protein
Aqcoe6G122600.1	stage2-stage4	0.0257734	-1.15555	down-regulated	AT5G03260.1	LAC11	laccase 11
Aqcoe6G122700.1	stage2-stage4	0.00352869	-1.07098	down-regulated	AT2G18260.1	ATSYP112,SYP112	syntaxin of plants 112
Aqcoe6G128200.1	stage2-stage4	0.000534767	-3.59226	down-regulated	AT4G39150.1		DNAJ heat shock N-terminal domain-containing protein
Aqcoe6G141100.1	stage2-stage4	0.0134871	-3.19589	down-regulated	AT3G19270.1	CYP707A4	cytochrome P450, family 707, subfamily A, polypeptide 4
Aqcoe6G143000.1	stage2-stage4	1.88539e-12	-2.73072	down-regulated	AT5G25250.1		SPFH/Band 7/PHB domain-containing membrane-associated protein family
Aqcoe6G150000.1	stage2-stage4	5.26588e-06	-5.17045	down-regulated	AT1G24020.1	MLP423	MLP-like protein 423
Aqcoe6G151600.1	stage2-stage4	0.00831803	-1.58186	down-regulated	AT5G42680.1		Protein of unknown function, DUF617
Aqcoe6G151900.1	stage2-stage4	6.65603e-06	-2.36365	down-regulated	AT1G53430.1		Leucine-rich repeat transmembrane protein kinase
Aqcoe6G156500.1	stage2-stage4	0.00179617	-1.29784	down-regulated	AT5G64330.1	JK218,NPH3,RPT3	Phototropic-responsive NPH3 family protein
Aqcoe6G157900.1	stage2-stage4	0.000162713	-1.24738	down-regulated	AT4G39720.1		VQ motif-containing protein
Aqcoe6G158500.1	stage2-stage4	3.06734e-07	-5.63499	down-regulated	AT5G49660.1		Leucine-rich repeat transmembrane protein kinase family protein
Aqcoe6G161200.1	stage2-stage4	0.00100059	-1.00779	down-regulated	AT2G43840.2	UGT74F1	UDP-glycosyltransferase 74 F1
Aqcoe6G164200.1	stage2-stage4	3.09363e-05	-1.31901	down-regulated	AT4G35350.1	XCP1	xylem cysteine peptidase 1
Aqcoe6G169000.1	stage2-stage4	0.000131149	-3.22649	down-regulated	AT5G65980.1		Auxin efflux carrier family protein
Aqcoe6G171600.1	stage2-stage4	0.00184814	-1.1858	down-regulated	AT3G58570.1		P-loop containing nucleoside triphosphate hydrolases superfamily protein
Aqcoe6G181500.1	stage2-stage4	0.000174055	-3.69333	down-regulated	AT5G51940.1	NRPB6A,NRPD6A,NRPE6A	RNA polymerase Rpb6
Aqcoe6G184800.1	stage2-stage4	0.0303712	-1.06793	down-regulated	AT5G42330.1
Aqcoe6G187000.1	stage2-stage4	0.022019	-1.12748	down-regulated	AT1G17860.1		Kunitz family trypsin and protease inhibitor protein
Aqcoe6G192800.1	stage2-stage4	0.000310468	-1.23576	down-regulated	AT2G37410.2	ATTIM17-2,TIM17,TIM17-2	translocase inner membrane subunit 17-2
Aqcoe6G194200.1	stage2-stage4	0.0299655	-1.07772	down-regulated	AT3G47370.1		Ribosomal protein S10p/S20e family protein
Aqcoe6G214900.1	stage2-stage4	0.00254265	-3.97239	down-regulated	AT1G14210.1		Ribonuclease T2 family protein
Aqcoe6G215400.1	stage2-stage4	0.0346133	-1.52306	down-regulated	AT5G42180.1		Peroxidase superfamily protein
Aqcoe6G221200.1	stage2-stage4	0.0396875	-1.11539	down-regulated	AT4G19420.1		Pectinacetylesterase family protein
Aqcoe6G223500.1	stage2-stage4	0.0279079	-1.00994	down-regulated	AT3G51280.1		Tetratricopeptide repeat (TPR)-like superfamily protein
Aqcoe6G225800.1	stage2-stage4	0.0165396	-1.41739	down-regulated	AT5G33370.1		GDSL-like Lipase/Acylhydrolase superfamily protein
Aqcoe6G226500.1	stage2-stage4	0.000156293	-2.77548	down-regulated	AT2G38290.1	AMT2,AMT2;1,ATAMT2	ammonium transporter 2
Aqcoe6G250200.1	stage2-stage4	5.72232e-06	-1.04873	down-regulated
Aqcoe6G256700.1	stage2-stage4	0.0497136	-1.13976	down-regulated	AT1G68620.1		alpha/beta-Hydrolases superfamily protein
Aqcoe6G273900.1	stage2-stage4	6.34961e-07	-1.96159	down-regulated	AT1G60030.1	ATNAT7,NAT7	nucleobase-ascorbate transporter 7
Aqcoe6G282500.1	stage2-stage4	4.80073e-08	-2.47873	down-regulated	AT5G04660.1	CYP77A4	cytochrome P450, family 77, subfamily A, polypeptide 4
Aqcoe6G291900.1	stage2-stage4	0.0109678	-1.30726	down-regulated	AT5G26310.1	UGT72E3	UDP-Glycosyltransferase superfamily protein
Aqcoe6G298000.1	stage2-stage4	0.00906337	-1.14138	down-regulated	AT3G12870.1
Aqcoe6G300100.1	stage2-stage4	0.00312267	-1.70831	down-regulated	AT4G37370.1	CYP81D8	cytochrome P450, family 81, subfamily D, polypeptide 8
Aqcoe6G300700.1	stage2-stage4	0.0457746	-1.23996	down-regulated	AT4G37370.1	CYP81D8	cytochrome P450, family 81, subfamily D, polypeptide 8
Aqcoe6G308300.1	stage2-stage4	0.00255784	-2.90208	down-regulated	AT2G15220.1		Plant basic secretory protein (BSP) family protein
Aqcoe6G314700.1	stage2-stage4	0.0136922	-2.19262	down-regulated	AT1G55210.1		Disease resistance-responsive (dirigent-like protein) family protein
Aqcoe6G315000.1	stage2-stage4	9.27535e-06	-1.68215	down-regulated	AT2G45180.1		Bifunctional inhibitor/lipid-transfer protein/seed storage 2S albumin superfamily protein
Aqcoe6G315100.1	stage2-stage4	0.0112223	-1.03153	down-regulated	AT2G10940.1		Bifunctional inhibitor/lipid-transfer protein/seed storage 2S albumin superfamily protein
Aqcoe7G001900.1	stage2-stage4	0.020048	-1.59314	down-regulated	AT2G46690.1		SAUR-like auxin-responsive protein family
Aqcoe7G005100.1	stage2-stage4	0.0257153	-1.18208	down-regulated	AT4G24060.1		Dof-type zinc finger DNA-binding family protein
Aqcoe7G007800.1	stage2-stage4	9.64035e-06	-1.83239	down-regulated	AT3G49260.3	iqd21	IQ-domain 21
Aqcoe7G008000.1	stage2-stage4	0.0484475	-1.0368	down-regulated	AT3G61920.1
Aqcoe7G012300.1	stage2-stage4	0.000240042	-1.24821	down-regulated	AT4G23850.1	LACS4	AMP-dependent synthetase and ligase family protein
Aqcoe7G013900.1	stage2-stage4	5.23643e-06	-3.22003	down-regulated
Aqcoe7G015000.1	stage2-stage4	0.0257734	-1.2016	down-regulated	AT4G01070.1	GT72B1,UGT72B1	UDP-Glycosyltransferase superfamily protein
Aqcoe7G016400.1	stage2-stage4	0.000819957	-1.93136	down-regulated	AT5G41761.1
Aqcoe7G017500.1	stage2-stage4	0.0228773	-1.14065	down-regulated	AT4G27950.1	CRF4	cytokinin response factor 4
Aqcoe7G018000.1	stage2-stage4	0.0365972	-2.10042	down-regulated	AT2G46300.1		Late embryogenesis abundant (LEA) hydroxyproline-rich glycoprotein family
Aqcoe7G021100.1	stage2-stage4	0.00493754	-1.17228	down-regulated	AT4G01250.1	AtWRKY22,WRKY22	WRKY family transcription factor
Aqcoe7G026000.1	stage2-stage4	0.0280588	-3.05065	down-regulated	AT1G01580.1	ATFRO2,FRD1,FRO2	ferric reduction oxidase 2
Aqcoe7G035300.1	stage2-stage4	0.00030248	-1.08801	down-regulated	AT5G23870.3		Pectinacetylesterase family protein
Aqcoe7G036600.1	stage2-stage4	0.00150642	-1.05872	down-regulated	AT1G46840.1		F-box family protein
Aqcoe7G037100.1	stage2-stage4	0.00662508	-1.21788	down-regulated	AT5G23860.1	TUB8	tubulin beta 8
Aqcoe7G037600.1	stage2-stage4	0.000701612	-3.1448	down-regulated	AT5G54160.1	ATOMT1,OMT1	O-methyltransferase 1
Aqcoe7G040700.1	stage2-stage4	0.045101	-3.03889	down-regulated	AT4G11650.1	ATOSM34,OSM34	osmotin 34
Aqcoe7G045600.1	stage2-stage4	5.40312e-07	-1.71943	down-regulated	AT4G00750.1		S-adenosyl-L-methionine-dependent methyltransferases superfamily protein
Aqcoe7G051100.1	stage2-stage4	6.78918e-06	-1.87847	down-regulated	AT1G12570.1		Glucose-methanol-choline (GMC) oxidoreductase family protein
Aqcoe7G057900.1	stage2-stage4	8.95657e-07	-3.47266	down-regulated	AT2G28100.1	ATFUC1,FUC1	alpha-L-fucosidase 1
Aqcoe7G061900.1	stage2-stage4	0.0113421	-1.32032	down-regulated	AT2G45510.1	CYP704A2	cytochrome P450, family 704, subfamily A, polypeptide 2
Aqcoe7G078700.1	stage2-stage4	1.74706e-06	-1.18286	down-regulated	AT1G62660.1		Glycosyl hydrolases family 32 protein
Aqcoe7G086400.1	stage2-stage4	0.00261693	-2.22908	down-regulated	AT3G57450.1
Aqcoe7G086600.1	stage2-stage4	0.00254305	-1.45262	down-regulated	AT4G39490.1	CYP96A10	cytochrome P450, family 96, subfamily A, polypeptide 10
Aqcoe7G088000.1	stage2-stage4	3.12559e-05	-1.3774	down-regulated
Aqcoe7G088400.1	stage2-stage4	0.00104504	-4.99131	down-regulated	AT5G51330.1	DYAD,SWI1	SWITCH1
Aqcoe7G088600.1	stage2-stage4	2.98918e-05	-5.00088	down-regulated	AT5G47450.1	ATTIP2;3,DELTA-TIP3,TIP2;3	tonoplast intrinsic protein 2;3
Aqcoe7G089200.1	stage2-stage4	0.0288979	-3.10626	down-regulated	AT3G07570.1		Cytochrome b561/ferric reductase transmembrane with DOMON related domain
Aqcoe7G090000.1	stage2-stage4	0.00532293	-2.94586	down-regulated	AT4G39810.1		Polynucleotidyl transferase, ribonuclease H-like superfamily protein
Aqcoe7G091200.1	stage2-stage4	0.000819957	-2.92252	down-regulated	AT5G61520.1		Major facilitator superfamily protein
Aqcoe7G092200.1	stage2-stage4	0.00587869	-3.36125	down-regulated	AT1G05940.1	CAT9	cationic amino acid transporter 9
Aqcoe7G096000.1	stage2-stage4	0.00416438	-1.79573	down-regulated	AT1G32080.1		membrane protein, putative
Aqcoe7G096100.1	stage2-stage4	0.0267236	-1.33105	down-regulated	AT4G19010.1		AMP-dependent synthetase and ligase family protein
Aqcoe7G102800.1	stage2-stage4	0.00499763	-1.10447	down-regulated	AT5G09590.1	HSC70-5,MTHSC70-2	mitochondrial HSO70 2
Aqcoe7G103100.1	stage2-stage4	0.00538059	-1.28432	down-regulated	AT3G53690.1		RING/U-box superfamily protein
Aqcoe7G108500.1	stage2-stage4	0.000607934	-3.04353	down-regulated	AT5G20700.1		Protein of unknown function (DUF581)
Aqcoe7G117700.1	stage2-stage4	0.037317	-2.34812	down-regulated	AT5G12020.1	HSP17.6II	17.6 kDa class II heat shock protein
Aqcoe7G118900.1	stage2-stage4	0.00589499	-2.77209	down-regulated	AT3G11210.1		SGNH hydrolase-type esterase superfamily protein
Aqcoe7G131800.1	stage2-stage4	0.00153612	-1.38307	down-regulated	AT5G56840.1		myb-like transcription factor family protein
Aqcoe7G132500.1	stage2-stage4	0.00275632	-4.43445	down-regulated	AT1G73010.1	ATPS2,PS2	phosphate starvation-induced gene 2
Aqcoe7G134300.1	stage2-stage4	5.40312e-07	-4.72544	down-regulated
Aqcoe7G143200.1	stage2-stage4	0.0162734	-1.27244	down-regulated	AT3G61640.1	AGP20,AtAGP20	arabinogalactan protein 20
Aqcoe7G143400.1	stage2-stage4	0.000342857	-2.13213	down-regulated	AT5G57620.1	AtMYB36,MYB36	myb domain protein 36
Aqcoe7G144700.1	stage2-stage4	0.0292803	-3.00424	down-regulated	AT5G47240.1	atnudt8,NUDT8	nudix hydrolase homolog 8
Aqcoe7G158100.1	stage2-stage4	0.00479113	-2.66298	down-regulated
Aqcoe7G162300.1	stage2-stage4	1.26151e-05	-1.32987	down-regulated	AT2G25810.1	TIP4;1	tonoplast intrinsic protein 4;1
Aqcoe7G162400.1	stage2-stage4	0.0038977	-1.94749	down-regulated	AT3G12955.1		SAUR-like auxin-responsive protein family
Aqcoe7G163800.1	stage2-stage4	0.00169644	-3.61548	down-regulated	AT4G28850.1	ATXTH26,XTH26	xyloglucan endotransglucosylase/hydrolase 26
Aqcoe7G173900.1	stage2-stage4	4.54982e-05	-1.93225	down-regulated	AT2G25810.1	TIP4;1	tonoplast intrinsic protein 4;1
Aqcoe7G178800.1	stage2-stage4	0.00244775	-2.7786	down-regulated	AT5G13210.1		Uncharacterised conserved protein UCP015417, vWA
Aqcoe7G180100.1	stage2-stage4	0.000354925	-1.20469	down-regulated	AT1G79900.1	ATMBAC2,BAC2	Mitochondrial substrate carrier family protein
Aqcoe7G182600.1	stage2-stage4	0.0487096	-1.20463	down-regulated
Aqcoe7G186800.1	stage2-stage4	2.40729e-05	-5.98367	down-regulated
Aqcoe7G189500.1	stage2-stage4	0.00602495	-3.78907	down-regulated	AT2G25680.1	MOT1	molybdate transporter 1
Aqcoe7G199200.1	stage2-stage4	0.0453813	-1.08402	down-regulated	AT1G52820.1		2-oxoglutarate (2OG) and Fe(II)-dependent oxygenase superfamily protein
Aqcoe7G200200.1	stage2-stage4	0.00039852	-1.9824	down-regulated	AT1G52820.1		2-oxoglutarate (2OG) and Fe(II)-dependent oxygenase superfamily protein
Aqcoe7G203800.1	stage2-stage4	0.00063014	-2.82421	down-regulated	AT2G03500.1		Homeodomain-like superfamily protein
Aqcoe7G204600.1	stage2-stage4	0.0112223	-1.09085	down-regulated	AT3G15550.1
Aqcoe7G205800.1	stage2-stage4	0.0355649	-1.01205	down-regulated	AT1G52770.1		Phototropic-responsive NPH3 family protein
Aqcoe7G207100.1	stage2-stage4	0.00341713	-4.60393	down-regulated
Aqcoe7G211100.1	stage2-stage4	0.0289087	-1.55256	down-regulated	AT2G26650.1	AKT1,ATAKT1,KT1	K+ transporter 1
Aqcoe7G216600.1	stage2-stage4	1.80985e-07	-1.26339	down-regulated	AT5G11280.1
Aqcoe7G221000.1	stage2-stage4	0.0037672	-1.45195	down-regulated	AT5G17420.1	ATCESA7,CESA7,IRX3,MUR10	Cellulose synthase family protein
Aqcoe7G223100.1	stage2-stage4	0.0370711	-1.14542	down-regulated	AT5G53390.1		O-acyltransferase (WSD1-like) family protein
Aqcoe7G232500.1	stage2-stage4	0.0113498	-1.23725	down-regulated	AT3G15800.1		Glycosyl hydrolase superfamily protein
Aqcoe7G241700.1	stage2-stage4	0.00147666	-3.24137	down-regulated	AT1G62940.1	ACOS5	acyl-CoA synthetase 5
Aqcoe7G253300.1	stage2-stage4	6.65603e-06	-2.04023	down-regulated
Aqcoe7G255000.1	stage2-stage4	8.2594e-06	-1.38997	down-regulated	AT2G15490.3	UGT73B4	UDP-glycosyltransferase 73B4
Aqcoe7G264500.1	stage2-stage4	0.000155578	-4.86617	down-regulated	AT1G02630.1		Nucleoside transporter family protein
Aqcoe7G264700.1	stage2-stage4	0.00184814	-1.36704	down-regulated	AT1G80130.1		Tetratricopeptide repeat (TPR)-like superfamily protein
Aqcoe7G266100.1	stage2-stage4	0.0104471	-2.66974	down-regulated	AT1G15360.1	SHN1,WIN1	Integrase-type DNA-binding superfamily protein
Aqcoe7G267100.1	stage2-stage4	0.0137273	-2.22557	down-regulated	AT2G41480.1		Peroxidase superfamily protein
Aqcoe7G279300.1	stage2-stage4	5.1704e-06	-4.16473	down-regulated
Aqcoe7G300700.1	stage2-stage4	3.61289e-06	-4.74511	down-regulated	AT2G44480.1	BGLU17	beta glucosidase 17
Aqcoe7G310500.1	stage2-stage4	0.00301284	-2.70445	down-regulated	AT3G13080.1	ATMRP3,MRP3	multidrug resistance-associated protein 3
Aqcoe7G314800.1	stage2-stage4	5.76069e-05	-3.24289	down-regulated	AT2G03820.1		nonsense-mediated mRNA decay NMD3 family protein
Aqcoe7G331700.1	stage2-stage4	0.00196005	-1.16159	down-regulated	AT1G70000.2		myb-like transcription factor family protein
Aqcoe7G332900.1	stage2-stage4	0.0479369	-1.60202	down-regulated	AT5G57670.2		Protein kinase superfamily protein
Aqcoe7G339600.1	stage2-stage4	0.0101884	-2.10046	down-regulated	AT4G14103.2		F-box/RNI-like superfamily protein
Aqcoe7G345800.1	stage2-stage4	0.0236257	-1.81431	down-regulated	AT1G20960.1	emb1507	U5 small nuclear ribonucleoprotein helicase, putative
Aqcoe7G346400.1	stage2-stage4	0.00295807	-2.53137	down-regulated	AT1G28280.1		VQ motif-containing protein
Aqcoe7G355700.1	stage2-stage4	0.000674567	-1.26329	down-regulated	AT5G65730.1	XTH6	xyloglucan endotransglucosylase/hydrolase 6
Aqcoe7G358900.1	stage2-stage4	0.0178082	-1.21553	down-regulated	AT1G72040.1		P-loop containing nucleoside triphosphate hydrolases superfamily protein
Aqcoe7G365100.1	stage2-stage4	0.0457579	-1.83579	down-regulated
Aqcoe7G370700.1	stage2-stage4	2.83219e-05	-2.45608	down-regulated	AT2G15580.1		RING/U-box superfamily protein
Aqcoe7G378700.1	stage2-stage4	0.0428214	-1.20866	down-regulated	AT5G20260.1		Exostosin family protein
Aqcoe7G382900.1	stage2-stage4	0.000284413	-1.23117	down-regulated	AT1G15320.1
Aqcoe7G396300.1	stage2-stage4	0.00944906	-1.10076	down-regulated	AT3G24460.1		Serinc-domain containing serine and sphingolipid biosynthesis protein
Aqcoe7G399500.1	stage2-stage4	0.0099201	-1.38864	down-regulated	AT5G25620.1	YUC6	Flavin-binding monooxygenase family protein
Aqcoe7G407200.1	stage2-stage4	0.000238699	-1.59487	down-regulated	AT5G11540.1		D-arabinono-1,4-lactone oxidase family protein
Aqcoe7G408700.1	stage2-stage4	0.0292801	-1.2407	down-regulated	AT1G59870.1	ABCG36,ATABCG36,ATPDR8,PDR8,PEN3	ABC-2 and Plant PDR ABC-type transporter family protein
Aqcoe7G410200.1	stage2-stage4	2.6139e-05	-4.31279	down-regulated	AT5G25840.1		Protein of unknown function (DUF1677)
Aqcoe7G421900.1	stage2-stage4	2.30131e-07	-4.58342	down-regulated	AT3G22100.1		basic helix-loop-helix (bHLH) DNA-binding superfamily protein
Aqcoe7G434900.1	stage2-stage4	0.000213535	-4.19591	down-regulated	AT2G31670.1		Stress responsive alpha-beta barrel domain protein
Aqcoe7G435100.1	stage2-stage4	2.6139e-05	-3.37805	down-regulated	AT5G17540.1		HXXXD-type acyl-transferase family protein
Aqcoe7G440900.1	stage2-stage4	0.000910872	-1.03395	down-regulated	AT1G75180.1		Erythronate-4-phosphate dehydrogenase family protein
Aqcoe0095s0001.1	stage2-stage4	4.6868e-09	3.14698	up-regulated	AT1G30950.1	UFO	F-box family protein
Aqcoe1G038400.1	stage2-stage4	0.00399441	1.20309	up-regulated	AT2G41510.1	ATCKX1,CKX1	cytokinin oxidase/dehydrogenase 1
Aqcoe1G106200.1	stage2-stage4	0.0444937	2.54771	up-regulated	AT2G39705.1	DVL11,RTFL8	ROTUNDIFOLIA like 8
Aqcoe1G106300.1	stage2-stage4	4.82645e-05	1.43545	up-regulated
Aqcoe1G108900.1	stage2-stage4	0.00431269	2.15874	up-regulated
Aqcoe1G119200.1	stage2-stage4	3.28866e-10	1.59538	up-regulated	AT5G22810.1		GDSL-like Lipase/Acylhydrolase superfamily protein
Aqcoe1G123500.1	stage2-stage4	0.0417134	1.96156	up-regulated	AT2G36800.1	DOGT1,UGT73C5	don-glucosyltransferase 1
Aqcoe1G126400.1	stage2-stage4	0.00893705	1.02403	up-regulated
Aqcoe1G145700.1	stage2-stage4	0.000261354	1.55038	up-regulated
Aqcoe1G161900.1	stage2-stage4	2.1901e-11	3.28456	up-regulated	AT1G30950.1	UFO	F-box family protein
Aqcoe1G167700.1	stage2-stage4	0.019895	1.2059	up-regulated	AT3G12830.1		SAUR-like auxin-responsive protein family
Aqcoe1G189900.1	stage2-stage4	0.035577	1.23157	up-regulated	AT1G30040.1	ATGA2OX2,GA2OX2	gibberellin 2-oxidase
Aqcoe1G192500.1	stage2-stage4	0.0051528	1.02559	up-regulated	AT3G59080.1		Eukaryotic aspartyl protease family protein
Aqcoe1G205900.1	stage2-stage4	6.79519e-08	1.42876	up-regulated	AT4G18130.1	PHYE	phytochrome E
Aqcoe1G216700.1	stage2-stage4	1.77684e-06	1.05194	up-regulated	AT3G26570.1	ORF02,PHT2;1	phosphate transporter 2;1
Aqcoe1G245800.1	stage2-stage4	2.76535e-06	1.11757	up-regulated	AT2G33880.1	HB-3,STIP,WOX9	homeobox-3
Aqcoe1G258100.1	stage2-stage4	4.48516e-08	1.20458	up-regulated	AT5G60200.1	TMO6	TARGET OF MONOPTEROS 6
Aqcoe1G262300.1	stage2-stage4	0.021587	2.66024	up-regulated	AT4G32480.1		Protein of unknown function (DUF506)
Aqcoe1G264400.1	stage2-stage4	6.63984e-05	1.14763	up-regulated	AT2G33770.1	ATUBC24,PHO2,UBC24	phosphate 2
Aqcoe1G323100.1	stage2-stage4	0.0440415	1.19771	up-regulated
Aqcoe1G341500.1	stage2-stage4	3.22578e-09	1.74201	up-regulated	AT1G62360.1	BUM,BUM1,SHL,STM,WAM,WAM1	KNOX/ELK homeobox transcription factor
Aqcoe1G358200.1	stage2-stage4	0.0109678	1.39259	up-regulated
Aqcoe1G367200.1	stage2-stage4	0.000259224	2.24196	up-regulated	AT4G05200.1	CRK25	cysteine-rich RLK (RECEPTOR-like protein kinase) 25
Aqcoe1G384300.1	stage2-stage4	4.51474e-10	2.91508	up-regulated	AT5G35770.1	SAP	Transducin/WD40 repeat-like superfamily protein
Aqcoe1G387100.1	stage2-stage4	0.000798872	1.56972	up-regulated	AT2G35760.1		Uncharacterised protein family (UPF0497)
Aqcoe1G399300.1	stage2-stage4	0.000294133	1.15177	up-regulated	AT3G18990.1	REM39,VRN1	AP2/B3-like transcriptional factor family protein
Aqcoe1G410100.1	stage2-stage4	0.0430593	1.14014	up-regulated	AT5G01310.1	APTX	APRATAXIN-like
Aqcoe1G411100.1	stage2-stage4	0.000246736	1.21318	up-regulated	AT1G55580.1	LAS,SCL18	GRAS family transcription factor
Aqcoe1G426600.1	stage2-stage4	0.0313212	2.10241	up-regulated	AT5G01250.1		alpha 1,4-glycosyltransferase family protein
Aqcoe1G437600.1	stage2-stage4	0.0117363	3.23924	up-regulated	AT3G10600.1	CAT7	cationic amino acid transporter 7
Aqcoe1G441800.1	stage2-stage4	2.02133e-05	1.01331	up-regulated	AT5G55160.1	ATSUMO2,SUM2,SUMO 2,SUMO2	small ubiquitin-like modifier 2
Aqcoe1G447800.1	stage2-stage4	0.000588506	2.40189	up-regulated	AT5G03840.1	TFL-1,TFL1	PEBP (phosphatidylethanolamine-binding protein) family protein
Aqcoe1G457900.1	stage2-stage4	0.00177505	1.0529	up-regulated	AT4G31380.1	FLP1	FPF1-like protein 1
Aqcoe1G459000.1	stage2-stage4	4.71579e-06	1.24537	up-regulated	AT2G37630.1	AS1,ATMYB91,ATPHAN,MYB91	myb-like HTH transcriptional regulator family protein
Aqcoe1G472600.1	stage2-stage4	0.0449227	1.10771	up-regulated	AT5G57700.1		BNR/Asp-box repeat family protein
Aqcoe1G472700.1	stage2-stage4	0.00632154	1.02755	up-regulated	AT2G28690.1		Protein of unknown function (DUF1635)
Aqcoe2G003000.1	stage2-stage4	0.0113437	1.12595	up-regulated	AT3G13690.1		Protein kinase protein with adenine nucleotide alpha hydrolases-like domain
Aqcoe2G009100.1	stage2-stage4	0.0442088	1.36448	up-regulated	AT5G19875.1
Aqcoe2G031000.1	stage2-stage4	9.76804e-06	1.10481	up-regulated	AT4G30880.1		Bifunctional inhibitor/lipid-transfer protein/seed storage 2S albumin superfamily protein
Aqcoe2G033400.1	stage2-stage4	0.0176782	1.30405	up-regulated
Aqcoe2G038100.1	stage2-stage4	0.000154486	1.05527	up-regulated	AT3G10250.1		Plant protein 1589 of unknown function
Aqcoe2G040300.1	stage2-stage4	4.12728e-07	1.02394	up-regulated	AT5G12330.4	LRP1	Lateral root primordium (LRP) protein-related
Aqcoe2G043100.1	stage2-stage4	0.00528069	1.28231	up-regulated	AT3G56710.1	SIB1	sigma factor binding protein 1
Aqcoe2G058700.1	stage2-stage4	2.74644e-07	1.40975	up-regulated	AT1G08760.1		Plant protein of unknown function (DUF936)
Aqcoe2G060500.1	stage2-stage4	0.000632815	1.01935	up-regulated	AT5G24910.1	CYP714A1	cytochrome P450, family 714, subfamily A, polypeptide 1
Aqcoe2G063200.1	stage2-stage4	2.15879e-09	1.49331	up-regulated	AT5G55160.1	ATSUMO2,SUM2,SUMO 2,SUMO2	small ubiquitin-like modifier 2
Aqcoe2G081500.1	stage2-stage4	4.27895e-05	1.01524	up-regulated	AT3G51670.1		SEC14 cytosolic factor family protein / phosphoglyceride transfer family protein
Aqcoe2G107800.1	stage2-stage4	3.04112e-10	1.25572	up-regulated	AT3G18990.1	REM39,VRN1	AP2/B3-like transcriptional factor family protein
Aqcoe2G127200.1	stage2-stage4	0.0365838	1.03753	up-regulated
Aqcoe2G134300.1	stage2-stage4	0.0262752	1.66352	up-regulated	AT2G27690.1	CYP94C1	cytochrome P450, family 94, subfamily C, polypeptide 1
Aqcoe2G139400.1	stage2-stage4	1.80985e-07	1.3899	up-regulated	AT3G52770.1	ZPR3	protein binding
Aqcoe2G161400.1	stage2-stage4	0.00766816	3.43345	up-regulated	AT5G22810.1		GDSL-like Lipase/Acylhydrolase superfamily protein
Aqcoe2G057900.1	stage2-stage4	0.0402298	1.44787	up-regulated	AT2G17950.1	PGA6,WUS,WUS1	Homeodomain-like superfamily protein
Aqcoe2G173400.1	stage2-stage4	0.000642639	1.1249	up-regulated	AT1G15550.1	ATGA3OX1,GA3OX1,GA4	gibberellin 3-oxidase 1
Aqcoe2G183000.1	stage2-stage4	0.0464589	1.33111	up-regulated
Aqcoe2G185800.1	stage2-stage4	0.0293341	1.35714	up-regulated	AT5G24910.1	CYP714A1	cytochrome P450, family 714, subfamily A, polypeptide 1
Aqcoe2G224400.1	stage2-stage4	0.0337127	1.05992	up-regulated	AT2G39705.1	DVL11,RTFL8	ROTUNDIFOLIA like 8
Aqcoe2G233200.1	stage2-stage4	1.30644e-05	1.31679	up-regulated	AT5G02030.1	BLH9,BLR,HB-6,LSN,PNY,RPL,VAN	POX (plant homeobox) family protein
Aqcoe2G256300.1	stage2-stage4	0.000303809	1.10163	up-regulated
Aqcoe2G264500.1	stage2-stage4	0.00179457	1.63117	up-regulated	AT3G62300.2	ATDUF7,DUF7	DOMAIN OF UNKNOWN FUNCTION 724 7
Aqcoe2G264600.1	stage2-stage4	0.000454286	2.19484	up-regulated	AT1G26540.1		Agenet domain-containing protein
Aqcoe2G265000.1	stage2-stage4	3.06027e-08	2.39152	up-regulated	AT1G11420.1	ATDUF2,DUF2	DOMAIN OF UNKNOWN FUNCTION 724 2
Aqcoe2G271200.1	stage2-stage4	0.000119278	2.28518	up-regulated	AT1G32583.1
Aqcoe2G271400.1	stage2-stage4	2.98918e-05	1.18815	up-regulated	AT4G37580.1	COP3,HLS1,UNS2	Acyl-CoA N-acyltransferases (NAT) superfamily protein
Aqcoe2G274900.1	stage2-stage4	3.03393e-07	1.5789	up-regulated	AT1G23380.1	KNAT6,KNAT6L,KNAT6S	KNOTTED1-like homeobox gene 6
Aqcoe2G291100.1	stage2-stage4	0.0262752	1.2343	up-regulated	AT4G02380.1	AtLEA5,SAG21	senescence-associated gene 21
Aqcoe2G295400.1	stage2-stage4	0.00493975	1.38786	up-regulated	AT3G16640.1	TCTP	translationally controlled tumor protein
Aqcoe2G298100.1	stage2-stage4	8.45883e-06	1.70857	up-regulated	AT2G47750.1	GH3.9	putative indole-3-acetic acid-amido synthetase GH3.9
Aqcoe2G300700.1	stage2-stage4	0.0139608	1.36226	up-regulated	AT5G27690.1		Heavy metal transport/detoxification superfamily protein
Aqcoe2G305200.1	stage2-stage4	1.32363e-05	2.63592	up-regulated	AT4G13420.1	ATHAK5,HAK5	high affinity K+ transporter 5
Aqcoe2G306300.1	stage2-stage4	3.48514e-08	1.75752	up-regulated	AT3G21420.1		2-oxoglutarate (2OG) and Fe(II)-dependent oxygenase superfamily protein
Aqcoe2G310400.1	stage2-stage4	4.99298e-05	1.00609	up-regulated	AT3G62980.1	TIR1	F-box/RNI-like superfamily protein
Aqcoe2G315500.1	stage2-stage4	3.22578e-09	2.55422	up-regulated	AT1G08830.1	CSD1	copper/zinc superoxide dismutase 1
Aqcoe2G352600.1	stage2-stage4	3.22578e-09	1.22534	up-regulated	AT4G14723.1
Aqcoe2G353000.1	stage2-stage4	8.73263e-07	1.31981	up-regulated	AT4G02670.1	AtIDD12,IDD12	indeterminate(ID)-domain 12
Aqcoe2G363800.1	stage2-stage4	0.0475605	1.10948	up-regulated	AT2G28400.1		Protein of unknown function, DUF584
Aqcoe2G368300.1	stage2-stage4	8.45883e-06	2.51343	up-regulated	AT3G23130.1	FLO10,FON1,SUP	C2H2 and C2HC zinc fingers superfamily protein
Aqcoe2G390200.1	stage2-stage4	0.0028618	1.04524	up-regulated	AT4G33280.1		AP2/B3-like transcriptional factor family protein
Aqcoe2G397000.1	stage2-stage4	7.8826e-09	1.76279	up-regulated	AT4G13620.1		Integrase-type DNA-binding superfamily protein
Aqcoe2G397100.1	stage2-stage4	2.98721e-06	1.78522	up-regulated	AT1G04880.1		HMG (high mobility group) box protein with ARID/BRIGHT DNA-binding domain
Aqcoe2G406600.1	stage2-stage4	0.0194171	1.219	up-regulated	AT4G24510.1	CER2,VC-2,VC2	HXXXD-type acyl-transferase family protein
Aqcoe2G406700.1	stage2-stage4	0.0188852	1.35066	up-regulated
Aqcoe2G418900.1	stage2-stage4	4.9583e-05	2.05864	up-regulated	AT2G38430.1
Aqcoe2G421000.1	stage2-stage4	0.00367145	1.17176	up-regulated
Aqcoe2G423600.1	stage2-stage4	0.0381035	1.99986	up-regulated	AT1G33600.1		Leucine-rich repeat (LRR) family protein
Aqcoe2G427300.1	stage2-stage4	0.0233648	2.3677	up-regulated
Aqcoe3G000600.1	stage2-stage4	7.52266e-07	1.21042	up-regulated	AT3G18010.1	WOX1	WUSCHEL related homeobox 1
Aqcoe3G001400.1	stage2-stage4	0.0459307	1.68249	up-regulated	AT1G60060.1		Serine/threonine-protein kinase WNK (With No Lysine)-related
Aqcoe3G018100.1	stage2-stage4	0.000615683	1.24687	up-regulated
Aqcoe3G037600.1	stage2-stage4	6.56544e-11	1.62729	up-regulated	AT1G68480.1	JAG	C2H2 and C2HC zinc fingers superfamily protein
Aqcoe3G039100.1	stage2-stage4	8.63956e-06	2.58408	up-regulated	AT3G25905.1	CLE27	CLAVATA3/ESR-RELATED 27
Aqcoe3G039500.1	stage2-stage4	0.00736441	1.05384	up-regulated
Aqcoe3G040700.1	stage2-stage4	0.0493043	1.53007	up-regulated
Aqcoe3G048300.1	stage2-stage4	0.0276963	2.1924	up-regulated	AT3G18570.1		Oleosin family protein
Aqcoe3G059300.1	stage2-stage4	0.00909676	1.8711	up-regulated	AT4G10260.1		pfkB-like carbohydrate kinase family protein
Aqcoe3G065400.1	stage2-stage4	8.17965e-08	1.46393	up-regulated	AT5G15800.1	AGL2,SEP1	K-box region and MADS-box transcription factor family protein
Aqcoe3G073000.1	stage2-stage4	3.85547e-06	1.73618	up-regulated	AT5G38790.1
Aqcoe3G080400.1	stage2-stage4	0.000206486	1.29138	up-regulated	AT3G19010.1		2-oxoglutarate (2OG) and Fe(II)-dependent oxygenase superfamily protein
Aqcoe3G111200.1	stage2-stage4	0.00206215	1.00906	up-regulated	AT5G40210.1		nodulin MtN21 /EamA-like transporter family protein
Aqcoe3G114000.1	stage2-stage4	0.0369815	1.51169	up-regulated	AT1G23870.1	ATTPS9,TPS9	trehalose-phosphatase/synthase 9
Aqcoe3G127700.1	stage2-stage4	4.23398e-05	1.59249	up-regulated	AT5G50130.1		NAD(P)-binding Rossmann-fold superfamily protein
Aqcoe3G136200.1	stage2-stage4	6.79519e-08	1.0993	up-regulated	AT1G67770.1	TEL2	terminal EAR1-like 2
Aqcoe3G152900.1	stage2-stage4	0.0446812	2.86732	up-regulated	AT3G46210.5		Ribosomal protein S5 domain 2-like superfamily protein
Aqcoe3G157000.1	stage2-stage4	0.00645384	1.18352	up-regulated
Aqcoe3G161000.1	stage2-stage4	0.00496947	3.53958	up-regulated	AT1G32583.1
Aqcoe3G169700.1	stage2-stage4	1.95618e-10	1.2002	up-regulated	AT1G32240.1	KAN2	Homeodomain-like superfamily protein
Aqcoe3G188900.1	stage2-stage4	0.000132675	1.40083	up-regulated	AT5G50360.1
Aqcoe3G200100.1	stage2-stage4	0.00769435	1.07481	up-regulated	AT1G27950.1	LTPG1	glycosylphosphatidylinositol-anchored lipid protein transfer 1
Aqcoe3G201200.1	stage2-stage4	0.00381305	1.52848	up-regulated	AT4G12620.1	ATORC1B,ORC1B,UNE13	origin of replication complex 1B
Aqcoe3G217600.1	stage2-stage4	8.95657e-07	1.9176	up-regulated	AT5G50915.2		basic helix-loop-helix (bHLH) DNA-binding superfamily protein
Aqcoe3G241000.1	stage2-stage4	0.0194171	1.78103	up-regulated	AT1G17020.1	ATSRG1,SRG1	senescence-related gene 1
Aqcoe3G280300.1	stage2-stage4	2.55825e-10	1.30686	up-regulated	AT1G23380.1	KNAT6,KNAT6L,KNAT6S	KNOTTED1-like homeobox gene 6
Aqcoe3G311800.1	stage2-stage4	0.00010935	1.48164	up-regulated	AT5G62910.1		RING/U-box superfamily protein
Aqcoe3G373600.1	stage2-stage4	0.00490725	1.03073	up-regulated	AT1G69120.1	AGL7,AP1	K-box region and MADS-box transcription factor family protein
Aqcoe3G385800.1	stage2-stage4	0.000211439	1.26386	up-regulated	AT3G57030.1		Calcium-dependent phosphotriesterase superfamily protein
Aqcoe3G395500.1	stage2-stage4	0.0112981	1.34958	up-regulated	AT3G18550.2	ATTCP18,BRC1,TCP18	TCP family transcription factor
Aqcoe3G399500.1	stage2-stage4	3.48514e-08	1.6579	up-regulated	AT1G68640.1	PAN	bZIP transcription factor family protein
Aqcoe3G403200.1	stage2-stage4	0.00552707	1.04916	up-regulated	AT1G68400.1		leucine-rich repeat transmembrane protein kinase family protein
Aqcoe3G412200.1	stage2-stage4	0.000247194	1.19866	up-regulated	AT1G14630.1
Aqcoe3G414100.1	stage2-stage4	1.40484e-06	1.07123	up-regulated	AT2G01770.1	ATVIT1,VIT1	vacuolar iron transporter 1
Aqcoe3G422300.1	stage2-stage4	9.96676e-11	3.28739	up-regulated	AT1G57820.1	ORTH2,VIM1	Zinc finger (C3HC4-type RING finger) family protein
Aqcoe3G430500.1	stage2-stage4	1.30644e-05	1.26286	up-regulated
Aqcoe4G007200.1	stage2-stage4	0.00689861	1.46691	up-regulated
Aqcoe4G010900.1	stage2-stage4	0.00279968	1.03098	up-regulated	AT5G06060.1		NAD(P)-binding Rossmann-fold superfamily protein
Aqcoe4G016300.1	stage2-stage4	0.000663447	2.25262	up-regulated	AT4G39490.1	CYP96A10	cytochrome P450, family 96, subfamily A, polypeptide 10
Aqcoe4G024600.1	stage2-stage4	5.93765e-05	1.52602	up-regulated	AT2G42790.1	CSY3	citrate synthase 3
Aqcoe4G028700.1	stage2-stage4	2.98918e-05	1.05247	up-regulated	AT1G53380.1		Plant protein of unknown function (DUF641)
Aqcoe4G031800.1	stage2-stage4	0.000100618	1.5119	up-regulated
Aqcoe4G041300.1	stage2-stage4	0.00157626	1.22375	up-regulated	AT5G17540.1		HXXXD-type acyl-transferase family protein
Aqcoe4G061800.1	stage2-stage4	0.0304239	1.17313	up-regulated	AT5G15380.1	DRM1	domains rearranged methylase 1
Aqcoe4G090000.1	stage2-stage4	0.0142431	1.59071	up-regulated	AT3G24800.1	PRT1	proteolysis 1
Aqcoe4G130100.1	stage2-stage4	0.0051197	2.7954	up-regulated
Aqcoe4G151300.1	stage2-stage4	0.0255835	1.48336	up-regulated	AT2G32540.1	ATCSLB04,ATCSLB4,CSLB04	cellulose synthase-like B4
Aqcoe4G156300.1	stage2-stage4	0.0129466	1.64748	up-regulated
Aqcoe4G160300.1	stage2-stage4	0.00454093	1.01087	up-regulated	AT4G27190.1		NB-ARC domain-containing disease resistance protein
Aqcoe4G178800.1	stage2-stage4	0.0475501	1.12927	up-regulated	AT4G23040.1		Ubiquitin-like superfamily protein
Aqcoe4G179300.1	stage2-stage4	0.0103552	1.07573	up-regulated
Aqcoe4G184600.1	stage2-stage4	0.000160514	1.01846	up-regulated	AT3G12340.1		FKBP-like peptidyl-prolyl cis-trans isomerase family protein
Aqcoe4G185400.1	stage2-stage4	0.00986892	1.62606	up-regulated	AT3G56870.1
Aqcoe4G188200.1	stage2-stage4	4.24733e-06	1.01019	up-regulated	AT3G12340.1		FKBP-like peptidyl-prolyl cis-trans isomerase family protein
Aqcoe4G201500.1	stage2-stage4	0.0299066	1.19593	up-regulated	AT1G08760.1		Plant protein of unknown function (DUF936)
Aqcoe4G224800.1	stage2-stage4	6.7123e-10	1.38425	up-regulated	AT1G62360.1	BUM,BUM1,SHL,STM,WAM,WAM1	KNOX/ELK homeobox transcription factor
Aqcoe4G226900.1	stage2-stage4	0.0037761	1.47828	up-regulated	AT2G36430.1		Plant protein of unknown function (DUF247)
Aqcoe4G238900.1	stage2-stage4	0.0125485	1.50346	up-regulated	AT4G25470.1	ATCBF2,CBF2,DREB1C,FTQ4	C-repeat/DRE binding factor 2
Aqcoe4G245300.1	stage2-stage4	0.0455807	2.50865	up-regulated	AT2G34660.1	ATMRP2,EST4,MRP2	multidrug resistance-associated protein 2
Aqcoe4G255800.1	stage2-stage4	0.0166845	1.03714	up-regulated
Aqcoe4G268200.1	stage2-stage4	0.038358	2.11348	up-regulated	AT4G27290.1		S-locus lectin protein kinase family protein
Aqcoe4G269800.1	stage2-stage4	0.0276445	1.50297	up-regulated	AT4G27260.1	GH3.5,WES1	Auxin-responsive GH3 family protein
Aqcoe4G272600.1	stage2-stage4	0.0320885	1.29716	up-regulated	AT3G15660.1	ATGRX4,GRX4	glutaredoxin 4
Aqcoe4G282600.1	stage2-stage4	0.0336832	1.47143	up-regulated	AT3G52970.1	CYP76G1	cytochrome P450, family 76, subfamily G, polypeptide 1
Aqcoe4G293500.1	stage2-stage4	0.00201322	1.14103	up-regulated	AT4G26790.1		GDSL-like Lipase/Acylhydrolase superfamily protein
Aqcoe5G007600.1	stage2-stage4	0.00948225	1.67014	up-regulated	AT5G45690.1		Protein of unknown function (DUF1264)
Aqcoe5G015600.1	stage2-stage4	5.21324e-05	1.0943	up-regulated	AT5G03970.2		F-box associated ubiquitination effector family protein
Aqcoe5G018300.1	stage2-stage4	0.0276445	3.76884	up-regulated	AT4G26740.1	ATPXG1,ATS1,CLO1	seed gene 1
Aqcoe5G031800.1	stage2-stage4	0.00559277	2.70403	up-regulated	AT2G42430.1	ASL18,LBD16	lateral organ boundaries-domain 16
Aqcoe5G037100.1	stage2-stage4	0.0424518	1.0672	up-regulated	AT5G43630.1	TZP	zinc knuckle (CCHC-type) family protein
Aqcoe5G084000.1	stage2-stage4	2.91959e-05	1.17072	up-regulated	AT5G27690.1		Heavy metal transport/detoxification superfamily protein
Aqcoe5G089500.1	stage2-stage4	0.0448393	1.60041	up-regulated	AT1G56220.1		Dormancy/auxin associated family protein
Aqcoe5G094800.1	stage2-stage4	2.00487e-09	1.36907	up-regulated	AT4G37750.1	ANT,CKC,CKC1,DRG	Integrase-type DNA-binding superfamily protein
Aqcoe5G104000.1	stage2-stage4	8.69289e-08	3.08548	up-regulated	AT2G23060.1		Acyl-CoA N-acyltransferases (NAT) superfamily protein
Aqcoe5G104500.1	stage2-stage4	4.48516e-08	1.05863	up-regulated	AT5G01075.1		Glycosyl hydrolase family 35 protein
Aqcoe5G109500.1	stage2-stage4	2.72735e-06	1.32113	up-regulated	AT1G21050.1		Protein of unknown function, DUF617
Aqcoe5G113900.1	stage2-stage4	3.52886e-08	1.68726	up-regulated	AT1G76420.1	ANAC031,CUC3,NAC368	NAC (No Apical Meristem) domain transcriptional regulator superfamily protein
[truncated: 99 more rows]

## Sheet: s3s4
Title: Transcriptome profiling and weighted gene co-expression network analysis of early floral development in Aquilegia coerulea
[truncated: 272 more rows]
