# Supplementary material for: Transcriptome profiling and weighted gene co-expression network analysis of early floral development in Aquilegia coerulea
Source: Sci Rep. 2020 Nov 12;10:19637. doi: 10.1038/s41598-020-76750-7 (PMC7665038; doi:10.1038/s41598-020-76750-7)
Supplement: Supplementary file 3 — Supplementary Data 2. [file 41598_2020_76750_MOESM3_ESM.xlsx]

## Sheet: DE GO
Title: Transcriptome profiling and weighted gene co-expression network analysis of early floral development in Aquilegia coerulea
Authors: Ya Min & Elena M. Kramer
GO term	Ontology	Description	Number in input list	Number in the input	%	p-value	FDR	contrast
GO:0003700	MollecularFunction	transcription factor activity	8	39	20.5128	0.0039	0.035	S1S2D
GO:0012505	CellularComponent	endomembrane system	9	39	23.0769	0.009	0.027	S1S2D
GO:0030528	MollecularFunction	transcription regulator activity	8	39	20.5128	0.0082	0.037	S1S2D
GO:0003700	MollecularFunction	transcription factor activity	5	39	12.8205	0.015	0.045	S1S2U
GO:0007275	BiologicalProcess	multicellular organismal development	6	39	15.3846	0.015	0.031	S1S2U
GO:0030528	MollecularFunction	transcription regulator activity	7	39	17.9487	0.0017	0.01	S1S2U
GO:0032501	BiologicalProcess	multicellular organismal process	6	39	15.3846	0.018	0.031	S1S2U
GO:0032502	BiologicalProcess	developmental process	6	39	15.3846	0.021	0.031	S1S2U
GO:0048856	BiologicalProcess	anatomical structure development	6	39	15.3846	0.0074	0.031	S1S2U
GO:0003700	MollecularFunction	transcription factor activity	47	458	10.262	0.00012	0.0024	S1S3D
GO:0004091	MollecularFunction	carboxylesterase activity	18	458	3.93013	8.7e-07	7.7e-05	S1S3D
GO:0005215	MollecularFunction	transporter activity	38	458	8.29694	0.0031	0.021	S1S3D
GO:0005275	MollecularFunction	amine transmembrane transporter activity	7	458	1.52838	0.00099	0.011	S1S3D
GO:0005342	MollecularFunction	organic acid transmembrane transporter activity	6	458	1.31004	0.0073	0.036	S1S3D
GO:0005507	MollecularFunction	copper ion binding	7	458	1.52838	0.0018	0.016	S1S3D
GO:0006811	BiologicalProcess	ion transport	14	458	3.05677	0.0044	0.045	S1S3D
GO:0006812	BiologicalProcess	cation transport	12	458	2.62009	0.0051	0.046	S1S3D
GO:0006869	BiologicalProcess	lipid transport	7	458	1.52838	0.0033	0.044	S1S3D
GO:0007167	BiologicalProcess	enzyme linked receptor protein signaling pathway	8	458	1.74672	0.004	0.044	S1S3D
GO:0007169	BiologicalProcess	transmembrane receptor protein tyrosine kinase signaling pathway	8	458	1.74672	0.004	0.044	S1S3D
GO:0008219	BiologicalProcess	cell death	10	458	2.18341	0.0013	0.04	S1S3D
GO:0009266	BiologicalProcess	response to temperature stimulus	17	458	3.71179	0.0025	0.043	S1S3D
GO:0009408	BiologicalProcess	response to heat	10	458	2.18341	0.00076	0.04	S1S3D
GO:0009832	BiologicalProcess	plant-type cell wall biogenesis	6	458	1.31004	0.00068	0.04	S1S3D
GO:0009834	BiologicalProcess	secondary cell wall biogenesis	5	458	1.0917	1.6e-05	0.0025	S1S3D
GO:0010876	BiologicalProcess	lipid localization	7	458	1.52838	0.0057	0.047	S1S3D
GO:0012501	BiologicalProcess	programmed cell death	8	458	1.74672	0.0029	0.043	S1S3D
GO:0012505	CellularComponent	endomembrane system	63	458	13.7555	4.1e-05	0.002	S1S3D
GO:0015171	MollecularFunction	amino acid transmembrane transporter activity	6	458	1.31004	0.0025	0.019	S1S3D
GO:0015267	MollecularFunction	channel activity	7	458	1.52838	0.0092	0.037	S1S3D
GO:0015291	MollecularFunction	secondary active transmembrane transporter activity	12	458	2.62009	0.0023	0.019	S1S3D
GO:0016265	BiologicalProcess	death	10	458	2.18341	0.0013	0.04	S1S3D
GO:0016491	MollecularFunction	oxidoreductase activity	41	458	8.95197	0.00028	0.0042	S1S3D
GO:0019825	MollecularFunction	oxygen binding	13	458	2.83843	1.2e-05	0.00053	S1S3D
GO:0022803	MollecularFunction	passive transmembrane transporter activity	7	458	1.52838	0.0092	0.037	S1S3D
GO:0022804	MollecularFunction	active transmembrane transporter activity	25	458	5.45852	7.4e-05	0.0022	S1S3D
GO:0022838	MollecularFunction	substrate-specific channel activity	7	458	1.52838	0.0085	0.037	S1S3D
GO:0022857	MollecularFunction	transmembrane transporter activity	35	458	7.64192	0.00013	0.0024	S1S3D
GO:0022891	MollecularFunction	substrate-specific transmembrane transporter activity	27	458	5.8952	0.0011	0.011	S1S3D
GO:0022892	MollecularFunction	substrate-specific transporter activity	27	458	5.8952	0.0088	0.037	S1S3D
GO:0023034	BiologicalProcess	intracellular signaling pathway	10	458	2.18341	0.0058	0.047	S1S3D
GO:0030001	BiologicalProcess	metal ion transport	10	458	2.18341	0.0019	0.043	S1S3D
GO:0030528	MollecularFunction	transcription regulator activity	48	458	10.4803	0.0011	0.011	S1S3D
GO:0042546	BiologicalProcess	cell wall biogenesis	6	458	1.31004	0.0015	0.04	S1S3D
GO:0043167	MollecularFunction	ion binding	42	458	9.17031	0.0067	0.036	S1S3D
GO:0043169	MollecularFunction	cation binding	42	458	9.17031	0.0067	0.036	S1S3D
GO:0046527	MollecularFunction	glucosyltransferase activity	7	458	1.52838	0.0057	0.036	S1S3D
GO:0046943	MollecularFunction	carboxylic acid transmembrane transporter activity	6	458	1.31004	0.0073	0.036	S1S3D
GO:0050896	BiologicalProcess	response to stimulus	80	458	17.4672	0.0048	0.045	S1S3D
GO:0070882	BiologicalProcess	cellular cell wall organization or biogenesis	6	458	1.31004	0.0022	0.043	S1S3D
GO:0071554	BiologicalProcess	cell wall organization or biogenesis	10	458	2.18341	0.004	0.044	S1S3D
GO:0071669	BiologicalProcess	plant-type cell wall organization or biogenesis	7	458	1.52838	0.0027	0.043	S1S3D
GO:0000003	BiologicalProcess	reproduction	16	108	14.8148	8.7e-05	0.00018	S1S3U
GO:0003002	BiologicalProcess	regionalization	7	108	6.48148	1e-06	1e-05	S1S3U
GO:0003006	BiologicalProcess	reproductive developmental process	15	108	13.8889	0.00011	0.00022	S1S3U
GO:0003676	MollecularFunction	nucleic acid binding	32	108	29.6296	7e-05	0.00028	S1S3U
GO:0003677	MollecularFunction	DNA binding	31	108	28.7037	4.5e-08	2.4e-07	S1S3U
GO:0003700	MollecularFunction	transcription factor activity	30	108	27.7778	4e-11	4.7e-10	S1S3U
GO:0006139	BiologicalProcess	nucleobase, nucleoside, nucleotide and nucleic acid metabolic process	20	108	18.5185	0.013	0.018	S1S3U
GO:0006350	BiologicalProcess	transcription	20	108	18.5185	6.7e-06	2.8e-05	S1S3U
GO:0006351	BiologicalProcess	transcription, DNA-dependent	10	108	9.25926	0.00095	0.0016	S1S3U
GO:0006355	BiologicalProcess	regulation of transcription, DNA-dependent	10	108	9.25926	0.00047	0.00084	S1S3U
GO:0006807	BiologicalProcess	nitrogen compound metabolic process	22	108	20.3704	0.026	0.034	S1S3U
GO:0007275	BiologicalProcess	multicellular organismal development	24	108	22.2222	2.4e-05	7.4e-05	S1S3U
GO:0007389	BiologicalProcess	pattern specification process	9	108	8.33333	1.6e-08	5e-07	S1S3U
GO:0009058	BiologicalProcess	biosynthetic process	25	108	23.1481	0.029	0.037	S1S3U
GO:0009059	BiologicalProcess	macromolecule biosynthetic process	20	108	18.5185	0.0067	0.0093	S1S3U
GO:0009266	BiologicalProcess	response to temperature stimulus	6	108	5.55556	0.013	0.018	S1S3U
GO:0009628	BiologicalProcess	response to abiotic stimulus	11	108	10.1852	0.031	0.039	S1S3U
GO:0009653	BiologicalProcess	anatomical structure morphogenesis	13	108	12.037	4.7e-06	2.2e-05	S1S3U
GO:0009719	BiologicalProcess	response to endogenous stimulus	12	108	11.1111	0.00044	0.00079	S1S3U
GO:0009725	BiologicalProcess	response to hormone stimulus	12	108	11.1111	0.00023	0.00046	S1S3U
GO:0009733	BiologicalProcess	response to auxin stimulus	6	108	5.55556	0.0012	0.0018	S1S3U
GO:0009791	BiologicalProcess	post-embryonic development	17	108	15.7407	4.2e-05	0.00011	S1S3U
GO:0009887	BiologicalProcess	organ morphogenesis	9	108	8.33333	8.2e-07	1e-05	S1S3U
GO:0009888	BiologicalProcess	tissue development	9	108	8.33333	4.8e-05	0.00012	S1S3U
GO:0009889	BiologicalProcess	regulation of biosynthetic process	21	108	19.4444	1.3e-06	1e-05	S1S3U
GO:0009890	BiologicalProcess	negative regulation of biosynthetic process	5	108	4.62963	5.5e-05	0.00013	S1S3U
GO:0009892	BiologicalProcess	negative regulation of metabolic process	5	108	4.62963	0.0014	0.0021	S1S3U
GO:0009908	BiologicalProcess	flower development	12	108	11.1111	1.2e-07	1.9e-06	S1S3U
GO:0010016	BiologicalProcess	shoot morphogenesis	6	108	5.55556	0.0003	0.00058	S1S3U
GO:0010033	BiologicalProcess	response to organic substance	13	108	12.037	0.0011	0.0017	S1S3U
GO:0010073	BiologicalProcess	meristem maintenance	5	108	4.62963	3e-05	8.4e-05	S1S3U
GO:0010467	BiologicalProcess	gene expression	21	108	19.4444	0.0049	0.0071	S1S3U
GO:0010468	BiologicalProcess	regulation of gene expression	20	108	18.5185	8.2e-06	3.3e-05	S1S3U
GO:0010556	BiologicalProcess	regulation of macromolecule biosynthetic process	20	108	18.5185	2.7e-06	1.4e-05	S1S3U
GO:0010558	BiologicalProcess	negative regulation of macromolecule biosynthetic process	5	108	4.62963	3.7e-05	0.0001	S1S3U
GO:0010605	BiologicalProcess	negative regulation of macromolecule metabolic process	5	108	4.62963	0.00083	0.0014	S1S3U
GO:0010629	BiologicalProcess	negative regulation of gene expression	5	108	4.62963	0.0004	0.00074	S1S3U
GO:0016481	BiologicalProcess	negative regulation of transcription	5	108	4.62963	1.6e-05	5.4e-05	S1S3U
GO:0016746	MollecularFunction	transferase activity, transferring acyl groups	6	108	5.55556	0.0014	0.0037	S1S3U
GO:0016747	MollecularFunction	transferase activity, transferring acyl groups other than amino-acyl groups	5	108	4.62963	0.0046	0.011	S1S3U
GO:0019219	BiologicalProcess	regulation of nucleobase, nucleoside, nucleotide and nucleic acid metabolic process	20	108	18.5185	2.7e-06	1.4e-05	S1S3U
GO:0019222	BiologicalProcess	regulation of metabolic process	21	108	19.4444	1.6e-05	5.4e-05	S1S3U
GO:0019825	MollecularFunction	oxygen binding	6	108	5.55556	0.00011	0.00037	S1S3U
GO:0022414	BiologicalProcess	reproductive process	16	108	14.8148	8e-05	0.00017	S1S3U
GO:0022621	BiologicalProcess	shoot system development	7	108	6.48148	0.001	0.0017	S1S3U
GO:0030528	MollecularFunction	transcription regulator activity	32	108	29.6296	5.8e-11	4.7e-10	S1S3U
GO:0031323	BiologicalProcess	regulation of cellular metabolic process	21	108	19.4444	4.8e-06	2.2e-05	S1S3U
GO:0031324	BiologicalProcess	negative regulation of cellular metabolic process	5	108	4.62963	0.00016	0.00031	S1S3U
GO:0031326	BiologicalProcess	regulation of cellular biosynthetic process	21	108	19.4444	1.3e-06	1e-05	S1S3U
GO:0031327	BiologicalProcess	negative regulation of cellular biosynthetic process	5	108	4.62963	5.5e-05	0.00013	S1S3U
GO:0032501	BiologicalProcess	multicellular organismal process	25	108	23.1481	1.6e-05	5.4e-05	S1S3U
GO:0032502	BiologicalProcess	developmental process	25	108	23.1481	2.9e-05	8.4e-05	S1S3U
GO:0032774	BiologicalProcess	RNA biosynthetic process	10	108	9.25926	0.00097	0.0016	S1S3U
GO:0034645	BiologicalProcess	cellular macromolecule biosynthetic process	20	108	18.5185	0.006	0.0084	S1S3U
GO:0040007	BiologicalProcess	growth	5	108	4.62963	0.017	0.022	S1S3U
GO:0042221	BiologicalProcess	response to chemical stimulus	16	108	14.8148	0.0035	0.0053	S1S3U
GO:0045449	BiologicalProcess	regulation of transcription	20	108	18.5185	1.6e-06	1.2e-05	S1S3U
GO:0045934	BiologicalProcess	negative regulation of nucleobase, nucleoside, nucleotide and nucleic acid metabolic process	5	108	4.62963	4.1e-05	0.00011	S1S3U
GO:0048367	BiologicalProcess	shoot development	7	108	6.48148	0.00098	0.0016	S1S3U
GO:0048437	BiologicalProcess	floral organ development	6	108	5.55556	6.1e-05	0.00013	S1S3U
GO:0048438	BiologicalProcess	floral whorl development	6	108	5.55556	2.3e-05	7.1e-05	S1S3U
GO:0048507	BiologicalProcess	meristem development	8	108	7.40741	8.9e-07	1e-05	S1S3U
GO:0048513	BiologicalProcess	organ development	19	108	17.5926	1.3e-08	5e-07	S1S3U
GO:0048518	BiologicalProcess	positive regulation of biological process	5	108	4.62963	0.0059	0.0084	S1S3U
GO:0048519	BiologicalProcess	negative regulation of biological process	8	108	7.40741	0.00036	0.00067	S1S3U
GO:0048523	BiologicalProcess	negative regulation of cellular process	8	108	7.40741	9.2e-06	3.6e-05	S1S3U
GO:0048569	BiologicalProcess	post-embryonic organ development	6	108	5.55556	6.1e-05	0.00013	S1S3U
GO:0048589	BiologicalProcess	developmental growth	5	108	4.62963	0.0043	0.0064	S1S3U
GO:0048608	BiologicalProcess	reproductive structure development	15	108	13.8889	6.1e-05	0.00013	S1S3U
GO:0048645	BiologicalProcess	organ formation	6	108	5.55556	4.6e-08	1.1e-06	S1S3U
GO:0048646	BiologicalProcess	anatomical structure formation involved in morphogenesis	8	108	7.40741	1e-07	1.9e-06	S1S3U
GO:0048731	BiologicalProcess	system development	19	108	17.5926	1.3e-08	5e-07	S1S3U
GO:0048856	BiologicalProcess	anatomical structure development	24	108	22.2222	1.8e-06	1.2e-05	S1S3U
GO:0048869	BiologicalProcess	cellular developmental process	7	108	6.48148	0.0074	0.01	S1S3U
GO:0050789	BiologicalProcess	regulation of biological process	32	108	29.6296	1.3e-06	1e-05	S1S3U
GO:0050793	BiologicalProcess	regulation of developmental process	9	108	8.33333	2.1e-05	6.8e-05	S1S3U
GO:0050794	BiologicalProcess	regulation of cellular process	29	108	26.8519	2.5e-06	1.4e-05	S1S3U
GO:0050896	BiologicalProcess	response to stimulus	22	108	20.3704	0.037	0.046	S1S3U
GO:0051171	BiologicalProcess	regulation of nitrogen compound metabolic process	20	108	18.5185	3.4e-06	1.7e-05	S1S3U
GO:0051172	BiologicalProcess	negative regulation of nitrogen compound metabolic process	5	108	4.62963	4.1e-05	0.00011	S1S3U
GO:0051239	BiologicalProcess	regulation of multicellular organismal process	7	108	6.48148	0.00024	0.00046	S1S3U
GO:0051252	BiologicalProcess	regulation of RNA metabolic process	10	108	9.25926	0.00051	0.00088	S1S3U
GO:0060255	BiologicalProcess	regulation of macromolecule metabolic process	20	108	18.5185	1.4e-05	5.2e-05	S1S3U
GO:0065007	BiologicalProcess	biological regulation	34	108	31.4815	4.9e-06	2.2e-05	S1S3U
GO:0080090	BiologicalProcess	regulation of primary metabolic process	21	108	19.4444	2.1e-06	1.4e-05	S1S3U
GO:0003700	MollecularFunction	transcription factor activity	88	1014	8.6785	9.8e-05	0.0013	S1S4D
GO:0004091	MollecularFunction	carboxylesterase activity	30	1014	2.95858	7.5e-08	1.1e-05	S1S4D
GO:0004364	MollecularFunction	glutathione transferase activity	5	1014	0.493097	0.0083	0.043	S1S4D
GO:0004497	MollecularFunction	monooxygenase activity	11	1014	1.08481	0.00075	0.007	S1S4D
GO:0004553	MollecularFunction	hydrolase activity, hydrolyzing O-glycosyl compounds	32	1014	3.15582	1.3e-05	0.00036	S1S4D
GO:0005215	MollecularFunction	transporter activity	76	1014	7.49507	0.00087	0.0077	S1S4D
GO:0005275	MollecularFunction	amine transmembrane transporter activity	14	1014	1.38067	1.1e-05	0.00036	S1S4D
GO:0005342	MollecularFunction	organic acid transmembrane transporter activity	13	1014	1.28205	0.00012	0.0014	S1S4D
GO:0005372	MollecularFunction	water transmembrane transporter activity	5	1014	0.493097	0.0064	0.034	S1S4D
GO:0005507	MollecularFunction	copper ion binding	14	1014	1.38067	2.2e-05	0.00047	S1S4D
GO:0005576	CellularComponent	extracellular region	22	1014	2.16963	7.9e-06	0.00016	S1S4D
GO:0005618	CellularComponent	cell wall	40	1014	3.94477	5.9e-08	2.3e-06	S1S4D
GO:0005975	BiologicalProcess	carbohydrate metabolic process	44	1014	4.33925	0.0041	0.044	S1S4D
GO:0006811	BiologicalProcess	ion transport	26	1014	2.5641	0.002	0.028	S1S4D
GO:0006865	BiologicalProcess	amino acid transport	9	1014	0.887574	0.0015	0.025	S1S4D
GO:0006950	BiologicalProcess	response to stress	112	1014	11.0454	7.4e-06	0.0011	S1S4D
GO:0006952	BiologicalProcess	defense response	35	1014	3.45168	0.00027	0.0074	S1S4D
GO:0007167	BiologicalProcess	enzyme linked receptor protein signaling pathway	13	1014	1.28205	0.0041	0.044	S1S4D
GO:0007169	BiologicalProcess	transmembrane receptor protein tyrosine kinase signaling pathway	13	1014	1.28205	0.0041	0.044	S1S4D
GO:0008324	MollecularFunction	cation transmembrane transporter activity	27	1014	2.66272	0.011	0.048	S1S4D
GO:0009055	MollecularFunction	electron carrier activity	20	1014	1.97239	0.0027	0.019	S1S4D
GO:0009266	BiologicalProcess	response to temperature stimulus	36	1014	3.5503	4.7e-05	0.0018	S1S4D
GO:0009408	BiologicalProcess	response to heat	18	1014	1.77515	0.00015	0.0049	S1S4D
GO:0009414	BiologicalProcess	response to water deprivation	16	1014	1.57791	0.002	0.028	S1S4D
GO:0009415	BiologicalProcess	response to water	16	1014	1.57791	0.003	0.036	S1S4D
GO:0009505	CellularComponent	plant-type cell wall	24	1014	2.36686	2.3e-05	0.0003	S1S4D
GO:0009607	BiologicalProcess	response to biotic stimulus	35	1014	3.45168	0.001	0.019	S1S4D
GO:0009628	BiologicalProcess	response to abiotic stimulus	76	1014	7.49507	0.00084	0.017	S1S4D
GO:0009832	BiologicalProcess	plant-type cell wall biogenesis	11	1014	1.08481	2.1e-05	0.0011	S1S4D
GO:0009834	BiologicalProcess	secondary cell wall biogenesis	7	1014	0.690335	3e-06	0.00091	S1S4D
GO:0012505	CellularComponent	endomembrane system	114	1014	11.2426	5.3e-05	0.0006	S1S4D
GO:0015171	MollecularFunction	amino acid transmembrane transporter activity	12	1014	1.18343	6e-05	0.00091	S1S4D
GO:0015250	MollecularFunction	water channel activity	5	1014	0.493097	0.0064	0.034	S1S4D
GO:0015291	MollecularFunction	secondary active transmembrane transporter activity	19	1014	1.87377	0.0094	0.045	S1S4D
GO:0015837	BiologicalProcess	amine transport	10	1014	0.986193	0.00042	0.009	S1S4D
GO:0015849	BiologicalProcess	organic acid transport	11	1014	1.08481	0.00034	0.0079	S1S4D
GO:0015932	MollecularFunction	nucleobase, nucleoside, nucleotide and nucleic acid transmembrane transporter activity	5	1014	0.493097	0.011	0.048	S1S4D
GO:0016209	MollecularFunction	antioxidant activity	11	1014	1.08481	0.0086	0.043	S1S4D
GO:0016491	MollecularFunction	oxidoreductase activity	82	1014	8.08679	1.4e-05	0.00036	S1S4D
GO:0016682	MollecularFunction	oxidoreductase activity, acting on diphenols and related substances as donors, oxygen as acceptor	5	1014	0.493097	0.0025	0.019	S1S4D
GO:0016705	MollecularFunction	oxidoreductase activity, acting on paired donors, with incorporation or reduction of molecular oxygen	14	1014	1.38067	0.003	0.019	S1S4D
GO:0016706	MollecularFunction	oxidoreductase activity, acting on paired donors, with incorporation or reduction of molecular oxygen, 2-oxoglutarate as one donor, and incorporation of one atom each of oxygen into both donors	9	1014	0.887574	0.0026	0.019	S1S4D
GO:0016758	MollecularFunction	transferase activity, transferring hexosyl groups	21	1014	2.07101	0.0061	0.034	S1S4D
GO:0016759	MollecularFunction	cellulose synthase activity	6	1014	0.591716	0.0025	0.019	S1S4D
GO:0016788	MollecularFunction	hydrolase activity, acting on ester bonds	53	1014	5.22682	0.0097	0.046	S1S4D
GO:0016798	MollecularFunction	hydrolase activity, acting on glycosyl bonds	35	1014	3.45168	6.8e-06	0.00034	S1S4D
GO:0019748	BiologicalProcess	secondary metabolic process	27	1014	2.66272	0.0019	0.028	S1S4D
GO:0019825	MollecularFunction	oxygen binding	22	1014	2.16963	4.2e-07	3.1e-05	S1S4D
GO:0022804	MollecularFunction	active transmembrane transporter activity	44	1014	4.33925	6.1e-05	0.00091	S1S4D
GO:0022857	MollecularFunction	transmembrane transporter activity	66	1014	6.50888	4e-05	0.00074	S1S4D
GO:0022891	MollecularFunction	substrate-specific transmembrane transporter activity	53	1014	5.22682	0.00017	0.0018	S1S4D
GO:0022892	MollecularFunction	substrate-specific transporter activity	54	1014	5.32544	0.0031	0.019	S1S4D
GO:0030001	BiologicalProcess	metal ion transport	16	1014	1.57791	0.003	0.036	S1S4D
GO:0030312	CellularComponent	external encapsulating structure	41	1014	4.04339	3e-08	2.3e-06	S1S4D
GO:0030528	MollecularFunction	transcription regulator activity	95	1014	9.36884	0.00044	0.0044	S1S4D
GO:0030599	MollecularFunction	pectinesterase activity	9	1014	0.887574	0.005	0.03	S1S4D
GO:0031224	CellularComponent	intrinsic to membrane	35	1014	3.45168	0.004	0.039	S1S4D
GO:0031225	CellularComponent	anchored to membrane	22	1014	2.16963	1.5e-05	0.00023	S1S4D
GO:0042546	BiologicalProcess	cell wall biogenesis	12	1014	1.18343	1.6e-05	0.0011	S1S4D
GO:0046527	MollecularFunction	glucosyltransferase activity	12	1014	1.18343	0.0015	0.013	S1S4D
GO:0046942	BiologicalProcess	carboxylic acid transport	11	1014	1.08481	0.00034	0.0079	S1S4D
GO:0046943	MollecularFunction	carboxylic acid transmembrane transporter activity	13	1014	1.28205	0.00012	0.0014	S1S4D
GO:0048046	CellularComponent	apoplast	18	1014	1.77515	7e-06	0.00016	S1S4D
GO:0048653	BiologicalProcess	anther development	5	1014	0.493097	0.0025	0.034	S1S4D
GO:0050896	BiologicalProcess	response to stimulus	181	1014	17.8501	1.3e-05	0.0011	S1S4D
GO:0051707	BiologicalProcess	response to other organism	33	1014	3.25444	0.0014	0.025	S1S4D
GO:0070882	BiologicalProcess	cellular cell wall organization or biogenesis	12	1014	1.18343	3.6e-05	0.0015	S1S4D
GO:0071554	BiologicalProcess	cell wall organization or biogenesis	22	1014	2.16963	2.3e-05	0.0011	S1S4D
GO:0071555	BiologicalProcess	cell wall organization	12	1014	1.18343	0.003	0.036	S1S4D
GO:0071669	BiologicalProcess	plant-type cell wall organization or biogenesis	13	1014	1.28205	0.00022	0.0065	S1S4D
GO:0000003	BiologicalProcess	reproduction	39	339	11.5044	7.3e-07	5.6e-06	S1S4U
GO:0003002	BiologicalProcess	regionalization	14	339	4.12979	1e-09	4e-08	S1S4U
GO:0003006	BiologicalProcess	reproductive developmental process	36	339	10.6195	1.3e-06	8.6e-06	S1S4U
GO:0003676	MollecularFunction	nucleic acid binding	84	339	24.7788	1.7e-07	2.6e-06	S1S4U
GO:0003677	MollecularFunction	DNA binding	75	339	22.1239	1.4e-12	2.9e-11	S1S4U
GO:0003700	MollecularFunction	transcription factor activity	67	339	19.764	1.8e-16	1.1e-14	S1S4U
GO:0005634	CellularComponent	nucleus	53	339	15.6342	0.0001	0.0029	S1S4U
GO:0006139	BiologicalProcess	nucleobase, nucleoside, nucleotide and nucleic acid metabolic process	54	339	15.9292	0.0024	0.0063	S1S4U
GO:0006350	BiologicalProcess	transcription	47	339	13.8643	2.8e-08	3.8e-07	S1S4U
GO:0006351	BiologicalProcess	transcription, DNA-dependent	21	339	6.19469	0.00051	0.0016	S1S4U
GO:0006355	BiologicalProcess	regulation of transcription, DNA-dependent	21	339	6.19469	0.00014	0.00056	S1S4U
GO:0006807	BiologicalProcess	nitrogen compound metabolic process	59	339	17.4041	0.012	0.024	S1S4U
GO:0007275	BiologicalProcess	multicellular organismal development	55	339	16.2242	3.6e-06	2e-05	S1S4U
GO:0007389	BiologicalProcess	pattern specification process	16	339	4.71976	1.2e-10	7.6e-09	S1S4U
GO:0009058	BiologicalProcess	biosynthetic process	66	339	19.469	0.022	0.042	S1S4U
GO:0009059	BiologicalProcess	macromolecule biosynthetic process	50	339	14.7493	0.0035	0.0085	S1S4U
GO:0009266	BiologicalProcess	response to temperature stimulus	12	339	3.53982	0.019	0.038	S1S4U
GO:0009314	BiologicalProcess	response to radiation	14	339	4.12979	0.022	0.042	S1S4U
GO:0009409	BiologicalProcess	response to cold	9	339	2.65487	0.015	0.029	S1S4U
GO:0009416	BiologicalProcess	response to light stimulus	14	339	4.12979	0.016	0.032	S1S4U
GO:0009628	BiologicalProcess	response to abiotic stimulus	29	339	8.55457	0.0083	0.018	S1S4U
GO:0009653	BiologicalProcess	anatomical structure morphogenesis	24	339	7.07965	4.7e-06	2.6e-05	S1S4U
GO:0009719	BiologicalProcess	response to endogenous stimulus	31	339	9.14454	1.3e-06	8.5e-06	S1S4U
GO:0009725	BiologicalProcess	response to hormone stimulus	29	339	8.55457	2.4e-06	1.5e-05	S1S4U
GO:0009733	BiologicalProcess	response to auxin stimulus	12	339	3.53982	0.00038	0.0013	S1S4U
GO:0009739	BiologicalProcess	response to gibberellin stimulus	7	339	2.0649	0.0011	0.0031	S1S4U
GO:0009791	BiologicalProcess	post-embryonic development	37	339	10.9145	9e-06	4.2e-05	S1S4U
GO:0009798	BiologicalProcess	axis specification	7	339	2.0649	1.6e-07	1.5e-06	S1S4U
GO:0009812	BiologicalProcess	flavonoid metabolic process	5	339	1.47493	0.0048	0.011	S1S4U
GO:0009813	BiologicalProcess	flavonoid biosynthetic process	5	339	1.47493	0.0025	0.0064	S1S4U
GO:0009886	BiologicalProcess	post-embryonic morphogenesis	8	339	2.35988	1.5e-05	6.6e-05	S1S4U
GO:0009887	BiologicalProcess	organ morphogenesis	12	339	3.53982	7.2e-05	0.0003	S1S4U
GO:0009888	BiologicalProcess	tissue development	18	339	5.30973	6.2e-06	3.1e-05	S1S4U
GO:0009889	BiologicalProcess	regulation of biosynthetic process	48	339	14.1593	4.1e-09	8e-08	S1S4U
GO:0009890	BiologicalProcess	negative regulation of biosynthetic process	5	339	1.47493	0.0089	0.019	S1S4U
GO:0009908	BiologicalProcess	flower development	24	339	7.07965	2.8e-10	1.3e-08	S1S4U
GO:0009909	BiologicalProcess	regulation of flower development	6	339	1.76991	0.0089	0.019	S1S4U
GO:0009933	BiologicalProcess	meristem structural organization	5	339	1.47493	0.0022	0.0059	S1S4U
GO:0009943	BiologicalProcess	adaxial/abaxial axis specification	5	339	1.47493	1.1e-05	4.9e-05	S1S4U
GO:0009955	BiologicalProcess	adaxial/abaxial pattern formation	5	339	1.47493	1.6e-05	7.1e-05	S1S4U
GO:0010016	BiologicalProcess	shoot morphogenesis	9	339	2.65487	0.0026	0.0066	S1S4U
GO:0010033	BiologicalProcess	response to organic substance	35	339	10.3245	3.2e-06	1.8e-05	S1S4U
GO:0010051	BiologicalProcess	xylem and phloem pattern formation	5	339	1.47493	0.0013	0.0035	S1S4U
GO:0010073	BiologicalProcess	meristem maintenance	9	339	2.65487	1.6e-06	1e-05	S1S4U
GO:0010467	BiologicalProcess	gene expression	50	339	14.7493	0.0074	0.016	S1S4U
GO:0010468	BiologicalProcess	regulation of gene expression	47	339	13.8643	4.2e-08	5.5e-07	S1S4U
GO:0010556	BiologicalProcess	regulation of macromolecule biosynthetic process	47	339	13.8643	4e-09	8e-08	S1S4U
GO:0010558	BiologicalProcess	negative regulation of macromolecule biosynthetic process	5	339	1.47493	0.0063	0.014	S1S4U
GO:0010817	BiologicalProcess	regulation of hormone levels	7	339	2.0649	0.004	0.0098	S1S4U
GO:0016481	BiologicalProcess	negative regulation of transcription	5	339	1.47493	0.0031	0.0078	S1S4U
GO:0019219	BiologicalProcess	regulation of nucleobase, nucleoside, nucleotide and nucleic acid metabolic process	47	339	13.8643	4e-09	8e-08	S1S4U
GO:0019222	BiologicalProcess	regulation of metabolic process	49	339	14.4543	2.6e-07	2.4e-06	S1S4U
GO:0019825	MollecularFunction	oxygen binding	10	339	2.94985	8.5e-05	0.001	S1S4U
GO:0019827	BiologicalProcess	stem cell maintenance	5	339	1.47493	0.00018	0.00069	S1S4U
GO:0022414	BiologicalProcess	reproductive process	39	339	11.5044	6e-07	4.9e-06	S1S4U
GO:0022621	BiologicalProcess	shoot system development	14	339	4.12979	0.00057	0.0017	S1S4U
GO:0022622	BiologicalProcess	root system development	7	339	2.0649	0.026	0.047	S1S4U
GO:0023052	BiologicalProcess	signaling	21	339	6.19469	0.025	0.046	S1S4U
GO:0030154	BiologicalProcess	cell differentiation	12	339	3.53982	0.0031	0.0078	S1S4U
GO:0030528	MollecularFunction	transcription regulator activity	71	339	20.944	1.5e-15	4.4e-14	S1S4U
GO:0031323	BiologicalProcess	regulation of cellular metabolic process	48	339	14.1593	5.8e-08	7e-07	S1S4U
GO:0031324	BiologicalProcess	negative regulation of cellular metabolic process	5	339	1.47493	0.021	0.04	S1S4U
GO:0031326	BiologicalProcess	regulation of cellular biosynthetic process	48	339	14.1593	4.1e-09	8e-08	S1S4U
GO:0031327	BiologicalProcess	negative regulation of cellular biosynthetic process	5	339	1.47493	0.0089	0.019	S1S4U
GO:0032501	BiologicalProcess	multicellular organismal process	58	339	17.1091	1.2e-06	8.5e-06	S1S4U
GO:0032502	BiologicalProcess	developmental process	57	339	16.8142	7e-06	3.4e-05	S1S4U
GO:0032774	BiologicalProcess	RNA biosynthetic process	21	339	6.19469	0.00051	0.0016	S1S4U
GO:0034645	BiologicalProcess	cellular macromolecule biosynthetic process	49	339	14.4543	0.0043	0.01	S1S4U
GO:0042221	BiologicalProcess	response to chemical stimulus	42	339	12.3894	0.00015	0.00061	S1S4U
GO:0042445	BiologicalProcess	hormone metabolic process	6	339	1.76991	0.00069	0.002	S1S4U
GO:0042592	BiologicalProcess	homeostatic process	8	339	2.35988	0.011	0.022	S1S4U
GO:0043565	MollecularFunction	sequence-specific DNA binding	5	339	1.47493	0.0048	0.048	S1S4U
GO:0044249	BiologicalProcess	cellular biosynthetic process	63	339	18.5841	0.022	0.042	S1S4U
GO:0045165	BiologicalProcess	cell fate commitment	5	339	1.47493	0.00042	0.0014	S1S4U
GO:0045449	BiologicalProcess	regulation of transcription	47	339	13.8643	1.3e-09	4.2e-08	S1S4U
GO:0045595	BiologicalProcess	regulation of cell differentiation	5	339	1.47493	0.0013	0.0035	S1S4U
GO:0045596	BiologicalProcess	negative regulation of cell differentiation	5	339	1.47493	0.00035	0.0012	S1S4U
GO:0045934	BiologicalProcess	negative regulation of nucleobase, nucleoside, nucleotide and nucleic acid metabolic process	5	339	1.47493	0.0069	0.015	S1S4U
GO:0048364	BiologicalProcess	root development	7	339	2.0649	0.026	0.047	S1S4U
GO:0048367	BiologicalProcess	shoot development	14	339	4.12979	0.00052	0.0016	S1S4U
GO:0048437	BiologicalProcess	floral organ development	11	339	3.24484	5.6e-06	2.8e-05	S1S4U
GO:0048438	BiologicalProcess	floral whorl development	10	339	2.94985	9.1e-06	4.2e-05	S1S4U
GO:0048440	BiologicalProcess	carpel development	6	339	1.76991	0.00022	0.00081	S1S4U
GO:0048467	BiologicalProcess	gynoecium development	6	339	1.76991	0.00035	0.0012	S1S4U
GO:0048468	BiologicalProcess	cell development	7	339	2.0649	0.024	0.045	S1S4U
GO:0048507	BiologicalProcess	meristem development	15	339	4.42478	1.2e-08	1.8e-07	S1S4U
GO:0048513	BiologicalProcess	organ development	39	339	11.5044	5.7e-11	5.9e-09	S1S4U
GO:0048519	BiologicalProcess	negative regulation of biological process	11	339	3.24484	0.017	0.035	S1S4U
GO:0048523	BiologicalProcess	negative regulation of cellular process	10	339	2.94985	0.0012	0.0034	S1S4U
GO:0048527	BiologicalProcess	lateral root development	5	339	1.47493	0.0005	0.0016	S1S4U
GO:0048528	BiologicalProcess	post-embryonic root development	5	339	1.47493	0.00098	0.0028	S1S4U
GO:0048532	BiologicalProcess	anatomical structure arrangement	6	339	1.76991	0.00046	0.0015	S1S4U
GO:0048569	BiologicalProcess	post-embryonic organ development	11	339	3.24484	5.6e-06	2.8e-05	S1S4U
GO:0048608	BiologicalProcess	reproductive structure development	34	339	10.0295	3e-06	1.8e-05	S1S4U
GO:0048645	BiologicalProcess	organ formation	8	339	2.35988	1.2e-07	1.2e-06	S1S4U
GO:0048646	BiologicalProcess	anatomical structure formation involved in morphogenesis	11	339	3.24484	1.1e-06	8.1e-06	S1S4U
GO:0048731	BiologicalProcess	system development	39	339	11.5044	6.1e-11	5.9e-09	S1S4U
GO:0048827	BiologicalProcess	phyllome development	8	339	2.35988	0.027	0.049	S1S4U
GO:0048856	BiologicalProcess	anatomical structure development	53	339	15.6342	1e-07	1.2e-06	S1S4U
GO:0048863	BiologicalProcess	stem cell differentiation	5	339	1.47493	0.00023	0.00084	S1S4U
GO:0048864	BiologicalProcess	stem cell development	5	339	1.47493	0.00018	0.00069	S1S4U
GO:0048869	BiologicalProcess	cellular developmental process	15	339	4.42478	0.0045	0.011	S1S4U
GO:0048878	BiologicalProcess	chemical homeostasis	8	339	2.35988	0.00025	0.0009	S1S4U
GO:0050789	BiologicalProcess	regulation of biological process	70	339	20.649	4.2e-07	3.7e-06	S1S4U
GO:0050793	BiologicalProcess	regulation of developmental process	13	339	3.83481	0.00072	0.0021	S1S4U
GO:0050794	BiologicalProcess	regulation of cellular process	64	339	18.8791	4.9e-07	4.1e-06	S1S4U
GO:0050896	BiologicalProcess	response to stimulus	68	339	20.059	0.00071	0.0021	S1S4U
GO:0051093	BiologicalProcess	negative regulation of developmental process	6	339	1.76991	0.0062	0.014	S1S4U
GO:0051171	BiologicalProcess	regulation of nitrogen compound metabolic process	47	339	13.8643	6.2e-09	1.1e-07	S1S4U
GO:0051172	BiologicalProcess	negative regulation of nitrogen compound metabolic process	5	339	1.47493	0.0069	0.015	S1S4U
GO:0051239	BiologicalProcess	regulation of multicellular organismal process	9	339	2.65487	0.013	0.026	S1S4U
GO:0051252	BiologicalProcess	regulation of RNA metabolic process	21	339	6.19469	0.00016	0.00063	S1S4U
GO:0060255	BiologicalProcess	regulation of macromolecule metabolic process	47	339	13.8643	1.2e-07	1.2e-06	S1S4U
GO:0065007	BiologicalProcess	biological regulation	77	339	22.7139	1.3e-06	8.5e-06	S1S4U
GO:0065008	BiologicalProcess	regulation of biological quality	15	339	4.42478	0.025	0.046	S1S4U
GO:0080090	BiologicalProcess	regulation of primary metabolic process	48	339	14.1593	1.2e-08	1.8e-07	S1S4U
GO:0003700	MollecularFunction	transcription factor activity	51	580	8.7931	0.0022	0.024	S2S4D
GO:0003824	MollecularFunction	catalytic activity	222	580	38.2759	0.0087	0.045	S2S4D
GO:0004091	MollecularFunction	carboxylesterase activity	18	580	3.10345	2.2e-05	0.0011	S2S4D
GO:0004180	MollecularFunction	carboxypeptidase activity	5	580	0.862069	0.0058	0.034	S2S4D
GO:0004185	MollecularFunction	serine-type carboxypeptidase activity	5	580	0.862069	0.0042	0.028	S2S4D
GO:0004497	MollecularFunction	monooxygenase activity	9	580	1.55172	0.00019	0.0056	S2S4D
GO:0004527	MollecularFunction	exonuclease activity	6	580	1.03448	0.0043	0.028	S2S4D
GO:0004553	MollecularFunction	hydrolase activity, hydrolyzing O-glycosyl compounds	18	580	3.10345	0.0014	0.021	S2S4D
GO:0004601	MollecularFunction	peroxidase activity	7	580	1.2069	0.0038	0.028	S2S4D
GO:0005618	CellularComponent	cell wall	23	580	3.96552	4.6e-05	0.0015	S2S4D
GO:0006811	BiologicalProcess	ion transport	19	580	3.27586	0.00055	0.035	S2S4D
GO:0006812	BiologicalProcess	cation transport	16	580	2.75862	0.00084	0.035	S2S4D
GO:0006950	BiologicalProcess	response to stress	64	580	11.0345	0.00071	0.035	S2S4D
GO:0009266	BiologicalProcess	response to temperature stimulus	21	580	3.62069	0.0015	0.046	S2S4D
GO:0009408	BiologicalProcess	response to heat	13	580	2.24138	0.00015	0.032	S2S4D
GO:0012505	CellularComponent	endomembrane system	69	580	11.8966	0.0004	0.0087	S2S4D
GO:0016209	MollecularFunction	antioxidant activity	8	580	1.37931	0.0065	0.037	S2S4D
GO:0016491	MollecularFunction	oxidoreductase activity	53	580	9.13793	2.8e-05	0.0011	S2S4D
GO:0016684	MollecularFunction	oxidoreductase activity, acting on peroxide as acceptor	7	580	1.2069	0.0038	0.028	S2S4D
GO:0016705	MollecularFunction	oxidoreductase activity, acting on paired donors, with incorporation or reduction of molecular oxygen	10	580	1.72414	0.0026	0.026	S2S4D
GO:0016706	MollecularFunction	oxidoreductase activity, acting on paired donors, with incorporation or reduction of molecular oxygen, 2-oxoglutarate as one donor, and incorporation of one atom each of oxygen into both donors	6	580	1.03448	0.0071	0.038	S2S4D
GO:0016788	MollecularFunction	hydrolase activity, acting on ester bonds	35	580	6.03448	0.0047	0.029	S2S4D
GO:0016798	MollecularFunction	hydrolase activity, acting on glycosyl bonds	19	580	3.27586	0.0018	0.021	S2S4D
GO:0019825	MollecularFunction	oxygen binding	15	580	2.58621	5.1e-06	0.0006	S2S4D
GO:0022804	MollecularFunction	active transmembrane transporter activity	23	580	3.96552	0.01	0.049	S2S4D
GO:0022857	MollecularFunction	transmembrane transporter activity	38	580	6.55172	0.0016	0.021	S2S4D
GO:0022891	MollecularFunction	substrate-specific transmembrane transporter activity	34	580	5.86207	0.00039	0.0091	S2S4D
GO:0022892	MollecularFunction	substrate-specific transporter activity	36	580	6.2069	0.0015	0.021	S2S4D
GO:0030001	BiologicalProcess	metal ion transport	13	580	2.24138	0.00035	0.035	S2S4D
GO:0030312	CellularComponent	external encapsulating structure	24	580	4.13793	2e-05	0.0013	S2S4D
GO:0030528	MollecularFunction	transcription regulator activity	56	580	9.65517	0.0035	0.028	S2S4D
GO:0031225	CellularComponent	anchored to membrane	13	580	2.24138	0.00073	0.012	S2S4D
GO:0046527	MollecularFunction	glucosyltransferase activity	9	580	1.55172	0.001	0.02	S2S4D
GO:0050896	BiologicalProcess	response to stimulus	103	580	17.7586	0.0011	0.038	S2S4D
GO:0070008	MollecularFunction	serine-type exopeptidase activity	5	580	0.862069	0.0042	0.028	S2S4D
GO:0000003	BiologicalProcess	reproduction	21	197	10.6599	0.00074	0.0022	S2S4U
GO:0003002	BiologicalProcess	regionalization	8	197	4.06091	6.4e-06	4.9e-05	S2S4U
GO:0003006	BiologicalProcess	reproductive developmental process	18	197	9.13706	0.003	0.0072	S2S4U
GO:0003676	MollecularFunction	nucleic acid binding	51	197	25.8883	2e-05	0.00023	S2S4U
GO:0003677	MollecularFunction	DNA binding	44	197	22.335	6.3e-08	9.7e-07	S2S4U
GO:0003700	MollecularFunction	transcription factor activity	40	197	20.3046	1.6e-10	7.4e-09	S2S4U
GO:0006139	BiologicalProcess	nucleobase, nucleoside, nucleotide and nucleic acid metabolic process	32	197	16.2437	0.015	0.028	S2S4U
GO:0006350	BiologicalProcess	transcription	31	197	15.736	7.3e-07	8.9e-06	S2S4U
GO:0006351	BiologicalProcess	transcription, DNA-dependent	14	197	7.1066	0.0014	0.0038	S2S4U
GO:0006355	BiologicalProcess	regulation of transcription, DNA-dependent	14	197	7.1066	0.00055	0.0018	S2S4U
GO:0006811	BiologicalProcess	ion transport	7	197	3.5533	0.024	0.044	S2S4U
GO:0007275	BiologicalProcess	multicellular organismal development	33	197	16.7513	0.00021	0.00087	S2S4U
GO:0007389	BiologicalProcess	pattern specification process	8	197	4.06091	2.2e-05	0.00012	S2S4U
GO:0009058	BiologicalProcess	biosynthetic process	42	197	21.3198	0.022	0.041	S2S4U
GO:0009059	BiologicalProcess	macromolecule biosynthetic process	32	197	16.2437	0.0058	0.013	S2S4U
GO:0009266	BiologicalProcess	response to temperature stimulus	9	197	4.56853	0.01	0.021	S2S4U
GO:0009409	BiologicalProcess	response to cold	6	197	3.04569	0.025	0.045	S2S4U
GO:0009653	BiologicalProcess	anatomical structure morphogenesis	14	197	7.1066	0.00049	0.0017	S2S4U
GO:0009719	BiologicalProcess	response to endogenous stimulus	18	197	9.13706	0.00024	0.00096	S2S4U
GO:0009725	BiologicalProcess	response to hormone stimulus	18	197	9.13706	0.0001	0.00047	S2S4U
GO:0009733	BiologicalProcess	response to auxin stimulus	9	197	4.56853	0.00039	0.0014	S2S4U
GO:0009739	BiologicalProcess	response to gibberellin stimulus	6	197	3.04569	0.00038	0.0014	S2S4U
GO:0009791	BiologicalProcess	post-embryonic development	19	197	9.64467	0.0052	0.012	S2S4U
GO:0009886	BiologicalProcess	post-embryonic morphogenesis	5	197	2.53807	0.00053	0.0018	S2S4U
GO:0009887	BiologicalProcess	organ morphogenesis	7	197	3.5533	0.0025	0.0064	S2S4U
GO:0009888	BiologicalProcess	tissue development	12	197	6.09137	7.2e-05	0.00034	S2S4U
GO:0009889	BiologicalProcess	regulation of biosynthetic process	32	197	16.2437	1.3e-07	4.7e-06	S2S4U
GO:0009908	BiologicalProcess	flower development	13	197	6.59898	9.1e-06	5.9e-05	S2S4U
GO:0010016	BiologicalProcess	shoot morphogenesis	5	197	2.53807	0.028	0.048	S2S4U
GO:0010033	BiologicalProcess	response to organic substance	19	197	9.64467	0.0013	0.0037	S2S4U
GO:0010073	BiologicalProcess	meristem maintenance	6	197	3.04569	5.2e-05	0.00026	S2S4U
GO:0010467	BiologicalProcess	gene expression	33	197	16.7513	0.0062	0.014	S2S4U
GO:0010468	BiologicalProcess	regulation of gene expression	31	197	15.736	9.8e-07	1e-05	S2S4U
GO:0010556	BiologicalProcess	regulation of macromolecule biosynthetic process	31	197	15.736	1.9e-07	4.7e-06	S2S4U
GO:0019219	BiologicalProcess	regulation of nucleobase, nucleoside, nucleotide and nucleic acid metabolic process	31	197	15.736	1.9e-07	4.7e-06	S2S4U
GO:0019222	BiologicalProcess	regulation of metabolic process	32	197	16.2437	4.5e-06	3.9e-05	S2S4U
GO:0022414	BiologicalProcess	reproductive process	21	197	10.6599	0.00067	0.0021	S2S4U
GO:0030154	BiologicalProcess	cell differentiation	8	197	4.06091	0.0074	0.016	S2S4U
GO:0030528	MollecularFunction	transcription regulator activity	41	197	20.8122	2.4e-09	5.5e-08	S2S4U
GO:0031323	BiologicalProcess	regulation of cellular metabolic process	32	197	16.2437	8.5e-07	9.5e-06	S2S4U
GO:0031326	BiologicalProcess	regulation of cellular biosynthetic process	32	197	16.2437	1.3e-07	4.7e-06	S2S4U
GO:0032501	BiologicalProcess	multicellular organismal process	34	197	17.2589	0.00019	0.00081	S2S4U
GO:0032502	BiologicalProcess	developmental process	35	197	17.7665	0.00018	0.00081	S2S4U
GO:0032774	BiologicalProcess	RNA biosynthetic process	14	197	7.1066	0.0014	0.0038	S2S4U
GO:0034645	BiologicalProcess	cellular macromolecule biosynthetic process	31	197	15.736	0.0083	0.018	S2S4U
GO:0042221	BiologicalProcess	response to chemical stimulus	25	197	12.6904	0.0026	0.0064	S2S4U
GO:0042592	BiologicalProcess	homeostatic process	6	197	3.04569	0.0087	0.018	S2S4U
GO:0044249	BiologicalProcess	cellular biosynthetic process	41	197	20.8122	0.016	0.03	S2S4U
GO:0045449	BiologicalProcess	regulation of transcription	31	197	15.736	8.7e-08	4.7e-06	S2S4U
GO:0048437	BiologicalProcess	floral organ development	6	197	3.04569	0.0012	0.0035	S2S4U
GO:0048438	BiologicalProcess	floral whorl development	6	197	3.04569	0.00057	0.0018	S2S4U
GO:0048468	BiologicalProcess	cell development	5	197	2.53807	0.026	0.046	S2S4U
GO:0048507	BiologicalProcess	meristem development	9	197	4.56853	1e-05	6.3e-05	S2S4U
GO:0048513	BiologicalProcess	organ development	23	197	11.6751	5e-07	7.1e-06	S2S4U
GO:0048519	BiologicalProcess	negative regulation of biological process	8	197	4.06091	0.013	0.026	S2S4U
GO:0048523	BiologicalProcess	negative regulation of cellular process	7	197	3.5533	0.0026	0.0064	S2S4U
GO:0048569	BiologicalProcess	post-embryonic organ development	6	197	3.04569	0.0012	0.0035	S2S4U
GO:0048608	BiologicalProcess	reproductive structure development	17	197	8.62944	0.0042	0.0097	S2S4U
GO:0048645	BiologicalProcess	organ formation	5	197	2.53807	2.9e-05	0.00015	S2S4U
GO:0048646	BiologicalProcess	anatomical structure formation involved in morphogenesis	8	197	4.06091	8e-06	5.8e-05	S2S4U
GO:0048731	BiologicalProcess	system development	23	197	11.6751	5.2e-07	7.1e-06	S2S4U
GO:0048856	BiologicalProcess	anatomical structure development	32	197	16.2437	2.1e-05	0.00012	S2S4U
GO:0048869	BiologicalProcess	cellular developmental process	10	197	5.07614	0.0085	0.018	S2S4U
GO:0048878	BiologicalProcess	chemical homeostasis	6	197	3.04569	0.00045	0.0016	S2S4U
GO:0050789	BiologicalProcess	regulation of biological process	44	197	22.335	1.3e-05	7.9e-05	S2S4U
GO:0050793	BiologicalProcess	regulation of developmental process	9	197	4.56853	0.0016	0.0042	S2S4U
GO:0050794	BiologicalProcess	regulation of cellular process	41	197	20.8122	9.1e-06	5.9e-05	S2S4U
GO:0050896	BiologicalProcess	response to stimulus	37	197	18.7817	0.026	0.046	S2S4U
GO:0051093	BiologicalProcess	negative regulation of developmental process	5	197	2.53807	0.003	0.0072	S2S4U
GO:0051171	BiologicalProcess	regulation of nitrogen compound metabolic process	31	197	15.736	2.6e-07	4.8e-06	S2S4U
GO:0051239	BiologicalProcess	regulation of multicellular organismal process	6	197	3.04569	0.023	0.043	S2S4U
GO:0051252	BiologicalProcess	regulation of RNA metabolic process	14	197	7.1066	0.00061	0.0019	S2S4U
GO:0060255	BiologicalProcess	regulation of macromolecule metabolic process	31	197	15.736	2e-06	1.9e-05	S2S4U
GO:0065007	BiologicalProcess	biological regulation	51	197	25.8883	4.8e-06	3.9e-05	S2S4U
GO:0065008	BiologicalProcess	regulation of biological quality	11	197	5.58376	0.013	0.025	S2S4U
GO:0080090	BiologicalProcess	regulation of primary metabolic process	32	197	16.2437	2.7e-07	4.8e-06	S2S4U
GO:0009408	BiologicalProcess	response to heat	7	159	4.40252	0.00015	0.01	S3S4D
GO:0015293	MollecularFunction	symporter activity	5	159	3.14465	0.002	0.041	S3S4D
GO:0015294	MollecularFunction	solute:cation symporter activity	5	159	3.14465	0.0019	0.041	S3S4D
GO:0000003	BiologicalProcess	reproduction	7	56	12.5	0.021	0.04	S3S4U
GO:0003006	BiologicalProcess	reproductive developmental process	7	56	12.5	0.014	0.034	S3S4U
GO:0003676	MollecularFunction	nucleic acid binding	16	56	28.5714	0.0063	0.011	S3S4U
GO:0003677	MollecularFunction	DNA binding	13	56	23.2143	0.0021	0.0049	S3S4U
GO:0003700	MollecularFunction	transcription factor activity	12	56	21.4286	0.00028	0.001	S3S4U
GO:0006350	BiologicalProcess	transcription	9	56	16.0714	0.0058	0.022	S3S4U
GO:0006351	BiologicalProcess	transcription, DNA-dependent	5	56	8.92857	0.022	0.04	S3S4U
GO:0006355	BiologicalProcess	regulation of transcription, DNA-dependent	5	56	8.92857	0.015	0.035	S3S4U
GO:0007275	BiologicalProcess	multicellular organismal development	10	56	17.8571	0.023	0.042	S3S4U
GO:0009791	BiologicalProcess	post-embryonic development	7	56	12.5	0.025	0.043	S3S4U
GO:0009888	BiologicalProcess	tissue development	5	56	8.92857	0.0021	0.021	S3S4U
GO:0009889	BiologicalProcess	regulation of biosynthetic process	10	56	17.8571	0.0015	0.021	S3S4U
GO:0010468	BiologicalProcess	regulation of gene expression	9	56	16.0714	0.0063	0.023	S3S4U
GO:0010556	BiologicalProcess	regulation of macromolecule biosynthetic process	9	56	16.0714	0.0039	0.021	S3S4U
GO:0019219	BiologicalProcess	regulation of nucleobase, nucleoside, nucleotide and nucleic acid metabolic process	9	56	16.0714	0.0039	0.021	S3S4U
GO:0019222	BiologicalProcess	regulation of metabolic process	10	56	17.8571	0.0049	0.021	S3S4U
GO:0022414	BiologicalProcess	reproductive process	7	56	12.5	0.02	0.04	S3S4U
GO:0030528	MollecularFunction	transcription regulator activity	13	56	23.2143	0.00028	0.001	S3S4U
GO:0031323	BiologicalProcess	regulation of cellular metabolic process	10	56	17.8571	0.0028	0.021	S3S4U
GO:0031326	BiologicalProcess	regulation of cellular biosynthetic process	10	56	17.8571	0.0015	0.021	S3S4U
GO:0032501	BiologicalProcess	multicellular organismal process	10	56	17.8571	0.028	0.047	S3S4U
GO:0032502	BiologicalProcess	developmental process	11	56	19.6429	0.016	0.035	S3S4U
GO:0032774	BiologicalProcess	RNA biosynthetic process	5	56	8.92857	0.022	0.04	S3S4U
GO:0045449	BiologicalProcess	regulation of transcription	9	56	16.0714	0.0031	0.021	S3S4U
GO:0048513	BiologicalProcess	organ development	6	56	10.7143	0.013	0.034	S3S4U
GO:0048731	BiologicalProcess	system development	6	56	10.7143	0.013	0.034	S3S4U
GO:0048856	BiologicalProcess	anatomical structure development	10	56	17.8571	0.0082	0.024	S3S4U
GO:0050789	BiologicalProcess	regulation of biological process	14	56	25	0.005	0.021	S3S4U
GO:0050794	BiologicalProcess	regulation of cellular process	13	56	23.2143	0.0047	0.021	S3S4U
GO:0051171	BiologicalProcess	regulation of nitrogen compound metabolic process	9	56	16.0714	0.0042	0.021	S3S4U
GO:0051252	BiologicalProcess	regulation of RNA metabolic process	5	56	8.92857	0.016	0.035	S3S4U
GO:0060255	BiologicalProcess	regulation of macromolecule metabolic process	9	56	16.0714	0.0079	0.024	S3S4U
GO:0065007	BiologicalProcess	biological regulation	15	56	26.7857	0.0081	0.024	S3S4U
GO:0080090	BiologicalProcess	regulation of primary metabolic process	10	56	17.8571	0.0019	0.021	S3S4U

## Sheet: DE KEGG
Title: Transcriptome profiling and weighted gene co-expression network analysis of early floral development in Aquilegia coerulea
Authors: Ya Min & Elena M. Kramer
The follow lists were directly exported from DAVID Bioinformatics Resources 6.8
S1S2U
Category	Term	RT	Genes	Count	%	P-Value	Benjamini
KEGG_PATHWAY	Plant hormone signal transduction	RT		3	13	0.017	0.084
S1S3D
Category	Term	RT	Genes	Count	%	P-Value	Benjamini
KEGG_PATHWAY	Phenylpropanoid biosynthesis	RT		12	2.6	1.5e-05	0.00096
KEGG_PATHWAY	Biosynthesis of secondary metabolites	RT		27	5.9	0.002	0.06
KEGG_PATHWAY	Metabolic pathways	RT		37	8.1	0.02	0.35
KEGG_PATHWAY	Photosynthesis - antenna proteins	RT		3	0.7	0.041	0.49
KEGG_PATHWAY	Cyanoamino acid metabolism	RT		4	0.9	0.058	0.53
KEGG_PATHWAY	Plant-pathogen interaction	RT		6	1.3	0.085	0.61
KEGG_PATHWAY	Glycolysis / Gluconeogenesis	RT		5	1.1	0.085	0.55
S1S3U
Category	Term	RT	Genes	Count	%	P-Value	Benjamini
KEGG_PATHWAY	Plant hormone signal transduction	RT		7	6.5	4.8e-05	0.001
S1S4D
Category	Term	RT	Genes	Count	%	P-Value	Benjamini
KEGG_PATHWAY	Phenylpropanoid biosynthesis	RT		21	2.1	6.4e-09	6.2e-07
KEGG_PATHWAY	Nitrogen metabolism	RT		7	0.7	0.00094	0.045
KEGG_PATHWAY	Starch and sucrose metabolism	RT		13	1.3	0.0012	0.038
KEGG_PATHWAY	Flavonoid biosynthesis	RT		5	0.5	0.0057	0.13
KEGG_PATHWAY	Cyanoamino acid metabolism	RT		7	0.7	0.0066	0.12
KEGG_PATHWAY	Brassinosteroid biosynthesis	RT		4	0.4	0.0078	0.12
KEGG_PATHWAY	Carotenoid biosynthesis	RT		6	0.6	0.012	0.15
KEGG_PATHWAY	Biosynthesis of secondary metabolites	RT		54	5.3	0.013	0.15
KEGG_PATHWAY	Glutathione metabolism	RT		8	0.8	0.034	0.31
KEGG_PATHWAY	Cutin, suberine and wax biosynthesis	RT		4	0.4	0.048	0.38
KEGG_PATHWAY	Galactose metabolism	RT		6	0.6	0.066	0.46
KEGG_PATHWAY	Plant-pathogen interaction	RT		10	1	0.078	0.48
KEGG_PATHWAY	Tryptophan metabolism	RT		4	0.4	0.094	0.53
S1S4U
Category	Term	RT	Genes	Count	%	P-Value	Benjamini
KEGG_PATHWAY	Plant hormone signal transduction	RT		15	4.4	2.8e-09	1.2e-07
S2S4D
Category	Term	RT	Genes	Count	%	P-Value	Benjamini
KEGG_PATHWAY	Phenylpropanoid biosynthesis	RT		13	2.2	9.7e-06	0.00069
KEGG_PATHWAY	Nitrogen metabolism	RT		6	1	0.00059	0.021
KEGG_PATHWAY	Brassinosteroid biosynthesis	RT		3	0.5	0.027	0.48
KEGG_PATHWAY	Carotenoid biosynthesis	RT		4	0.7	0.051	0.6
KEGG_PATHWAY	Biosynthesis of secondary metabolites	RT		32	5.5	0.059	0.58
KEGG_PATHWAY	Protein processing in endoplasmic reticulum	RT		10	1.7	0.063	0.54
KEGG_PATHWAY	Cutin, suberine and wax biosynthesis	RT		3	0.5	0.087	0.6
S2S4U
Category	Term	RT	Genes	Count	%	P-Value	Benjamini
KEGG_PATHWAY	Diterpenoid biosynthesis	RT		2	1	0.098	0.72
KEGG_PATHWAY	Plant hormone signal transduction	RT		9	4.6	4e-06	9.9e-05
S3S4D
Category	Term	RT	Genes	Count	%	P-Value	Benjamini
KEGG_PATHWAY	Nitrogen metabolism	RT		4	2.5	0.0011	0.05
KEGG_PATHWAY	Protein processing in endoplasmic reticulum	RT		5	3.1	0.058	0.74
S3S4U
Category	Term	RT	Genes	Count	%	P-Value	Benjamini
KEGG_PATHWAY	Plant hormone signal transduction	RT		3	5.4	0.034	0.29

## Sheet: WTCNA GO
Title: Transcriptome profiling and weighted gene co-expression network analysis of early floral development in Aquilegia coerulea
Authors: Ya Min & Elena M. Kramer
GO term	Ontology	Description	Number in input list	Number in the input	%	p-value	FDR	contrast
GO:0007018	BiologicalProcess	Microtubule-based movement	11	1552	0.708763	5.2e-05	0.025	Brown
GO:0007017	BiologicalProcess	Microtubule-based process	19	1552	1.22423	0.00011	0.028	Brown
GO:0007389	BiologicalProcess	Pattern specification process	21	649	3.23575	1.3e-10	4e-08	Green
GO:0048513	BiologicalProcess	Organ development	54	649	8.32049	1.9e-09	1.6e-07	Green
GO:0048731	BiologicalProcess	System development	54	649	8.32049	2.1e-09	1.6e-07	Green
GO:0003002	BiologicalProcess	Regionalization	18	649	2.7735	2.1e-09	1.6e-07	Green
GO:0048438	BiologicalProcess	Floral whorl development	16	649	2.46533	1.9e-07	1.1e-05	Green
GO:0048437	BiologicalProcess	Floral organ development	17	649	2.61941	3.1e-07	1.3e-05	Green
GO:0048569	BiologicalProcess	Post-embryonic organ development	17	649	2.61941	3.1e-07	1.3e-05	Green
GO:0009908	BiologicalProcess	Flower development	28	649	4.31433	4.2e-07	1.6e-05	Green
GO:0048507	BiologicalProcess	Meristem development	18	649	2.7735	5.2e-07	1.7e-05	Green
GO:0010073	BiologicalProcess	Meristem maintenance	12	649	1.849	1.2e-06	3.8e-05	Green
GO:0048645	BiologicalProcess	Organ formation	9	649	1.38675	1.6e-06	4.5e-05	Green
GO:0009887	BiologicalProcess	Organ morphogenesis	20	649	3.08166	2.7e-06	6.7e-05	Green
GO:0065007	BiologicalProcess	Biological regulation	126	649	19.4145	3.2e-06	7e-05	Green
GO:0009653	BiologicalProcess	Anatomical structure morphogenesis	37	649	5.70108	3.1e-06	7e-05	Green
GO:0009888	BiologicalProcess	Tissue development	27	649	4.16025	3.9e-06	7.9e-05	Green
GO:0048467	BiologicalProcess	Gynoecium development	10	649	1.54083	1.1e-05	0.0002	Green
GO:0050789	BiologicalProcess	Regulation of biological process	108	649	16.641	1.1e-05	0.0002	Green
GO:0048856	BiologicalProcess	Anatomical structure development	76	649	11.7103	1.5e-05	0.00025	Green
GO:0019222	BiologicalProcess	Regulation of metabolic process	71	649	10.9399	1.8e-05	0.00028	Green
GO:0023033	BiologicalProcess	Signaling pathway	21	649	3.23575	1.9e-05	0.00028	Green
GO:0032501	BiologicalProcess	Multicellular organismal process	89	649	13.7134	2.2e-05	0.00031	Green
GO:0010468	BiologicalProcess	Regulation of gene expression	64	649	9.86133	2.3e-05	0.00031	Green
GO:0019219	BiologicalProcess	Regulation of nucleobase, nucleoside, nucleotide and nucleic acid metabolic process	60	649	9.24499	2.5e-05	0.00033	Green
GO:0007275	BiologicalProcess	Multicellular organismal development	86	649	13.2512	2.8e-05	0.00036	Green
GO:0045449	BiologicalProcess	Regulation of transcription	58	649	8.93683	3.1e-05	0.00036	Green
GO:0032502	BiologicalProcess	Developmental process	91	649	14.0216	3.1e-05	0.00036	Green
GO:0060255	BiologicalProcess	Regulation of macromolecule metabolic process	65	649	10.0154	3.7e-05	0.00039	Green
GO:0048440	BiologicalProcess	Carpel development	9	649	1.38675	3.6e-05	0.00039	Green
GO:0051171	BiologicalProcess	Regulation of nitrogen compound metabolic process	60	649	9.24499	3.8e-05	0.00039	Green
GO:0007166	BiologicalProcess	Cell surface receptor linked signaling pathway	15	649	2.31125	4.3e-05	0.00042	Green
GO:0031323	BiologicalProcess	Regulation of cellular metabolic process	65	649	10.0154	4.3e-05	0.00042	Green
GO:0080090	BiologicalProcess	Regulation of primary metabolic process	62	649	9.55316	5.1e-05	0.00048	Green
GO:0009889	BiologicalProcess	Regulation of biosynthetic process	60	649	9.24499	6.2e-05	0.00055	Green
GO:0031326	BiologicalProcess	Regulation of cellular biosynthetic process	60	649	9.24499	6.2e-05	0.00055	Green
GO:0023034	BiologicalProcess	Intracellular signaling pathway	17	649	2.61941	7e-05	0.0006	Green
GO:0010556	BiologicalProcess	Regulation of macromolecule biosynthetic process	58	649	8.93683	8.2e-05	0.00068	Green
GO:0006350	BiologicalProcess	Transcription	61	649	9.39908	8.3e-05	0.00068	Green
GO:0007169	BiologicalProcess	Transmembrane receptor protein tyrosine kinase signaling pathway	13	649	2.00308	9.3e-05	0.00072	Green
GO:0007167	BiologicalProcess	Enzyme linked receptor protein signaling pathway	13	649	2.00308	9.3e-05	0.00072	Green
GO:0048646	BiologicalProcess	Anatomical structure formation involved in morphogenesis	12	649	1.849	0.00011	0.00083	Green
GO:0009791	BiologicalProcess	Post-embryonic development	55	649	8.47458	0.00011	0.00084	Green
GO:0050794	BiologicalProcess	Regulation of cellular process	93	649	14.3297	0.00012	0.00085	Green
GO:0030001	BiologicalProcess	Metal ion transport	15	649	2.31125	0.00013	0.00089	Green
GO:0009886	BiologicalProcess	Post-embryonic morphogenesis	9	649	1.38675	0.00029	0.002	Green
GO:0048367	BiologicalProcess	Shoot development	22	649	3.38983	0.0003	0.002	Green
GO:0006468	BiologicalProcess	Protein amino acid phosphorylation	35	649	5.39291	0.0003	0.002	Green
GO:0022621	BiologicalProcess	Shoot system development	22	649	3.38983	0.00034	0.0022	Green
GO:0009607	BiologicalProcess	Response to biotic stimulus	27	649	4.16025	0.00047	0.003	Green
GO:0010016	BiologicalProcess	Shoot morphogenesis	15	649	2.31125	0.00053	0.0033	Green
GO:0042127	BiologicalProcess	Regulation of cell proliferation	5	649	0.770416	0.00056	0.0034	Green
GO:0003006	BiologicalProcess	Reproductive developmental process	47	649	7.24191	0.0006	0.0036	Green
GO:0048532	BiologicalProcess	Anatomical structure arrangement	8	649	1.23267	0.00063	0.0036	Green
GO:0048827	BiologicalProcess	Phyllome development	17	649	2.61941	0.00065	0.0037	Green
GO:0048608	BiologicalProcess	Reproductive structure development	45	649	6.93374	0.00069	0.0039	Green
GO:0048563	BiologicalProcess	Post-embryonic organ morphogenesis	5	649	0.770416	0.00078	0.0042	Green
GO:0048444	BiologicalProcess	Floral organ morphogenesis	5	649	0.770416	0.00078	0.0042	Green
GO:0010051	BiologicalProcess	Xylem and phloem pattern formation	7	649	1.07858	0.00094	0.005	Green
GO:0030154	BiologicalProcess	Cell differentiation	20	649	3.08166	0.0011	0.0055	Green
GO:0048481	BiologicalProcess	Ovule development	6	649	0.924499	0.0011	0.0056	Green
GO:0040008	BiologicalProcess	Regulation of growth	7	649	1.07858	0.0011	0.0057	Green
GO:0022414	BiologicalProcess	Reproductive process	49	649	7.55008	0.0012	0.0058	Green
GO:0048468	BiologicalProcess	Cell development	14	649	2.15716	0.0013	0.0065	Green
GO:0000003	BiologicalProcess	Reproduction	49	649	7.55008	0.0014	0.0065	Green
GO:0048878	BiologicalProcess	Chemical homeostasis	10	649	1.54083	0.0014	0.0065	Green
GO:0009798	BiologicalProcess	Axis specification	5	649	0.770416	0.0014	0.0065	Green
GO:0050793	BiologicalProcess	Regulation of developmental process	19	649	2.92758	0.0015	0.0068	Green
GO:0006812	BiologicalProcess	Cation transport	17	649	2.61941	0.0015	0.0068	Green
GO:0006915	BiologicalProcess	Apoptosis	7	649	1.07858	0.0019	0.0081	Green
GO:0001708	BiologicalProcess	Cell fate specification	5	649	0.770416	0.0018	0.0081	Green
GO:0009933	BiologicalProcess	Meristem structural organization	7	649	1.07858	0.0019	0.0081	Green
GO:0050896	BiologicalProcess	Response to stimulus	115	649	17.7196	0.0019	0.0081	Green
GO:0016310	BiologicalProcess	Phosphorylation	36	649	5.547	0.002	0.0083	Green
GO:0048366	BiologicalProcess	Leaf development	15	649	2.31125	0.002	0.0084	Green
GO:0051707	BiologicalProcess	Response to other organism	24	649	3.698	0.0021	0.0085	Green
GO:0048869	BiologicalProcess	Cellular developmental process	25	649	3.85208	0.0025	0.0099	Green
GO:0051252	BiologicalProcess	Regulation of RNA metabolic process	29	649	4.46841	0.0025	0.01	Green
GO:0065008	BiologicalProcess	Regulation of biological quality	29	649	4.46841	0.0027	0.011	Green
GO:0019438	BiologicalProcess	Aromatic compound biosynthetic process	14	649	2.15716	0.003	0.011	Green
GO:0019827	BiologicalProcess	Stem cell maintenance	5	649	0.770416	0.0037	0.014	Green
GO:0048864	BiologicalProcess	Stem cell development	5	649	0.770416	0.0037	0.014	Green
GO:0006355	BiologicalProcess	Regulation of transcription, DNA-dependent	28	649	4.31433	0.004	0.015	Green
GO:0043687	BiologicalProcess	Post-translational protein modification	41	649	6.31741	0.0041	0.015	Green
GO:0048863	BiologicalProcess	Stem cell differentiation	5	649	0.770416	0.0045	0.016	Green
GO:0009617	BiologicalProcess	Response to bacterium	12	649	1.849	0.0059	0.02	Green
GO:0010817	BiologicalProcess	Regulation of hormone levels	10	649	1.54083	0.0057	0.02	Green
GO:0006796	BiologicalProcess	Phosphate metabolic process	37	649	5.70108	0.0058	0.02	Green
GO:0006793	BiologicalProcess	Phosphorus metabolic process	37	649	5.70108	0.0058	0.02	Green
GO:0055080	BiologicalProcess	Cation homeostasis	7	649	1.07858	0.006	0.02	Green
GO:0051239	BiologicalProcess	Regulation of multicellular organismal process	15	649	2.31125	0.0064	0.022	Green
GO:0006725	BiologicalProcess	Cellular aromatic compound metabolic process	18	649	2.7735	0.0065	0.022	Green
GO:0045596	BiologicalProcess	Negative regulation of cell differentiation	5	649	0.770416	0.0066	0.022	Green
GO:0042221	BiologicalProcess	Response to chemical stimulus	61	649	9.39908	0.0068	0.022	Green
GO:0048519	BiologicalProcess	Negative regulation of biological process	19	649	2.92758	0.0077	0.025	Green
GO:0045165	BiologicalProcess	Cell fate commitment	5	649	0.770416	0.0078	0.025	Green
GO:0048638	BiologicalProcess	Regulation of developmental growth	5	649	0.770416	0.0078	0.025	Green
GO:0032774	BiologicalProcess	RNA biosynthetic process	29	649	4.46841	0.0084	0.026	Green
GO:0006351	BiologicalProcess	Transcription, DNA-dependent	29	649	4.46841	0.0084	0.026	Green
GO:0009416	BiologicalProcess	Response to light stimulus	24	649	3.698	0.0092	0.028	Green
GO:0009965	BiologicalProcess	Leaf morphogenesis	10	649	1.54083	0.0094	0.029	Green
GO:0043412	BiologicalProcess	Macromolecule modification	49	649	7.55008	0.01	0.032	Green
GO:0009606	BiologicalProcess	Tropism	6	649	0.924499	0.011	0.033	Green
GO:0009845	BiologicalProcess	Seed germination	6	649	0.924499	0.011	0.033	Green
GO:0010033	BiologicalProcess	Response to organic substance	41	649	6.31741	0.012	0.034	Green
GO:0021700	BiologicalProcess	Developmental maturation	5	649	0.770416	0.012	0.036	Green
GO:0050801	BiologicalProcess	Ion homeostasis	7	649	1.07858	0.013	0.037	Green
GO:0006811	BiologicalProcess	Ion transport	17	649	2.61941	0.014	0.038	Green
GO:0006952	BiologicalProcess	Defense response	21	649	3.23575	0.013	0.038	Green
GO:0044271	BiologicalProcess	Cellular nitrogen compound biosynthetic process	17	649	2.61941	0.014	0.038	Green
GO:0006464	BiologicalProcess	Protein modification process	45	649	6.93374	0.014	0.038	Green
GO:0042592	BiologicalProcess	Homeostatic process	12	649	1.849	0.014	0.039	Green
GO:0009630	BiologicalProcess	Gravitropism	5	649	0.770416	0.014	0.039	Green
GO:0009314	BiologicalProcess	Response to radiation	24	649	3.698	0.015	0.041	Green
GO:0048509	BiologicalProcess	Regulation of meristem development	6	649	0.924499	0.016	0.042	Green
GO:0051704	BiologicalProcess	Multi-organism process	26	649	4.00616	0.016	0.043	Green
GO:0009072	BiologicalProcess	Aromatic amino acid family metabolic process	5	649	0.770416	0.016	0.043	Green
GO:0030003	BiologicalProcess	Cellular cation homeostasis	6	649	0.924499	0.018	0.046	Green
GO:0055066	BiologicalProcess	Di-, tri-valent inorganic cation homeostasis	5	649	0.770416	0.019	0.048	Green
GO:0010015	BiologicalProcess	Root morphogenesis	7	649	1.07858	0.019	0.048	Green
GO:0048523	BiologicalProcess	Negative regulation of cellular process	12	649	1.849	0.019	0.048	Green
GO:0003700	MolecularFunction	Transcription factor activity	81	649	12.4807	1.3e-09	1.2e-07	Green
GO:0030528	MolecularFunction	Transcription regulator activity	85	649	13.0971	2.9e-08	1.4e-06	Green
GO:0003677	MolecularFunction	DNA binding	92	649	14.1757	5.1e-06	0.00016	Green
GO:0004674	MolecularFunction	Protein serine/threonine kinase activity	27	649	4.16025	0.0012	0.026	Green
GO:0004672	MolecularFunction	Protein kinase activity	34	649	5.23883	0.0014	0.026	Green
GO:0016301	MolecularFunction	Kinase activity	52	649	8.01233	0.0019	0.029	Green
GO:0016772	MolecularFunction	Transferase activity, transferring phosphorus-containing groups	59	649	9.09091	0.0028	0.037	Green
GO:0048569	BiologicalProcess	Post-embryonic organ development	6	170	3.52941	0.00064	0.018	Magenta
GO:0048437	BiologicalProcess	Floral organ development	6	170	3.52941	0.00064	0.018	Magenta
GO:0048438	BiologicalProcess	Floral whorl development	6	170	3.52941	0.00029	0.018	Magenta

## Sheet: WGCNA KEGG
Title: Transcriptome profiling and weighted gene co-expression network analysis of early floral development in Aquilegia coerulea
Authors: Ya Min & Elena M. Kramer
The follow lists were directly exported from DAVID Bioinformatics Resources 6.8
brown
Category	Term	RT	Genes	Count	%	P-Value	Benjamini
KEGG_PATHWAY	Starch and sucrose metabolism	RT		21	1.3	0.00055	0.061
KEGG_PATHWAY	Fructose and mannose metabolism	RT		13	0.8	0.0029	0.15
KEGG_PATHWAY	Amino sugar and nucleotide sugar metabolism	RT		20	1.3	0.0069	0.23
KEGG_PATHWAY	Lysine degradation	RT		7	0.4	0.029	0.56
KEGG_PATHWAY	Citrate cycle (TCA cycle)	RT		10	0.6	0.06	0.75
KEGG_PATHWAY	Nucleotide excision repair	RT		12	0.8	0.075	0.77
green
Category	Term	RT	Genes	Count	%	P-Value	Benjamini
KEGG_PATHWAY	Plant hormone signal transduction	RT		16	2.4	7.2e-05	0.006
KEGG_PATHWAY	Tryptophan metabolism	RT		4	0.6	0.028	0.69
KEGG_PATHWAY	Starch and sucrose metabolism	RT		7	1	0.052	0.77
